# Supplementary material for: Transcriptome profiling of Malus sieversii under freezing stress after being cold-acclimated
Source: BMC Genomics. 2021 Sep 21;22:681. doi: 10.1186/s12864-021-07998-0 (PMC8456659; doi:10.1186/s12864-021-07998-0)
Supplement: Supplementary file 6 — Additional file 6: Table S1. Details regarding AS. [file 12864_2021_7998_MOESM6_ESM.xls]

Table S1 Details regarding AS
transcriptID	block1.start	block1.end	block1.chr	block1.strand	block1.chrstart	block1.chrend	block1.geneid	block1.coverage	block2.start	block2.end	block2.chr	block2.strand	block2.chrstart	block2.chrend	block2.geneid	block2.coverage
i1_HQ_TML_c187855/f5p8/1674	4	313	Chr11	-	39090749	39091058	MD11G1274200	18.5	314	1674	Chr03	+	31046104	31053346	MD03G1224800,MD03G1224900	81.3
i3_LQ_TML_c24062/f1p6/3245	1	662	Chr09	-	12404295	12404954	notsure	19.6	663	3371	Chr05	-	45181020	45183747	MD05G1325900	80.4
i3_LQ_TML_c25696/f1p0/3843	27	1771	Chr08	+	30399347	30402803	MD08G1236100	43.2	1772	4035	Chr15	+	52865855	52869590	MD15G1428100	56.1
i1_LQ_TML_c123421/f1p0/1291	1	220	Chr16	+	38919234	38919453	MD16G1283000	17	221	1292	Chr00	-	48263538	48264611	MD00G1202200	83
i2_LQ_TML_c17724/f1p0/2729	1	2393	Chr11	-	3472081	3474593	MD11G1040600	87.6	2394	2713	Chr11	+	2762910	2814965	MD11G1031900,MD11G1031700,MD11G1032000,MD11G1031800,MD11G1032100	11.7
i2_LQ_TML_c69073/f2p0/2158	4	1768	Chr04	-	3974904	3976774	MD04G1035400	81.1	1769	2176	Chr04	-	4084615	4126087	MD04G1036900,MD04G1037000,MD04G1036500	18.8
i0_LQ_TML_c8230/f1p3/819	1	588	Chr13	+	4715553	4717042	MD13G1068700	70.5	589	833	Chr00	-	51058563	51058807	notsure	29.4
i1_LQ_TML_c173055/f1p2/1337	1	915	Chr01	-	12167923	12168841	MD01G1036200	67.4	916	1357	Chr04	+	9841631	9842081	notsure	32.6
i4_LQ_TML_c2633/f1p3/4731	1	2769	Chr11	+	13466528	13470818	MD11G1145100	57.3	2770	4830	Chr17	+	321480	323559	MD17G1003500	42.7
i0_LQ_TML_c36663/f1p0/1024	1	869	Chr16	+	38918634	38919465	MD16G1283000	84.9	870	1024	Chr17	-	20008834	20008988	MD17G1176600	15.1
i1_LQ_TML_c83770/f1p61/1994	2	1043	Chr16	+	19844460	19845514	MD16G1209800	52.3	1044	1994	Chr17	-	29146261	29147212	notsure	47.7
i1_HQ_TML_c2683/f4p1/1771	18	301	Chr06	-	22946371	22946649	MD06G1095700	16	302	1771	Chr14	-	18815824	18818603	MD14G1115700	83
i2_LQ_TML_c120372/f1p0/2504	1	1823	Chr06	+	23553554	23555366	notsure	72.7	1824	2505	Chr14	-	8549935	8575966	MD14G1075500,MD14G1075600,MD14G1075700	27.2
i1_HQ_TML_c18358/f3p2/1513	1	716	Chr07	+	27781315	27783180	MD07G1199400	47.3	717	1514	Chr01	+	24438080	24439533	MD01G1134700	52.7
i0_HQ_TML_c49939/f2p5/288	1	155	Chr00	+	19693550	19693708	notsure	53.4	156	290	Chr17	+	227220	227354	notsure	46.6
i0_LQ_TML_c47172/f3p0/998	1	831	Chr16	+	38918635	38919465	MD16G1283000	84.2	832	987	Chr17	-	20008834	20008988	MD17G1176600	15.8
i1_LQ_TML_c40191/f1p3/1132	1	450	Chr07	-	17798885	17800665	MD07G1126100	39.8	451	1132	Chr01	-	16312792	16328159	notsure	60.2
i2_LQ_TML_c122501/f1p0/2217	1	1798	Chr08	+	10374095	10375880	MD08G1114900	81	1799	2219	Chr17	+	13798972	13801118	notsure	19
i2_LQ_TML_c39170/f1p0/2242	3	1941	Chr15	+	41327101	41347018	MD15G1348800,MD15G1348900	85.6	1942	2266	Chr09	-	22419163	22419487	notsure	14.3
i2_LQ_TML_c13528/f1p1/2097	1	232	Chr14	+	30276168	30276363	notsure	11	233	2102	Chr06	+	34313453	34315913	MD06G1210200	89
i2_LQ_TML_c135294/f3p0/2072	1	380	Chr00	-	50127816	50129137	MD00G1205700	18.3	381	2072	Chr08	-	12294930	12301701	MD08G1130500	81.7
i2_LQ_TML_c94425/f1p0/2029	1	1196	Chr09	-	28867094	28868711	notsure	58.9	1197	2020	Chr07	-	3191859	3192683	notsure	40.6
i2_LQ_TML_c104452/f1p0/2397	1	980	Chr05	+	46454277	46455256	notsure	40.7	981	2405	Chr11	-	18803540	18804964	MD11G1171700	59.3
i1_HQ_TML_c19107/f3p17/2032	1	1046	Chr16	+	19844460	19845518	MD16G1209800	51.5	1047	2032	Chr02	-	10619165	10620139	MD02G1131800	48.5
i1_HQ_TML_c153538/f2p0/1892	1	795	Chr16	+	38918635	38919429	MD16G1283000	42	796	1891	Chr00	-	48263538	48287703	MD00G1202200	58
i2_LQ_TML_c18370/f1p1/2431	1	530	Chr16	+	23629025	23629652	notsure	21.8	531	2431	Chr15	+	10981491	10984797	MD15G1148400	78.2
i2_LQ_TML_c148018/f1p0/2916	1	1788	Chr16	+	38917607	38919396	MD16G1283000	61.3	1789	2918	Chr17	-	20007961	20009057	MD17G1176600	38.7
i3_LQ_TML_c17943/f1p0/3245	1	2117	Chr16	+	38917139	38919396	MD16G1283000	65.2	2118	3248	Chr17	-	20007961	20009057	MD17G1176600	34.8
i3_LQ_TML_c12330/f1p0/3702	1	3123	Chr02	-	11587295	11590516	notsure	84.2	3124	3705	Chr17	+	30781768	30782353	notsure	15.7
i0_LQ_TML_c53432/f1p0/435	3	157	Chr16	+	3490001	3490155	notsure	35.5	158	437	Chr11	-	15065399	15065678	MD11G1156500	64.1
i0_LQ_TML_c5882/f1p1/546	1	188	Chr00	-	21498363	21498552	notsure	34.4	189	546	Chr02	-	13517	13872	notsure	65.6
i2_LQ_TML_c106363/f1p0/2960	1	2476	Chr07	+	3119611	3123453	notsure	83.3	2477	2972	Chr03	+	24731146	24731643	notsure	16.7
i1_LQ_TML_c198530/f1p0/1222	1	151	Chr16	+	38919303	38919453	MD16G1283000	12.3	152	1224	Chr00	-	48263539	48264611	MD00G1202200	87.7
i0_LQ_TML_c61820/f1p0/683	1	531	Chr14	+	426331	427312	MD14G1003600	76.5	532	694	Chr07	-	23559937	23560103	MD07G1160900	23.5
i0_LQ_TML_c25799/f1p0/697	2	612	Chr15	-	17009668	17012026	MD15G1211800	87.7	613	697	Chr04	-	21557497	21557581	notsure	12.2
i1_LQ_TML_c135244/f1p4/1086	1	903	Chr13	+	27420707	27421553	notsure	83.1	904	1086	Chr15	+	19599897	19600680	notsure	16.9
i3_LQ_TML_c27925/f1p0/3076	1	2692	Chr00	+	25885249	25927451	MD00G1120500,MD00G1120900,MD00G1121000,MD00G1120600,MD00G1120700,MD00G1121200	87.6	2693	3074	Chr17	+	8247669	8248050	notsure	12.4
i3_LQ_TML_c11369/f1p0/3929	1	1614	Chr00	-	39256065	39258067	MD00G1170600	40.9	1615	3940	Chr13	-	21168463	21170875	notsure	59
i1_LQ_TML_c103278/f1p1/1727	1	1501	Chr08	-	21245567	21249024	MD08G1174900	87.7	1502	1711	Chr15	-	28996357	28996566	notsure	12.3
i1_LQ_TML_c133243/f1p13/1891	1	823	Chr16	+	38918636	38919459	MD16G1283000	43.5	824	1890	Chr00	-	48263536	48264605	MD00G1202200	56.5
i2_LQ_TML_c9539/f1p0/2356	1	1836	Chr02	-	5293551	5295487	MD02G1065300	77.8	1837	2360	Chr05	-	38706726	38707249	notsure	22.2
i1_LQ_TML_c115051/f1p301/1045	1	342	Chr00	-	13446509	13448298	MD00G1068500	32.7	343	1045	Chr17	+	29290761	29292033	MD17G1244400	67.3
i2_LQ_TML_c36135/f1p0/2240	1	477	Chr00	-	50127816	50129234	MD00G1205700	21.3	478	2220	Chr08	-	12294827	12301701	MD08G1130500	77.8
i0_LQ_TML_c9635/f1p1/879	1	295	Chr15	+	53905920	53906214	notsure	33.5	296	880	Chr03	-	33793735	33797015	MD03G1249900	66.5
i2_LQ_TML_c47555/f1p2/2735	1	2016	Chr09	-	1418053	1624829	MD09G1024000,MD09G1024200,MD09G1024700,MD09G1024600,MD09G1025500,MD09G1024100,MD09G1025100,MD09G1024500,MD09G1025300,MD09G1025800,MD09G1025700,MD09G1023800,MD09G1025200,MD09G1024800,MD09G1024400,MD09G1024300,MD09G1025000,MD09G1025400	73.8	2017	2716	Chr09	+	2890187	2891491	MD09G1044600	25.6
i2_LQ_TML_c38779/f1p2/2814	1	440	Chr02	-	8645037	8646362	MD02G1106900	15.5	441	2838	Chr04	-	1496745	1500196	MD04G1013100	84.5
i2_LQ_TML_c122461/f1p3/2197	19	1203	Chr03	+	895658	897255	MD03G1011600	53.9	1204	2197	Chr11	+	1153394	1154710	MD11G1014500	45.2
i2_LQ_TML_c48086/f1p2/2858	8	365	Chr03	+	33836488	33836845	MD03G1250300	12.5	366	2860	Chr11	+	38604139	38611115	MD11G1270400	87.2
i5_LQ_TML_c4013/f1p6/6238	23	3131	Chr01	+	31171962	31175935	notsure	49.7	3132	6247	Chr07	+	35116350	35120381	MD07G1290500	49.8
i2_LQ_TML_c133568/f1p0/2030	1	228	Chr07	-	19632228	19632441	notsure	11	229	2082	Chr06	-	35723425	35727076	MD06G1226700	89
i1_LQ_TML_c154472/f1p11/1597	2	1429	Chr16	-	8342203	8343855	MD16G1117600	89.5	1430	1595	Chr13	-	8545813	8545978	MD13G1117000	10.4
i1_LQ_TML_c81709/f1p2/1257	1	185	Chr16	+	38919269	38919453	MD16G1283000	14.7	186	1258	Chr00	-	48263538	48264611	MD00G1202200	85.3
i0_LQ_TML_c20729/f1p0/671	4	224	Chr04	+	16899970	16900627	MD04G1093400	32.3	225	684	Chr12	-	27431947	27432923	MD12G1192500	67.3
i2_LQ_TML_c42581/f1p0/2073	1	1361	Chr11	-	14311759	14349657	MD11G1151000,MD11G1150900,MD11G1150800	65.2	1362	2088	Chr09	+	13489963	13490703	notsure	34.8
i1_LQ_TML_c69008/f1p0/1539	1	1281	Chr09	-	32247677	32267008	MD09G1251600,MD09G1251400,MD09G1251500	83.1	1282	1527	Chr16	+	28776343	28776586	notsure	16
i2_LQ_TML_c95070/f1p2/2053	6	326	Chr04	+	26102449	26102769	MD04G1170400	15.5	327	2077	Chr14	-	26572788	26574540	MD14G1172100	84.3
i1_LQ_TML_c154165/f1p1/1618	1	486	Chr16	+	38918908	38919396	MD16G1283000	30.1	487	1615	Chr17	-	20007961	20009057	MD17G1176600	69.9
i2_HQ_TML_c8404/f4p4/2282	3	293	Chr02	-	12236960	12237261	MD02G1148800	12.8	294	2281	Chr15	-	22480395	22482382	MD15G1263000	87.2
i1_LQ_TML_c33605/f1p0/1895	1	556	Chr16	+	38918635	38919190	MD16G1283000	29.4	557	1893	Chr00	-	48263538	48390338	MD00G1202400,MD00G1202600,MD00G1202200,MD00G1202700,MD00G1202300,MD00G1202800	70.6
i4_LQ_TML_c17250/f1p0/4197	26	1488	Chr05	+	35355280	35356749	MD05G1220900	34.6	1489	4233	Chr11	+	6994939	7000514	MD11G1082200	64.8
i1_LQ_TML_c6109/f1p0/1606	1	729	Chr10	-	3441475	3442222	notsure	45.4	730	1604	Chr11	+	1793180	1794056	notsure	54.6
i1_LQ_TML_c48905/f1p0/1894	1	825	Chr16	+	38918635	38919459	MD16G1283000	43.6	826	1893	Chr00	-	48263538	48264605	MD00G1202200	56.4
i2_LQ_TML_c53256/f1p2/2964	1	1995	Chr01	-	9004302	9007921	MD01G1022700	66.1	1996	3019	Chr15	+	36319771	36320989	MD15G1329800	33.9
i3_LQ_TML_c26036/f1p0/3278	25	600	Chr07	+	7925924	7926498	MD07G1081500	17.6	601	3277	Chr10	-	27201056	27203796	MD10G1177700	81.7
i2_LQ_TML_c89365/f1p15/2472	3	983	Chr16	+	38914867	38915853	MD16G1283000	39.5	984	2482	Chr11	+	40110170	40112519	MD11G1282700	60.4
i1_LQ_TML_c30530/f1p0/1268	1	194	Chr16	+	38919260	38919453	MD16G1283000	15.3	195	1268	Chr00	-	48263538	48264611	MD00G1202200	84.7
i1_LQ_TML_c63295/f2p0/1823	12	1045	Chr07	-	22416728	22418240	MD07G1154600,MD07G1154500	56.5	1046	1829	Chr01	+	19209511	19211933	notsure	42.9
i0_HQ_TML_c37057/f3p0/724	1	113	Chr11	-	10148146	10148258	notsure	15.6	114	724	Chr00	+	22033527	22034137	MD00G1105600	84.4
i1_LQ_TML_c154243/f1p1/1541	2	452	Chr16	-	34449348	34449797	MD16G1268100	29.3	453	1541	Chr00	-	48263532	48264620	MD00G1202200	70.7
i1_LQ_TML_c60439/f1p0/1259	1	185	Chr16	+	38919269	38919453	MD16G1283000	14.7	186	1259	Chr00	-	48263538	48264611	MD00G1202200	85.3
i2_LQ_TML_c54981/f1p0/2697	1	391	Chr12	+	1086226	1087525	notsure	14.5	392	2702	Chr14	+	792718	795216	MD14G1007800	85.5
i2_LQ_TML_c76535/f1p0/2644	1	1570	Chr16	+	38917886	38919459	MD16G1283000	59.7	1571	2632	Chr00	-	48263538	48264605	MD00G1202200	40.3
i0_LQ_TML_c38540/f1p0/859	1	140	Chr12	+	5137237	5137377	notsure	15.8	141	883	Chr11	+	6424565	6425322	notsure	83.8
i1_LQ_TML_c21888/f1p0/1891	1	556	Chr16	+	38918635	38919190	MD16G1283000	29.4	557	1892	Chr00	-	48263538	48390338	MD00G1202400,MD00G1202600,MD00G1202200,MD00G1202700,MD00G1202300,MD00G1202800	70.6
i1_LQ_TML_c198416/f1p0/1283	1	212	Chr16	+	38919240	38919453	MD16G1283000	16.5	213	1285	Chr00	-	48263537	48264611	MD00G1202200	83.5
i1_LQ_TML_c129761/f1p4/1933	1	518	Chr05	+	8382248	8384412	MD05G1049000	26.8	519	1934	Chr10	+	7643766	7648444	MD10G1055800	73.2
i3_LQ_TML_c24441/f1p0/3201	1	2441	Chr17	-	28864359	28868645	MD17G1239400	75.8	2442	3218	Chr09	-	31568288	31569206	MD09G1246500	24.1
i1_LQ_TML_c124125/f1p11/1729	1	1176	Chr00	+	12545646	12571766	MD00G1065300	68	1177	1730	Chr15	+	46425108	46425703	notsure	32
i2_LQ_TML_c19259/f1p0/2425	2	1641	Chr03	+	2141917	2143555	notsure	67.5	1642	2430	Chr10	+	39740215	39743833	MD10G1312700	32.5
i2_LQ_TML_c97580/f3p0/2195	1	1103	Chr16	+	38918356	38919459	MD16G1283000	50.8	1104	2171	Chr00	-	48263538	48264605	MD00G1202200	49.2
i3_LQ_TML_c10601/f1p11/3079	4	2394	Chr02	+	307605	312174	MD02G1004500	75.2	2395	3179	Chr00	-	7451734	7452520	notsure	24.7
i1_HQ_TML_c90022/f3p8/1917	9	843	Chr16	-	34449347	34450088	MD16G1268100	43.4	844	1922	Chr00	-	48263540	48264620	MD00G1202200	56.1
i1_LQ_TML_c87303/f1p55/1811	13	1478	Chr16	+	19842520	19843952	MD16G1209800	80.8	1479	1815	Chr12	-	30740076	30740391	notsure	18.6
i2_LQ_TML_c47923/f1p0/2674	1	2275	Chr12	+	7780054	7782338	MD12G1066300	85	2276	2675	Chr05	+	38059010	38059431	notsure	15
i0_LQ_TML_c4042/f1p0/877	1	225	Chr17	+	26770713	26771442	MD17G1219800	25.6	226	880	Chr09	+	26443143	26444802	MD09G1223400	74.4
i2_LQ_TML_c151177/f1p0/2462	1	1331	Chr16	+	38918067	38919396	MD16G1283000	54.1	1332	2462	Chr17	-	20007961	20009057	MD17G1176600	45.9
i3_LQ_TML_c25262/f1p0/3869	1	493	Chr16	-	28051065	28052162	MD16G1250700	12.7	494	3872	Chr17	+	20085525	20088900	MD17G1176800	87.3
i1_LQ_TML_c130194/f1p0/1330	1	262	Chr16	+	38919190	38919453	MD16G1283000	19.7	263	1332	Chr00	-	48263539	48264611	MD00G1202200	80.3
i1_LQ_TML_c41988/f1p0/1099	1	868	Chr14	+	29069306	29070173	MD14G1201700	79	869	1099	Chr16	+	8693354	8693584	notsure	21
i2_LQ_TML_c148739/f1p0/2070	1	1063	Chr16	+	38918375	38919459	MD16G1283000	50.1	1064	2121	Chr00	-	48263538	48264605	MD00G1202200	49.9
i1_LQ_TML_c150000/f1p1/1263	1	185	Chr16	+	38919269	38919453	MD16G1283000	14.7	186	1255	Chr00	-	48263539	48264611	MD00G1202200	85.3
i2_LQ_TML_c122120/f1p1/2494	1	1559	Chr16	+	38917873	38919446	MD16G1283000	60.9	1560	2558	Chr00	-	48263615	48264618	MD00G1202200	39
i3_LQ_TML_c3181/f1p4/3477	14	2452	Chr12	+	27469172	27474059	MD12G1192800	69.9	2453	3482	Chr04	+	26874156	26875461	MD04G1177400	29.5
i1_LQ_TML_c78670/f1p0/1253	1	185	Chr16	+	38919269	38919453	MD16G1283000	14.8	186	1254	Chr00	-	48263540	48264611	MD00G1202200	85.2
i1_LQ_TML_c28365/f1p0/1302	1	223	Chr16	+	38919231	38919453	MD16G1283000	17.1	224	1301	Chr00	-	48263534	48264611	MD00G1202200	82.9
i1_LQ_TML_c62558/f1p0/1255	1	179	Chr16	+	38919275	38919453	MD16G1283000	14.3	180	1253	Chr00	-	48263537	48264611	MD00G1202200	85.7
i4_LQ_TML_c16614/f1p1/4079	1	1548	Chr11	-	24897417	24903233	MD11G1185600	35.3	1549	4381	Chr16	-	29755169	29768645	notsure	64.7
i1_LQ_TML_c53623/f1p2/1688	1	1315	Chr01	-	24767883	24770500	MD01G1137900	77.9	1316	1685	Chr03	+	7062606	7063248	MD03G1086300	21.9
i1_LQ_TML_c153450/f1p0/1348	1	465	Chr00	+	20513066	20516074	MD00G1098500	34.5	466	1348	Chr02	-	27429020	27432062	MD02G1229900	65.5
i3_LQ_TML_c3165/f1p0/3180	1	2095	Chr11	+	4379855	4422953	MD11G1051700,MD11G1051600,MD11G1051500,MD11G1051400,MD11G1051100	61.8	2096	3389	Chr11	-	4071154	4076280	MD11G1046900,MD11G1046800	38.2
i3_LQ_TML_c19071/f1p0/3653	1	712	Chr07	+	7925927	7926636	MD07G1081500	19.4	713	3669	Chr10	-	27201068	27204090	MD10G1177700	80.6
i2_LQ_TML_c119587/f1p0/2573	1	1472	Chr15	-	11298091	11301210	MD15G1152500	57.2	1473	2572	Chr00	-	9249224	9250327	notsure	42.8
i4_LQ_TML_c10321/f1p0/4773	1	3277	Chr00	-	32567479	32570826	notsure	68.7	3278	4773	Chr12	-	32994989	32996465	MD12G1263500	31.3
i2_LQ_TML_c107031/f1p3/2503	1	1355	Chr10	-	14836393	14838851	MD10G1094900	54.1	1356	2506	Chr12	+	31832561	31833712	notsure	45.9
i3_LQ_TML_c11945/f1p0/4022	1	1049	Chr09	+	29016282	29017990	MD09G1232600	25.8	1050	4057	Chr06	+	27644664	27650044	MD06G1132300	74.1
i3_LQ_TML_c23952/f1p0/3740	5	2189	Chr04	+	17722049	17726783	notsure	56.5	2190	3864	Chr03	+	11627888	11630290	MD03G1124000	43.3
i1_LQ_TML_c86757/f1p2/1322	14	535	Chr11	+	32577501	32578051	MD11G1222500	39.5	536	1323	Chr03	+	28738036	28740052	MD03G1208300	59.6
i1_LQ_TML_c28546/f1p0/1257	1	185	Chr16	+	38919269	38919453	MD16G1283000	14.7	186	1258	Chr00	-	48263538	48264611	MD00G1202200	85.3
i1_LQ_TML_c35329/f1p1/1733	1	1522	Chr16	-	4132691	4134232	notsure	87.7	1523	1732	Chr02	+	688582	688791	notsure	12.1
i1_LQ_TML_c38781/f1p0/1231	3	226	Chr09	-	36480663	36482249	MD09G1286100	18.2	227	1233	Chr03	-	15698056	15699062	notsure	81.7
i2_LQ_TML_c51657/f1p8/2104	1	1493	Chr02	+	2905771	2908422	MD02G1038200	70.3	1494	2124	Chr00	+	4453947	4454869	MD00G1025600	29.7
i1_LQ_TML_c162970/f1p0/1082	4	552	Chr10	-	26664923	26666444	MD10G1174000	50.7	553	1080	Chr02	+	13252000	13252521	notsure	48.8
i2_LQ_TML_c39776/f1p0/2199	1	285	Chr05	-	28144616	28144900	notsure	13	286	2195	Chr07	+	32616677	32660634	MD07G1260400,MD07G1260900,MD07G1260700,MD07G1260800,MD07G1260300,MD07G1260600,MD07G1260200,MD07G1260500,MD07G1260100	87
i2_LQ_TML_c125327/f1p0/2329	2	427	Chr11	+	2664253	2665036	MD11G1030500	18.3	428	2325	Chr11	-	857812	860374	MD11G1011900,MD11G1011800,MD11G1011700	81.5
i1_LQ_TML_c148429/f1p150/1895	3	556	Chr16	+	38918637	38919190	MD16G1283000	29.3	557	1894	Chr00	-	48263537	48390338	MD00G1202400,MD00G1202600,MD00G1202200,MD00G1202700,MD00G1202300,MD00G1202800	70.6
i0_LQ_TML_c6718/f1p0/955	2	548	Chr16	-	35038844	35040988	MD16G1270200	56.5	549	968	Chr02	-	30173969	30174387	notsure	43.4
i1_LQ_TML_c146007/f1p0/1266	1	179	Chr16	+	38919275	38919453	MD16G1283000	14.2	180	1257	Chr00	-	48263536	48264611	MD00G1202200	85.8
i2_LQ_TML_c107180/f1p0/2398	1	1509	Chr04	-	27616042	27617781	notsure	61.9	1510	2438	Chr02	-	17208748	17209683	notsure	38.1
i1_LQ_TML_c151282/f1p0/1200	1	617	Chr16	+	38918635	38919251	MD16G1283000	51.5	618	1192	Chr08	-	5037109	5037683	MD08G1063900	48
i3_LQ_TML_c27349/f1p0/3035	1	729	Chr16	-	28051267	28052162	MD16G1250700	23.9	730	3052	Chr17	+	20086448	20088937	MD17G1176800	76.1
i1_LQ_TML_c76088/f1p0/1308	1	237	Chr16	+	38919216	38919453	MD16G1283000	18.1	238	1310	Chr00	-	48263538	48264611	MD00G1202200	81.9
i0_LQ_TML_c12365/f1p4/823	1	380	Chr17	+	16545460	16545846	MD17G1166200	46.2	381	823	Chr00	+	32693686	32694129	notsure	53.8
i1_LQ_TML_c101372/f1p0/1193	1	121	Chr16	+	38919333	38919453	MD16G1283000	10.1	122	1193	Chr00	-	48263537	48264611	MD00G1202200	89.9
i3_LQ_TML_c3768/f1p6/3481	1	2907	Chr15	+	1850918	1856003	MD15G1030100	82.8	2908	3510	Chr08	-	8691309	8692244	MD08G1102500	17.2
i2_LQ_TML_c39205/f1p0/2509	1	2187	Chr05	+	25441177	25451003	MD05G1130000	88.7	2188	2465	Chr02	-	421757	422034	notsure	11.3
i2_LQ_TML_c34023/f1p0/2240	1	496	Chr02	-	13190617	13191636	MD02G1157800	22.1	497	2243	Chr06	+	27647657	27650049	MD06G1132300	77.9
i1_HQ_TML_c100632/f2p0/1362	11	581	Chr07	+	25543568	25545367	MD07G1176100	41.9	582	1363	Chr01	+	22309190	22310462	MD01G1110300	57.4
i1_LQ_TML_c54941/f1p1/1293	1	222	Chr16	+	38919231	38919453	MD16G1283000	17.2	223	1294	Chr00	-	48263539	48264611	MD00G1202200	82.8
i1_LQ_TML_c109444/f1p0/1307	8	231	Chr16	+	38919230	38919453	MD16G1283000	17.2	232	1306	Chr00	-	48263538	48264611	MD00G1202200	82.3
i1_LQ_TML_c75843/f1p56/1131	1	757	Chr11	-	41344699	41345469	MD11G1295000	66.6	758	1136	Chr01	+	8382607	8383291	MD01G1021000	33.4
i1_LQ_TML_c57926/f1p1/1595	1	465	Chr16	+	38918931	38919396	MD16G1283000	29.1	466	1596	Chr17	-	20007961	20009057	MD17G1176600	70.9
i0_LQ_TML_c26299/f1p0/692	1	482	Chr08	+	14317510	14318670	MD08G1144000	69.4	483	695	Chr03	+	7960558	7960770	notsure	30.6
i3_LQ_TML_c2802/f1p0/3526	1	1727	Chr15	-	7607379	7611757	MD15G1109100	49	1728	3527	Chr07	-	33881901	33886914	MD07G1272600	51
i1_HQ_TML_c102190/f2p1/1674	16	643	Chr04	-	28598004	28598652	notsure	37.5	644	1674	Chr13	+	27929464	28032209	MD13G1256100,MD13G1255900,MD13G1255800	61.6
i1_LQ_TML_c163771/f1p0/1031	1	890	Chr09	+	4916058	4917764	MD09G1071100	86.3	891	1029	Chr07	+	28548038	28552752	notsure	13.5
i1_LQ_TML_c173028/f1p5/1705	1	902	Chr03	+	34481002	34484815	notsure	52.8	903	1709	Chr11	-	39555108	39555912	MD11G1278500	47.2
i3_LQ_TML_c21110/f1p223/3156	1	1969	Chr16	+	38917139	38919108	MD16G1283000	62.4	1970	3135	Chr08	-	5036659	5043776	MD08G1063900,MD08G1064000	36.9
i3_LQ_TML_c12917/f1p0/3970	1	976	Chr00	-	40565625	40566683	MD00G1174600	24.6	977	3974	Chr07	-	9828771	9848499	MD07G1092600,MD07G1092300,MD07G1092200	75.4
i2_LQ_TML_c23630/f1p0/2619	1	586	Chr17	-	14909289	14909841	notsure	22.3	587	2623	Chr06	+	7927876	7930823	MD06G1053900	77.7
i1_LQ_TML_c41153/f1p8/1062	4	817	Chr05	+	39934606	39936739	MD05G1264000	76.1	818	1070	Chr10	+	33699058	33699310	notsure	23.6
i1_LQ_TML_c32403/f1p4/2020	3	1679	Chr08	-	2324067	2327280	MD08G1032700	83.5	1680	1999	Chr15	-	1792900	1793217	MD15G1029400	15.9
i1_LQ_TML_c107823/f1p0/1338	1	263	Chr16	+	38919190	38919453	MD16G1283000	19.7	264	1336	Chr00	-	48263538	48264611	MD00G1202200	80.3
i2_LQ_TML_c47773/f1p0/2297	1	2062	Chr00	-	16049697	16057334	MD00G1080400	89.7	2063	2299	Chr11	+	38946661	38946897	MD11G1272800	10.3
i2_LQ_TML_c83861/f1p0/2104	1	1870	Chr10	+	8349507	8351376	MD10G1061900	88.8	1871	2096	Chr00	-	12851626	12851843	MD00G1066600	10.7
i4_LQ_TML_c8392/f1p0/4516	1	4017	Chr08	+	30378003	30385666	MD08G1236000	88.9	4018	4520	Chr05	-	8569525	8570028	notsure	11.1
i2_LQ_TML_c66926/f1p0/2369	3	1115	Chr17	-	3452353	3454760	MD17G1047400	46.7	1116	2381	Chr08	-	372852	374702	MD08G1003700	53.2
i5_LQ_TML_c1929/f1p1/5215	1	3404	Chr06	+	2996809	3000212	MD06G1024500	62.1	3405	5477	Chr04	-	16151493	16190939	MD04G1090800,MD04G1090700	37.8
i1_LQ_TML_c163954/f1p14/1271	1	194	Chr16	+	38919261	38919453	MD16G1283000	15.3	195	1263	Chr00	-	48263542	48264611	MD00G1202200	84.4
i1_LQ_TML_c124464/f1p0/1914	1	823	Chr16	+	38918635	38919459	MD16G1283000	43	824	1893	Chr00	-	48263536	48264605	MD00G1202200	56
i1_LQ_TML_c22687/f1p6/1833	1	1509	Chr05	+	40834712	40836453	MD05G1273300	82.2	1510	1822	Chr10	+	34588384	34588696	MD10G1253300	17.1
i3_LQ_TML_c7366/f1p16/3293	1	2347	Chr17	+	1635880	1638223	MD17G1022000	71.8	2348	3269	Chr01	+	17776233	17777986	MD01G1072500	28.2
i1_LQ_TML_c51885/f1p8/1952	7	520	Chr02	-	484123	485004	MD02G1007600	26.3	521	1952	Chr00	+	13801796	13803227	MD00G1071100,MD00G1071000	73.4
i2_HQ_TML_c9238/f6p8/2382	4	350	Chr13	+	12502326	12502680	MD13G1158900	14.6	351	2382	Chr16	+	12849060	12852746	MD16G1159100	85.3
i0_LQ_TML_c53965/f1p0/317	1	88	Chr12	-	23676877	23676964	MD12G1156200	27.5	89	320	Chr16	+	567034	567265	MD16G1007500	72.5
i1_HQ_TML_c46872/f2p3/1465	1	409	Chr16	-	34449323	34449730	MD16G1268100	27.9	410	1468	Chr00	-	48263539	48264596	MD00G1202200	72.1
i1_LQ_TML_c88058/f1p1/1334	1	264	Chr16	+	38919189	38919453	MD16G1283000	19.8	265	1336	Chr00	-	48263538	48264611	MD00G1202200	80.2
i1_LQ_TML_c73516/f1p7/1930	1	1649	Chr15	-	50752557	50754196	MD15G1407300	85.6	1650	1926	Chr04	-	15381451	15381727	notsure	14.4
i2_LQ_TML_c83720/f1p0/2288	3	1306	Chr16	+	38918152	38919459	MD16G1283000	55	1307	2371	Chr00	-	48263536	48264605	MD00G1202200	44.9
i2_LQ_TML_c153734/f1p0/2017	1	876	Chr03	-	3380362	3381237	MD03G1043100	43.4	877	2017	Chr11	-	4007673	4009837	MD11G1046100	56.6
i1_LQ_TML_c125886/f1p0/1635	1	505	Chr16	+	38918890	38919396	MD16G1283000	30.9	506	1635	Chr17	-	20007961	20009057	MD17G1176600	69.1
i2_LQ_TML_c82088/f1p0/2420	1	1510	Chr01	-	9004195	9006567	MD01G1022700	62.2	1511	2426	Chr15	+	36319957	36320989	MD15G1329800	37.8
i2_HQ_TML_c92128/f2p2/2048	3	1757	Chr08	-	22954226	22966060	MD08G1184300	85.7	1758	2048	Chr15	-	45078179	45078469	MD15G1370800	14.2
i0_LQ_TML_c7763/f1p0/867	1	288	Chr06	-	20382453	20383678	MD06G1082800	33.2	289	867	Chr07	-	31947982	31948633	MD07G1251200	66.8
i1_LQ_TML_c56553/f1p1/1012	1	763	Chr13	+	4714791	4717042	MD13G1068700	75.3	764	1013	Chr00	-	51058558	51058807	notsure	24.7
i1_LQ_TML_c31180/f1p2/1322	1	321	Chr15	+	12044870	12045190	notsure	24.2	322	1326	Chr05	-	34652887	34654993	MD05G1215500	75.8
i1_LQ_TML_c60170/f1p0/1287	1	222	Chr16	+	38919231	38919453	MD16G1283000	17.1	223	1296	Chr00	-	48263538	48264611	MD00G1202200	82.9
i3_LQ_TML_c23350/f1p1/3650	10	3250	Chr08	-	22051631	22086307	MD08G1179000,MD08G1179200,MD08G1178900	88.7	3251	3655	Chr17	+	6894485	6894886	notsure	11.1
i2_LQ_TML_c103780/f1p0/2938	24	386	Chr04	+	29329013	29329454	MD04G1208300	12.4	387	2938	Chr14	-	588138	592022	MD14G1005500	86.9
i2_LQ_TML_c121546/f1p0/2736	1	1099	Chr07	+	1686333	1687400	notsure	39.7	1100	2767	Chr15	-	54686265	54696929	notsure	60.3
i1_LQ_TML_c50759/f1p0/1134	1	533	Chr15	+	15710514	15714438	MD15G1197800	46.8	534	1138	Chr14	-	18913427	18913987	MD14G1116400	53.2
i1_LQ_TML_c24718/f1p0/1203	1	130	Chr16	+	38919324	38919453	MD16G1283000	10.8	131	1203	Chr00	-	48263539	48264611	MD00G1202200	89.2
i1_LQ_TML_c28563/f1p0/1193	1	699	Chr16	+	38918635	38919335	MD16G1283000	58.5	700	1194	Chr00	-	48264233	48356893	MD00G1202700,MD00G1202600,MD00G1202400,MD00G1202300,MD00G1202200	41.5
i3_LQ_TML_c21393/f1p12/3285	1	2593	Chr00	-	16049697	16057387	MD00G1080400	78.8	2594	3292	Chr11	+	38946661	38947909	MD11G1272800	21.2
i3_HQ_TML_c2548/f10p8/3143	1	2740	Chr10	-	40607246	40611859	MD10G1325700	87.2	2741	3125	Chr05	-	46832301	46832758	MD05G1351300	12.2
i1_LQ_TML_c119702/f1p1/1887	1	603	Chr16	+	38918635	38919238	MD16G1283000	31.9	604	1891	Chr00	-	48263538	48399524	MD00G1202400,MD00G1202900,MD00G1202600,MD00G1202200,MD00G1202700,MD00G1202300,MD00G1202800	68.1
i1_LQ_TML_c78264/f1p0/1213	3	143	Chr16	+	38919313	38919453	MD16G1283000	11.6	144	1215	Chr00	-	48263539	48264611	MD00G1202200	88.2
i2_LQ_TML_c117923/f1p0/2636	1	1476	Chr16	+	38917888	38919396	MD16G1283000	56.7	1477	2601	Chr17	-	20007962	20009057	MD17G1176600	43.3
i3_LQ_TML_c8712/f1p0/3813	1	3361	Chr15	-	38984749	38988133	notsure	88.1	3362	3816	Chr02	-	6155739	6156190	notsure	11.9
i1_LQ_TML_c50872/f1p10/1222	1	1088	Chr04	-	2386640	2388834	MD04G1020100	89	1089	1217	Chr03	-	37488450	37510998	MD03G1299000,MD03G1299100	10.6
i1_LQ_TML_c51121/f1p1/1481	1	411	Chr16	+	38918911	38919453	MD16G1283000	27.7	412	1484	Chr00	-	48263538	48264611	MD00G1202200	72.3
i2_LQ_TML_c89683/f1p0/2933	1	2599	Chr15	-	33956322	33959149	MD15G1322800,MD15G1322600,MD15G1322700	88.3	2600	2938	Chr10	+	3099688	3100105	MD10G1024900	11.5
i2_LQ_TML_c5742/f1p0/2163	1	1501	Chr07	-	33596051	33600579	MD07G1268400,MD07G1268300	69.2	1502	2168	Chr14	+	21204793	21205467	notsure	30.8
i1_HQ_TML_c152201/f4p3/1962	1	1680	Chr10	-	17574272	17575976	notsure	85.6	1681	1943	Chr10	+	15640346	15640608	notsure	13.4
i0_LQ_TML_c41013/f1p0/660	1	107	Chr13	+	15690282	15690388	notsure	16.1	108	663	Chr14	-	31535836	31536391	notsure	83.9
i0_LQ_TML_c45309/f1p0/759	1	679	Chr08	-	9963360	9964077	notsure	88.8	680	765	Chr11	+	1793177	1793262	notsure	11.2
i3_HQ_TML_c9536/f2p4/3222	1	2824	Chr10	-	40607246	40611857	MD10G1325700	87.6	2825	3209	Chr05	-	46832301	46832758	MD05G1351300	11.9
i1_LQ_TML_c198117/f1p7/1037	1	870	Chr14	+	8792770	8795017	MD14G1077400	85	871	1022	Chr12	+	10075053	10075200	MD12G1082900	14.8
i1_LQ_TML_c126863/f1p0/1295	1	221	Chr16	+	38919232	38919453	MD16G1283000	17.1	222	1295	Chr00	-	48263538	48264611	MD00G1202200	82.9
i2_LQ_TML_c7667/f1p0/2809	1	1968	Chr02	-	26693844	26698972	MD02G1226700	70.7	1969	2785	Chr04	+	16509740	16510559	notsure	29.3
i1_LQ_TML_c105295/f1p1/1523	1	1123	Chr11	-	42990629	42994166	MD11G1318000	73.6	1124	1519	Chr10	+	23183863	23185178	notsure	26
i1_HQ_TML_c45739/f2p2/1895	1	820	Chr16	+	38918635	38919453	MD16G1283000	43.3	821	1895	Chr00	-	48263537	48264611	MD00G1202200	56.7
i1_LQ_TML_c22663/f1p139/1926	7	832	Chr16	+	38918634	38919459	MD16G1283000	43.5	833	1898	Chr00	-	48263539	48264605	MD00G1202200	56.2
i1_LQ_TML_c81665/f1p2/1501	1	418	Chr16	-	34449347	34449763	MD16G1268100	27.8	419	1501	Chr00	-	48263538	48264620	MD00G1202200	72.2
i2_LQ_TML_c108393/f1p2/2617	1	394	Chr12	-	3803860	3804266	notsure	15	395	2625	Chr16	-	24941173	24952349	MD16G1237000	85
i1_LQ_TML_c168004/f1p25/1911	1	802	Chr16	+	38918635	38919437	MD16G1283000	42.4	803	1891	Chr00	-	48263538	48294055	MD00G1202200	57.6
i1_LQ_TML_c102569/f1p11/1482	1	527	Chr05	-	38381159	38382902	MD05G1252200	35.5	528	1483	Chr15	+	25205697	25207314	MD15G1281700	64.5
i1_LQ_TML_c86411/f1p10/1597	1	969	Chr17	+	1969410	1971281	MD17G1027400	60.4	970	1600	Chr03	+	3353675	3354305	MD03G1042800	39.4
i1_LQ_TML_c188453/f1p5/1893	1	825	Chr16	+	38918635	38919459	MD16G1283000	43.6	826	1893	Chr00	-	48263538	48264605	MD00G1202200	56.4
i2_LQ_TML_c153002/f1p7/2350	1	315	Chr09	+	28299982	28300296	MD09G1229200	13.6	316	2318	Chr16	+	6939479	6950847	MD16G1100100	86.4
i1_LQ_TML_c123341/f1p11/1779	1	1257	Chr16	+	1681630	1682892	MD16G1023100	70.7	1258	1779	Chr01	-	25845052	25845575	notsure	29.3
i2_LQ_TML_c3511/f1p0/2265	1	1961	Chr16	-	38917376	38919337	notsure	86.6	1962	2264	Chr12	+	30000080	30000472	MD12G1223200	13.4
i1_LQ_TML_c70861/f1p4/2007	1	1016	Chr16	+	38918444	38919459	MD16G1283000	50.6	1017	2005	Chr00	-	48263615	48264605	MD00G1202200	49.3
i1_LQ_TML_c52104/f1p0/1633	1	1321	Chr01	-	24767881	24770509	MD01G1137900	80.7	1322	1620	Chr11	+	7952177	7952752	MD11G1095300	18.3
i1_LQ_TML_c51981/f1p0/1367	1	443	Chr15	-	25583753	25584293	MD15G1283000	32.1	444	1380	Chr05	-	47177366	47179884	MD05G1355600	67.9
i1_LQ_TML_c37089/f1p0/1207	1	132	Chr16	+	38919322	38919453	MD16G1283000	11	133	1204	Chr00	-	48263538	48264611	MD00G1202200	89
i3_LQ_TML_c18667/f1p0/3409	3	2727	Chr02	+	34637087	34667458	MD02G1290600	79.9	2728	3409	Chr05	+	44187809	44188938	MD05G1311800	20
i3_LQ_TML_c20052/f1p1/3423	1	3018	Chr13	+	10861319	10864586	notsure	87.9	3019	3433	Chr10	-	26899329	26899743	notsure	12.1
i0_LQ_TML_c27652/f1p0/546	1	407	Chr03	-	31553677	31554083	notsure	74.1	408	547	Chr11	-	36359052	36359191	notsure	25.5
i1_LQ_TML_c47987/f1p0/1892	2	824	Chr16	+	38918637	38919459	MD16G1283000	43.5	825	1892	Chr00	-	48263538	48264605	MD00G1202200	56.4
i2_LQ_TML_c83537/f1p0/2103	1	282	Chr10	-	9114449	9114920	notsure	13.3	283	2128	Chr03	-	36759190	36764890	MD03G1289400	86.7
i1_LQ_TML_c127636/f1p3/1368	1	677	Chr05	+	28023478	28024464	MD05G1149000	49.4	678	1371	Chr05	+	27697736	27702174	MD05G1146000	50.6
i1_LQ_TML_c45268/f1p0/1258	1	185	Chr16	+	38919269	38919453	MD16G1283000	14.7	186	1259	Chr00	-	48263538	48264611	MD00G1202200	85.3
i1_LQ_TML_c138500/f1p2/1730	2	556	Chr16	+	38918637	38919346	MD16G1283000	32	557	1736	Chr00	-	48263538	48360207	MD00G1202700,MD00G1202600,MD00G1202400,MD00G1202300,MD00G1202200	68
i2_LQ_TML_c75737/f1p0/2049	1	519	Chr05	+	8763496	8765182	MD05G1050600	25.6	520	2031	Chr10	+	7875377	7877219	MD10G1058200	74.4
i3_LQ_TML_c30227/f1p5/3488	14	733	Chr09	+	28299576	28300296	MD09G1229200	20.3	734	3530	Chr16	+	6939479	6983163	MD16G1100400,MD16G1100900,MD16G1100100,MD16G1100200,MD16G1100700,MD16G1100800,MD16G1100300	79
i1_LQ_TML_c135281/f1p3/1252	1	184	Chr16	+	38919269	38919453	MD16G1283000	14.7	185	1254	Chr00	-	48263538	48264611	MD00G1202200	85.3
i1_LQ_TML_c18039/f1p1/1187	1	189	Chr12	-	23102560	23102744	MD12G1150900	15.8	190	1193	Chr04	-	22422589	22425293	MD04G1136600	84.2
i2_LQ_TML_c85148/f1p0/2155	1	613	Chr17	-	34035211	34036183	MD17G1280000	28.5	614	2152	Chr04	-	25246474	25257594	notsure	71.4
i2_LQ_TML_c22477/f1p0/2445	6	2194	Chr01	+	28798969	28801318	MD01G1188900	89.2	2195	2454	Chr12	-	24794391	24794650	notsure	10.6
i2_LQ_TML_c23008/f1p0/3058	24	1141	Chr16	+	3478269	3480071	MD16G1049400	35.2	1142	3173	Chr11	+	6057036	6061368	MD11G1070800	64
i1_LQ_TML_c151538/f1p1/1541	1	1146	Chr06	+	31910950	31913081	MD06G1179200	74.4	1147	1534	Chr14	-	27757942	27781020	MD14G1185200,MD14G1185300,MD14G1185500,MD14G1185600	25.2
i3_LQ_TML_c8370/f1p0/3112	1	1023	Chr12	+	10116354	10117315	MD12G1083400	32.1	1024	3182	Chr13	+	7309175	7313342	MD13G1102300	67.7
i2_LQ_TML_c103544/f1p11/3065	1	2685	Chr10	-	40607246	40611803	MD10G1325700	87.5	2686	3068	Chr05	-	46832304	46832758	MD05G1351300	12.5
i1_LQ_TML_c146420/f1p15/1367	1	1010	Chr06	+	36457817	36459157	MD06G1233300	73.9	1011	1367	Chr14	+	31902394	31902741	MD14G1240100	26.1
i3_LQ_TML_c9693/f1p0/3282	1	2823	Chr10	-	40607246	40611942	MD10G1325700	86.1	2824	3257	Chr05	-	46832264	46832758	MD05G1351300	13.2
i1_LQ_TML_c84376/f1p1/1407	1	334	Chr16	+	38919007	38919453	MD16G1283000	23.7	335	1408	Chr00	-	48263538	48264611	MD00G1202200	76.3
i1_LQ_TML_c63176/f1p2/1607	1	1176	Chr12	-	29268112	29346872	MD12G1214500,MD12G1214600,MD12G1214900,MD12G1214300,MD12G1214200	73.2	1177	1607	Chr15	+	24599329	24599758	MD15G1278300	26.8
i1_HQ_TML_c38473/f2p18/1925	1	226	Chr06	-	34733392	34733934	MD06G1214700	11.7	227	1926	Chr16	+	3182196	3186047	MD16G1045400	88.3
i1_LQ_TML_c130837/f1p0/1894	2	709	Chr16	+	38918637	38919344	MD16G1283000	37.4	710	1892	Chr00	-	48263538	48323371	MD00G1202400,MD00G1202300,MD00G1202200	62.5
i1_LQ_TML_c63853/f1p0/1894	1	825	Chr16	+	38918635	38919459	MD16G1283000	43.6	826	1894	Chr00	-	48263537	48264605	MD00G1202200	56.4
i2_LQ_TML_c100436/f1p0/2644	1	405	Chr02	-	30644739	30648331	MD02G1254800	15.3	406	2645	Chr10	-	21564739	21566889	MD10G1133700	84.7
i2_HQ_TML_c78012/f4p0/2095	1	1798	Chr01	-	20170986	20172783	MD01G1088700	85.8	1799	2095	Chr07	-	23355684	23355980	notsure	14.2
i1_LQ_TML_c121889/f1p0/1235	7	168	Chr16	+	38919292	38919454	MD16G1283000	13.1	169	1239	Chr00	-	48263538	48264610	MD00G1202200	86.4
i1_LQ_TML_c163408/f1p0/1257	1	184	Chr16	+	38919269	38919453	MD16G1283000	14.6	185	1258	Chr00	-	48263538	48264611	MD00G1202200	85.4
i1_LQ_TML_c75191/f1p0/1892	1	825	Chr16	+	38918635	38919459	MD16G1283000	43.6	826	1892	Chr00	-	48263538	48264605	MD00G1202200	56.4
i1_LQ_TML_c27050/f1p0/1079	1	602	Chr00	+	6725395	6726306	MD00G1038700	55.7	603	1079	Chr08	-	2810507	2812516	MD08G1038300	44.2
i0_LQ_TML_c26903/f1p0/866	1	417	Chr17	+	22938468	22938990	MD17G1192300	48.2	418	865	Chr17	+	24689710	24751397	MD17G1204400,MD17G1204300	51.7
i1_LQ_TML_c80795/f1p0/1892	1	825	Chr16	+	38918635	38919459	MD16G1283000	43.6	826	1893	Chr00	-	48263538	48264605	MD00G1202200	56.4
i2_LQ_TML_c32560/f1p0/2994	1	406	Chr09	+	28299892	28300296	MD09G1229200	12.8	407	3162	Chr16	+	6939479	6951630	MD16G1100100	87.2
i0_LQ_TML_c11268/f2p0/991	5	782	Chr01	-	23497182	23499187	MD01G1121300	78.3	783	994	Chr07	-	27079206	27079417	MD07G1190900	21.3
i1_LQ_TML_c161390/f1p0/1296	1	223	Chr16	+	38919231	38919453	MD16G1283000	17.2	224	1296	Chr00	-	48263538	48264611	MD00G1202200	82.8
i1_HQ_TML_c139398/f2p11/1897	1	825	Chr16	+	38918635	38919459	MD16G1283000	43.6	826	1893	Chr00	-	48263538	48264605	MD00G1202200	56.4
i1_LQ_TML_c48281/f2p4/1377	9	338	Chr02	+	36984465	36984819	MD02G1314600	23.9	339	1380	Chr07	-	659064	660107	MD07G1007300	75.5
i3_LQ_TML_c28463/f1p0/3079	1	1856	Chr16	+	8122453	8124940	MD16G1114600	60.1	1857	3089	Chr07	+	23470195	23471447	notsure	39.9
i1_HQ_TML_c32585/f5p3/1559	1	250	Chr15	+	21161492	21161728	notsure	16	251	1559	Chr08	+	26177745	26180847	MD08G1202000	84
i1_LQ_TML_c88050/f1p0/1892	1	331	Chr15	+	15711954	15714438	MD15G1197800	17.5	332	1892	Chr14	-	18912472	18913987	MD14G1116400	82.5
i1_LQ_TML_c145818/f1p5/1764	1	561	Chr16	+	38914864	38915426	MD16G1283000	31.8	562	1765	Chr02	-	621686	623326	MD02G1009300	68.2
i1_LQ_TML_c145505/f1p44/1219	1	952	Chr02	+	5254479	5256671	MD02G1064800	78.1	953	1219	Chr08	+	7700086	7700352	MD08G1092400	21.9
i1_LQ_TML_c142977/f1p2/1413	1	338	Chr16	+	38919115	38919453	MD16G1283000	23.9	339	1415	Chr00	-	48263536	48264611	MD00G1202200	76.1
i2_LQ_TML_c21403/f1p0/2682	1	427	Chr00	-	50127816	50129187	MD00G1205700	15.8	428	2701	Chr08	-	12294929	12301699	MD08G1130500	84.2
i1_LQ_TML_c173621/f1p0/1894	1	800	Chr16	+	38918635	38919435	MD16G1283000	42.3	801	1892	Chr00	-	48263538	48296237	MD00G1202200	57.7
i2_LQ_TML_c47784/f1p0/2405	1	2040	Chr09	+	984939	989956	MD09G1016000	84.8	2041	2405	Chr09	-	3090955	3091319	MD09G1047100	15.2
i2_LQ_TML_c8626/f1p1/2307	4	407	Chr14	-	32309932	32310578	MD14G1244800	16.1	408	2501	Chr00	+	23251471	23275852	MD00G1111400	83.7
i1_HQ_TML_c63466/f2p0/1238	1	946	Chr07	+	25543556	25546197	MD07G1176100	76.4	947	1239	Chr01	+	22310044	22310334	MD01G1110300	23.6
i1_LQ_TML_c34345/f1p0/1196	1	712	Chr16	+	38918635	38919346	MD16G1283000	59.5	713	1197	Chr00	-	48264233	48309626	MD00G1202200	40.5
i1_LQ_TML_c131132/f1p0/1293	1	223	Chr16	+	38919231	38919453	MD16G1283000	17.2	224	1294	Chr00	-	48263538	48264611	MD00G1202200	82.8
i1_LQ_TML_c113433/f1p26/1890	1	825	Chr16	+	38918635	38919459	MD16G1283000	43.6	826	1891	Chr00	-	48263539	48264605	MD00G1202200	56.4
i1_LQ_TML_c147226/f1p24/1894	2	780	Chr16	+	38918637	38919415	MD16G1283000	41.2	781	1892	Chr00	-	48263538	48296265	MD00G1202200	58.8
i1_LQ_TML_c18182/f1p13/1681	3	1384	Chr07	+	10097480	10098863	MD07G1094100,MD07G1094300,MD07G1094200	82.1	1385	1683	Chr02	-	25892182	25892480	MD02G1222000	17.8
i1_LQ_TML_c112541/f1p1/1898	1	799	Chr16	+	38918635	38919435	MD16G1283000	42.3	800	1891	Chr00	-	48263537	48296237	MD00G1202200	57.7
i2_LQ_TML_c20860/f1p0/2356	2	536	Chr17	-	14909295	14909796	notsure	22	537	2426	Chr06	+	7914917	7929885	MD06G1053900	77.7
i3_LQ_TML_c23212/f1p1/3054	1	329	Chr07	-	14512581	14513126	MD07G1118000	10.1	330	3246	Chr02	+	21015587	21026179	MD02G1207800	89.9
i1_LQ_TML_c75999/f1p0/1193	1	121	Chr16	+	38919333	38919453	MD16G1283000	10.1	122	1194	Chr00	-	48263539	48264611	MD00G1202200	89.9
i1_LQ_TML_c34973/f1p21/1892	1	960	Chr08	-	26669687	26671222	MD08G1206200	50.7	961	1894	Chr12	+	23811103	23812040	MD12G1157800	49.3
i2_HQ_TML_c30886/f3p0/2576	1	1852	Chr16	+	38917257	38919108	MD16G1283000	71.9	1853	2571	Chr08	-	5037109	5043776	MD08G1063900,MD08G1064000	27.9
i1_LQ_TML_c88040/f1p26/1909	1	258	Chr08	+	9567655	9567912	MD08G1108700	13.5	259	1906	Chr05	+	36641812	36645281	MD05G1234000	86.5
i1_LQ_TML_c102750/f1p14/1123	1	488	Chr11	-	20216492	20216979	notsure	43.4	489	1124	Chr01	-	24623734	24624369	MD01G1137100	56.6
i4_LQ_TML_c7434/f1p17/5111	49	737	Chr03	+	33835537	33836845	MD03G1250300	13.5	738	5119	Chr11	+	38604139	38611114	MD11G1270400	85.6
i3_LQ_TML_c19144/f1p0/3494	1	1570	Chr15	-	47588824	47591796	MD15G1385200	43.7	1571	3588	Chr08	-	25638848	25641977	MD08G1197800	56.2
i3_LQ_TML_c18779/f1p0/3673	1	1958	Chr11	-	6845982	6848660	MD11G1080300	53.2	1959	3678	Chr06	-	26695177	26697316	MD06G1124800	46.8
i2_LQ_TML_c11665/f1p0/2862	1	974	Chr11	+	3665195	3667996	MD11G1042600	34	975	2863	Chr03	+	3221019	3312796	MD03G1041100,MD03G1041800,MD03G1041600,MD03G1041200,MD03G1041700,MD03G1041300,MD03G1040900,MD03G1041400	66
i2_LQ_TML_c66069/f1p1/2407	1	1564	Chr05	-	41438840	41442218	MD05G1280400	65.1	1565	2401	Chr03	-	13964174	13965619	MD03G1137800	34.9
i2_LQ_TML_c128203/f1p1/2636	4	1499	Chr16	+	38917890	38919385	MD16G1283000	56.7	1500	2638	Chr17	-	20007963	20009067	MD17G1176600	43.2
i0_HQ_TML_c34970/f3p3/884	1	522	Chr16	+	38918943	38919465	MD16G1283000	59	523	885	Chr00	-	48264233	48264599	MD00G1202200	41
i1_LQ_TML_c19115/f1p0/1495	1	315	Chr09	+	17869189	17869519	notsure	21.1	316	1491	Chr11	+	41197046	41325728	MD11G1292400,MD11G1293700,MD11G1292900,MD11G1294000,MD11G1292700,MD11G1293000,MD11G1292600,MD11G1293800,MD11G1293600,MD11G1293900	78.9
i1_LQ_TML_c164868/f1p7/1304	2	230	Chr16	+	38919225	38919453	MD16G1283000	17.6	231	1304	Chr00	-	48263538	48264611	MD00G1202200	82.4
i1_LQ_TML_c51733/f1p9/1807	1	379	Chr16	-	35040613	35040991	MD16G1270200	21	380	1800	Chr02	-	30172394	30175270	notsure	78.9
i2_LQ_TML_c153612/f1p4/2031	1	232	Chr14	+	30276168	30276363	notsure	11.4	233	2036	Chr06	+	34313453	34315893	MD06G1210200	88.6
i2_LQ_TML_c101875/f1p0/2930	3	1048	Chr16	+	19844460	19845518	MD16G1209800	35.7	1049	2930	Chr07	+	28457310	28465204	MD07G1206400,MD07G1206500	64.2
i2_HQ_TML_c105772/f2p0/2165	1	1098	Chr16	+	38918362	38919459	MD16G1283000	50.7	1099	2166	Chr00	-	48263538	48264605	MD00G1202200	49.3
i1_HQ_TML_c33668/f2p2/1261	4	190	Chr16	+	38919266	38919453	MD16G1283000	14.8	191	1264	Chr00	-	48263538	48264611	MD00G1202200	85
i2_LQ_TML_c53216/f1p2/2285	1	1203	Chr05	+	12529389	12536587	MD05G1066500	52.6	1204	2277	Chr10	+	10887189	10889885	MD10G1076500	47
i1_LQ_TML_c114736/f1p2/1287	1	223	Chr16	+	38919231	38919453	MD16G1283000	17.2	224	1293	Chr00	-	48263538	48264611	MD00G1202200	82.8
i1_LQ_TML_c90321/f1p2/1763	1	635	Chr16	+	38918763	38919396	MD16G1283000	36	636	1765	Chr17	-	20007961	20009057	MD17G1176600	64
i2_LQ_TML_c47696/f1p6/2558	1	1017	Chr15	-	47588978	47591887	MD15G1385200	38.4	1018	2650	Chr08	-	25638847	25641758	MD08G1197800	61.6
i2_HQ_TML_c16994/f2p0/2399	1	1133	Chr03	-	3380362	3381634	MD03G1043100	47.1	1134	2404	Chr11	-	4007514	4009837	MD11G1046100	52.9
i3_LQ_TML_c14023/f1p0/3046	1	601	Chr03	+	33835619	33836845	MD03G1250300	19.7	602	3053	Chr11	+	38604139	38611099	MD11G1270400	80.3
i4_LQ_TML_c3850/f1p0/4959	1	4438	Chr16	+	2827155	2834238	MD16G1039900	89.4	4439	4964	Chr12	+	12479555	12480086	notsure	10.6
i0_LQ_TML_c28436/f1p0/644	5	496	Chr06	-	7158368	7167523	notsure	74.3	497	662	Chr15	-	7914510	7914673	notsure	25.1
i1_LQ_TML_c137421/f4p6/1327	3	980	Chr16	+	19844460	19845436	MD16G1209800	73.7	981	1327	Chr06	+	7208872	7210813	notsure	26.1
i1_LQ_TML_c33461/f1p31/1671	1	527	Chr05	+	23648785	23649311	MD05G1115300	31.5	528	1671	Chr00	+	28684015	28685161	notsure	68.5
i1_HQ_TML_c55524/f2p14/1122	2	815	Chr06	+	36458013	36459157	MD06G1233300	72.5	816	1122	Chr14	+	31902394	31902691	MD14G1240100	27.4
i1_LQ_TML_c66372/f1p17/1849	3	1049	Chr16	+	19844460	19845519	MD16G1209800	56.8	1050	1835	Chr12	-	32637896	32639500	MD12G1260300	42.6
i2_HQ_TML_c53821/f2p0/2288	1	1889	Chr17	+	34074799	34076699	MD17G1281100	82.5	1890	2290	Chr15	+	46707021	46707415	MD15G1379500	17.5
i1_LQ_TML_c127447/f1p0/1534	2	453	Chr16	-	34449347	34449797	MD16G1268100	29.4	454	1536	Chr00	-	48263538	48264620	MD00G1202200	70.5
i1_LQ_TML_c172156/f1p0/1220	14	147	Chr16	+	38919320	38919453	MD16G1283000	11	148	1221	Chr00	-	48263538	48264611	MD00G1202200	88
i1_HQ_TML_c136288/f2p2/1892	1	825	Chr16	+	38918635	38919459	MD16G1283000	43.6	826	1893	Chr00	-	48263538	48264605	MD00G1202200	56.4
i1_LQ_TML_c111636/f1p2/1314	1	221	Chr16	+	38919231	38919453	MD16G1283000	17.1	222	1296	Chr00	-	48263538	48264611	MD00G1202200	82.9
i1_LQ_TML_c36093/f1p1/1919	1	350	Chr04	-	19777097	19781034	notsure	18.2	351	1926	Chr14	+	20062233	20066146	MD14G1125700	81.8
i2_LQ_TML_c126465/f1p0/2518	3	1583	Chr16	+	19842733	19844284	MD16G1209800	62.9	1584	2512	Chr06	+	9027263	9028428	MD06G1058200	37
i1_LQ_TML_c163079/f1p0/1889	1	555	Chr16	+	38918635	38919190	MD16G1283000	29.3	556	1891	Chr00	-	48263538	48390338	MD00G1202400,MD00G1202600,MD00G1202200,MD00G1202700,MD00G1202300,MD00G1202800	70.7
i3_LQ_TML_c25385/f1p0/3624	1	972	Chr00	-	40565625	40566679	MD00G1174600	26.8	973	3624	Chr07	-	9828777	9848499	MD07G1092600,MD07G1092300,MD07G1092200	73.2
i0_LQ_TML_c28887/f1p0/583	1	111	Chr04	+	21485359	21485470	MD04G1128900	18.6	112	596	Chr12	+	21999093	22000362	MD12G1141500	81.4
i1_HQ_TML_c85619/f2p54/1320	1	1157	Chr15	-	43157149	43158302	MD15G1357900	87.6	1158	1321	Chr08	-	20754451	20754614	MD08G1172400	12.4
i2_HQ_TML_c37333/f6p4/3031	1	2233	Chr17	-	28864359	28868639	MD17G1239400	73.7	2234	3031	Chr09	-	31568266	31569206	MD09G1246500	26.3
i1_LQ_TML_c88796/f1p0/1295	1	223	Chr16	+	38919231	38919453	MD16G1283000	17.2	224	1296	Chr00	-	48263539	48264611	MD00G1202200	82.8
i3_LQ_TML_c23446/f1p0/3396	1	465	Chr16	+	29479692	29480170	notsure	13.7	466	3398	Chr13	+	492105	497642	MD13G1007900,MD13G1008000	86.3
i0_LQ_TML_c38233/f1p16/727	1	241	Chr04	-	29457480	29457838	notsure	33.9	242	711	Chr01	+	30334466	30343850	MD01G1209200,MD01G1209100	66.1
i0_HQ_TML_c36058/f6p0/985	2	830	Chr16	+	38918637	38919465	MD16G1283000	84.2	831	985	Chr17	-	20008834	20008988	MD17G1176600	15.7
i2_LQ_TML_c6197/f2p0/2414	4	2049	Chr15	+	2689663	2693885	MD15G1038500	84.4	2050	2418	Chr08	-	4628115	4629565	MD08G1057600	15.2
i2_LQ_TML_c89693/f1p0/2268	1	1400	Chr11	+	12340732	12344379	MD11G1134400	61.3	1401	2282	Chr03	+	10368368	10375879	MD03G1116200	38.7
i5_LQ_TML_c1934/f1p0/5745	1	1799	Chr05	+	38326046	38328056	MD05G1251600	31.2	1800	5767	Chr10	+	32840506	32853335	MD10G1232200,MD10G1232100	68.8
i0_LQ_TML_c21158/f1p0/846	1	463	Chr03	-	15087546	15088009	MD03G1141900	54.7	464	846	Chr02	-	11685798	11686181	MD02G1140100	45.3
i1_LQ_TML_c10322/f1p108/1541	1	1155	Chr11	-	3204543	3205697	MD11G1037400	75	1156	1541	Chr00	-	24538122	24538519	MD00G1115400	25
i1_LQ_TML_c106032/f1p26/1582	1	957	Chr16	+	38914864	38915820	MD16G1283000	59.8	958	1601	Chr12	+	8290845	8292524	MD12G1072300	40.2
i1_LQ_TML_c145751/f1p52/1858	1	793	Chr16	+	38918635	38919459	MD16G1283000	42.6	794	1859	Chr00	-	48263540	48264605	MD00G1202200	57.3
i1_LQ_TML_c198089/f1p0/1258	1	185	Chr16	+	38919269	38919453	MD16G1283000	14.7	186	1260	Chr00	-	48263538	48264611	MD00G1202200	85.3
i0_LQ_TML_c18295/f2p0/706	5	205	Chr02	+	2634058	2634260	notsure	27.6	206	728	Chr13	-	12528480	12529859	MD13G1159200	71.8
i1_LQ_TML_c62614/f1p0/1768	4	465	Chr12	+	27904425	27904879	MD12G1197900	25.9	466	1781	Chr04	+	27580974	27583651	MD04G1184600	73.9
i1_LQ_TML_c150100/f1p42/1648	1	1329	Chr15	-	53873424	53874864	notsure	80.5	1330	1634	Chr02	+	30272429	30274094	notsure	18.5
i1_LQ_TML_c62777/f1p1/1686	1	299	Chr01	-	24769870	24770509	MD01G1137900	17.7	300	1687	Chr11	+	7950390	7952810	MD11G1095300	82.3
i1_LQ_TML_c87079/f1p158/1936	1	1022	Chr10	-	1636916	1637937	MD10G1012100	51.9	1023	1957	Chr16	-	4319328	5049495	MD16G1071100,MD16G1072100,MD16G1062500,MD16G1065900,MD16G1069400,MD16G1068800,MD16G1062400,MD16G1062100,MD16G1062700,MD16G1068200,MD16G1063600,MD16G1070900,MD16G1068100,MD16G1071000,MD16G1069700,MD16G1067000,MD16G1065100,MD16G1071900,MD16G1062300,MD16G1067100,MD16G1065200,MD16G1070000,MD16G1069000,MD16G1061600,MD16G1060800,MD16G1069800,MD16G1061700,MD16G1070100,MD16G1061500,MD16G1067700,MD16G1063…	47.4
i2_LQ_TML_c72088/f1p0/2474	4	966	Chr15	+	5009250	5014171	notsure	38.8	967	2479	Chr08	+	14312888	14317864	MD08G1143900,MD08G1144000	61
i0_LQ_TML_c22380/f1p1/801	2	492	Chr15	+	15710516	15714438	MD15G1197800	61.3	493	801	Chr14	-	18913723	18913987	MD14G1116400	38.6
i2_LQ_TML_c106648/f1p1/2941	1	2628	Chr15	-	50621424	50624052	MD15G1405500	89.3	2629	2943	Chr15	-	6385899	6386213	notsure	10.7
i1_HQ_TML_c196955/f2p0/1896	1	555	Chr16	+	38918635	38919190	MD16G1283000	29.3	556	1896	Chr00	-	48263534	48390338	MD00G1202400,MD00G1202600,MD00G1202200,MD00G1202700,MD00G1202300,MD00G1202800	70.7
i3_LQ_TML_c21658/f1p1/3461	1	2694	Chr04	+	4164798	4167484	notsure	77.9	2695	3459	Chr13	-	4324257	4325481	MD13G1061700	22.1
i1_LQ_TML_c151335/f1p4/1811	1	1118	Chr09	-	2059338	2061119	MD09G1033600	61.7	1119	1811	Chr14	+	5810626	5811318	notsure	38.3
i2_LQ_TML_c58869/f1p21/2176	1	508	Chr15	+	22171589	22172555	MD15G1260100	22.8	509	2216	Chr04	-	1196073	1199105	MD04G1011000	76.6
i1_LQ_TML_c60651/f1p5/1548	1	419	Chr16	+	38918977	38919396	MD16G1283000	27	420	1549	Chr17	-	20007961	20009057	MD17G1176600	73
i1_LQ_TML_c121771/f1p0/1261	1	193	Chr16	+	38919260	38919453	MD16G1283000	15.3	194	1265	Chr00	-	48263539	48264611	MD00G1202200	84.7
i1_LQ_TML_c91864/f1p1/1291	1	1115	Chr10	-	41390536	41392075	MD10G1337900	87	1116	1281	Chr02	+	28181696	28181867	notsure	13
i1_HQ_TML_c129405/f2p2/1211	1	973	Chr03	-	4781455	4783418	MD03G1059300	80.4	974	1210	Chr01	+	24015384	24015620	notsure	19.6
i2_LQ_TML_c23322/f1p0/2723	1	2423	Chr11	+	41561786	41565489	MD11G1299000	89	2424	2708	Chr12	-	887611	887874	notsure	10.5
i1_LQ_TML_c105678/f1p0/1888	1	546	Chr16	+	38918635	38919182	MD16G1283000	28.9	547	1889	Chr00	-	48263538	48393536	MD00G1202400,MD00G1202900,MD00G1202600,MD00G1202200,MD00G1202700,MD00G1202300,MD00G1202800	71.1
i4_LQ_TML_c5546/f1p5/4933	2	2525	Chr05	-	33814307	33816829	MD05G1207400	49.4	2526	5106	Chr11	-	21831839	21834434	notsure	50.5
i2_HQ_TML_c51910/f2p2/2160	1	1900	Chr12	-	23676877	23679060	MD12G1156200	88	1901	2158	Chr16	+	567034	567291	MD16G1007500	12
i3_LQ_TML_c9919/f1p0/3939	1	2527	Chr06	+	4931783	4937855	MD06G1038500	64.1	2528	3940	Chr11	-	37097824	37099236	notsure	35.9
i2_LQ_TML_c89952/f1p0/2172	1	231	Chr14	+	30276169	30276363	notsure	10.7	232	2160	Chr06	+	34313449	34315967	MD06G1210200	89.3
i5_LQ_TML_c2536/f1p11/5140	1	2890	Chr05	+	36627078	36629962	notsure	56.2	2891	5142	Chr16	+	22848428	22856827	MD16G1225900	43.8
i1_LQ_TML_c35929/f1p1/1289	1	223	Chr16	+	38919231	38919453	MD16G1283000	17.3	224	1291	Chr00	-	48263544	48264611	MD00G1202200	82.7
i2_HQ_TML_c135129/f4p0/2216	1	429	Chr00	-	50127816	50129187	MD00G1205700	19.4	430	2216	Chr08	-	12294821	12301701	MD08G1130500	80.6
i1_LQ_TML_c46395/f1p2/1195	1	121	Chr16	+	38919333	38919453	MD16G1283000	10.1	122	1195	Chr00	-	48263538	48264611	MD00G1202200	89.9
i1_LQ_TML_c62482/f1p2/1567	5	824	Chr03	+	30669849	30671250	MD03G1222400	52.4	825	1564	Chr11	+	34843373	34845592	MD11G1239700	47.3
i3_HQ_TML_c2412/f3p0/3557	1	2664	Chr12	+	27468988	27474059	MD12G1192800	74.9	2665	3554	Chr04	+	26874156	26875319	MD04G1177400	25
i1_LQ_TML_c48397/f1p0/1386	1	1101	Chr16	+	19847138	19848233	MD16G1210100	78.9	1102	1385	Chr15	-	26288705	26288989	notsure	20.3
i2_LQ_TML_c123070/f1p0/2179	1	1864	Chr05	-	38381023	38382883	MD05G1252200	85.5	1865	2179	Chr15	+	25205017	25205359	MD15G1281700	14.5
i2_LQ_TML_c85320/f1p0/2225	1	1944	Chr15	-	37545284	37551080	MD15G1335600	87.4	1945	2224	Chr10	-	3014405	3014684	MD10G1024100	12.6
i3_LQ_TML_c21859/f1p0/3528	1	2955	Chr03	-	173343	177063	MD03G1002500	83.6	2956	3536	Chr15	-	2445726	2446297	MD15G1034600	16.4
i0_LQ_TML_c44423/f1p0/669	8	321	Chr11	+	41329911	41330225	notsure	46.9	322	670	Chr10	-	40703362	40703710	MD10G1327300	52.1
i1_LQ_TML_c168224/f1p7/1892	1	824	Chr16	+	38918635	38919459	MD16G1283000	43.6	825	1892	Chr00	-	48263538	48264605	MD00G1202200	56.4
i2_LQ_TML_c7925/f1p2/2825	1	943	Chr00	+	1457555	1474063	MD00G1011900,MD00G1012000	33.3	944	2836	Chr17	+	1988869	2065495	MD17G1028900,MD17G1028400,MD17G1028100,MD17G1029100,MD17G1028200,MD17G1029000,MD17G1028600,MD17G1028700,MD17G1027900	66.7
i2_LQ_TML_c27018/f1p0/2068	2	774	Chr16	+	38918638	38919411	MD16G1283000	39.6	775	1950	Chr00	-	48263538	48296269	MD00G1202200	60.2
i1_LQ_TML_c199466/f1p0/1253	1	185	Chr16	+	38919269	38919453	MD16G1283000	14.7	186	1256	Chr00	-	48263538	48264611	MD00G1202200	85.3
i1_LQ_TML_c30580/f1p0/1214	1	140	Chr16	+	38919314	38919453	MD16G1283000	11.5	141	1214	Chr00	-	48263538	48264611	MD00G1202200	88.5
i1_LQ_TML_c6267/f1p53/1380	4	1041	Chr16	+	19844461	19845511	MD16G1209800	74	1042	1403	Chr00	+	23068049	23068410	MD00G1110200	25.8
i3_LQ_TML_c18790/f1p0/3572	1	3138	Chr09	+	20540474	20544706	notsure	82.7	3139	3793	Chr09	+	8478374	8479007	MD09G1111500	17.3
i3_LQ_TML_c25651/f1p0/3147	1	1352	Chr02	-	24772044	24773844	MD02G1216800	41.3	1353	3272	Chr00	-	7662709	7664587	notsure	58.7
i3_LQ_TML_c24373/f1p0/3844	13	535	Chr17	+	320299	321485	MD17G1003500	13.6	536	3854	Chr13	-	25704606	25709436	notsure	86.1
i2_LQ_TML_c124098/f1p3/2608	1	1275	Chr14	-	27882487	27895608	MD14G1186800,MD14G1186500,MD14G1186700	48.1	1276	2652	Chr15	-	17545736	17548381	MD15G1217900	51.9
i1_LQ_TML_c63099/f3p1/1220	1	146	Chr16	+	38919309	38919453	MD16G1283000	12	147	1218	Chr00	-	48263538	48264611	MD00G1202200	88
i2_LQ_TML_c7087/f1p0/2461	11	1272	Chr05	+	3840709	3842085	MD05G1022800	48.8	1273	2585	Chr08	-	1594809	1596234	MD08G1021900	50.8
i1_LQ_TML_c86658/f1p47/1351	1	505	Chr09	-	2424997	2425501	MD09G1039600	37.3	506	1352	Chr02	-	3618759	3619893	MD02G1044300	62.6
i1_LQ_TML_c10261/f1p1/1566	1	967	Chr05	+	28054023	28061810	notsure	61.7	968	1567	Chr04	+	4071718	4072413	MD04G1036300	38.3
i2_LQ_TML_c104634/f1p0/2675	1	513	Chr16	+	29391890	29392402	MD16G1255600	19	514	2701	Chr15	-	877095	881788	MD15G1014900	81
i1_LQ_TML_c56176/f1p0/1892	1	824	Chr16	+	38918636	38919459	MD16G1283000	43.6	825	1892	Chr00	-	48263538	48264605	MD00G1202200	56.4
i1_HQ_TML_c8645/f5p7/1369	1	315	Chr03	-	6734417	6734733	MD03G1083100	23	316	1365	Chr11	-	7599520	7602256	MD11G1091200	76.8
i1_LQ_TML_c53579/f1p1/1236	11	1103	Chr17	+	29048023	29050140	MD17G1241200	87.9	1104	1243	Chr09	+	31818919	31819035	notsure	11.3
i1_HQ_TML_c112107/f2p0/1113	1	219	Chr02	-	19981822	19982115	notsure	19.7	220	1113	Chr05	+	36798159	36799058	MD05G1236900	80.3
i1_LQ_TML_c93961/f1p30/1077	1	174	Chr02	-	33507283	33507454	MD02G1278900	16.2	175	1077	Chr04	+	3902859	3907953	MD04G1034900	83.8
i1_HQ_TML_c30193/f4p0/1260	1	1044	Chr16	-	12079088	12080591	MD16G1152800	82.9	1045	1258	Chr13	+	26177212	26177428	notsure	17
i1_LQ_TML_c173260/f1p10/1492	1	151	Chr02	+	5780893	5781047	notsure	10.2	152	1487	Chr06	-	947006	949473	MD06G1008700	89.8
i2_LQ_TML_c123726/f1p0/2499	1	2067	Chr05	+	45699264	45702639	MD05G1333900,MD05G1333800	82.4	2068	2509	Chr16	-	14408037	14408860	notsure	17.6
i1_LQ_TML_c178788/f1p1/1301	14	237	Chr16	+	38919230	38919453	MD16G1283000	17.1	238	1310	Chr00	-	48263538	48264611	MD00G1202200	81.9
i2_LQ_TML_c67782/f1p0/2203	1	584	Chr06	+	4138794	4141259	MD06G1033800	26.4	585	2211	Chr16	+	2445413	2449530	MD16G1034100	73.6
i1_LQ_TML_c195314/f1p8/1295	1	223	Chr16	+	38919231	38919453	MD16G1283000	17.2	224	1295	Chr00	-	48263538	48264611	MD00G1202200	82.8
i3_HQ_TML_c2149/f2p3/3259	1	2283	Chr17	-	28864359	28868689	MD17G1239400	69.9	2284	3250	Chr09	-	31568098	31569206	MD09G1246500	29.6
i2_LQ_TML_c142060/f1p0/2172	1	1102	Chr16	+	38918353	38919459	MD16G1283000	50.8	1103	2171	Chr00	-	48263538	48264605	MD00G1202200	49.2
i4_LQ_TML_c16554/f1p1/4192	8	648	Chr02	+	24880002	24880767	MD02G1217000	14.6	649	4390	Chr02	+	31789445	31799162	MD02G1264000,MD02G1263900	85.2
i1_HQ_TML_c62280/f3p21/1429	1	1290	Chr13	+	43203446	43205956	MD13G1285100	89.6	1291	1439	Chr04	+	440399	440548	MD04G1003000	10.4
i2_LQ_TML_c121374/f1p0/2112	1	1808	Chr08	+	24542331	24547677	MD08G1191800	85.6	1809	2109	Chr00	-	15945733	15946033	notsure	14.3
i2_LQ_TML_c106235/f1p0/2767	1	296	Chr02	+	7719355	7719650	MD02G1097800	10.7	297	2772	Chr15	-	7294208	7302593	MD15G1103600,MD15G1103500,MD15G1103400	89.3
i1_LQ_TML_c125896/f1p0/1885	1	706	Chr16	+	38918641	38919346	MD16G1283000	37.4	707	1887	Chr00	-	48263538	48360207	MD00G1202700,MD00G1202600,MD00G1202400,MD00G1202300,MD00G1202200	62.6
i2_HQ_TML_c81119/f2p0/2444	1	1266	Chr15	+	38385346	38386612	MD15G1339600	51.8	1267	2444	Chr05	+	35378958	35380135	notsure	48.2
i4_LQ_TML_c13501/f1p3/4815	27	1188	Chr09	-	14196680	14198013	MD09G1170000	23.2	1189	5016	Chr17	+	15124060	15182992	MD17G1157200,MD17G1157300,MD17G1157400,MD17G1157500	76.3
i0_LQ_TML_c41928/f1p0/920	1	126	Chr11	-	33575343	33575449	MD11G1230800	14.2	127	890	Chr03	-	29744275	29745994	MD03G1216500	85.8
i2_LQ_TML_c87832/f1p0/2202	1	1127	Chr03	-	3380362	3381627	MD03G1043100	50.7	1128	2222	Chr11	-	4007718	4009837	MD11G1046100	49.2
i1_LQ_TML_c100319/f1p4/1210	1	138	Chr16	+	38919316	38919453	MD16G1283000	11.4	139	1214	Chr00	-	48263535	48264611	MD00G1202200	88.6
i2_LQ_TML_c149123/f1p16/2647	1	1925	Chr16	+	38917184	38919108	MD16G1283000	72.7	1926	2644	Chr08	-	5037109	5043776	MD08G1063900,MD08G1064000	27.1
i3_LQ_TML_c12610/f1p0/3143	1	2324	Chr16	+	38917176	38919465	MD16G1283000	68.7	2325	3369	Chr00	-	48263539	48264599	MD00G1202200	30.9
i1_LQ_TML_c3262/f1p1/1770	1	704	Chr14	+	21247399	21248104	notsure	39.5	705	1784	Chr10	-	13856530	13857609	MD10G1091600	60.5
i1_HQ_TML_c16348/f6p19/2025	1	224	Chr03	-	26738296	26738518	MD03G1195300	11.1	225	2025	Chr11	-	30933882	30936506	MD11G1211800	88.9
i3_HQ_TML_c8447/f4p9/3211	2	563	Chr03	+	37044306	37045608	MD03G1294100	17.5	564	3210	Chr00	-	42103052	42107260	MD00G1179500	82.5
i2_LQ_TML_c128313/f1p0/2547	1	2089	Chr00	+	6893012	6895084	notsure	78.3	2090	2669	Chr03	+	24461131	24461982	MD03G1177600	21.7
i1_HQ_TML_c98346/f2p20/1290	1	223	Chr16	+	38919231	38919453	MD16G1283000	17.2	224	1293	Chr00	-	48263540	48264611	MD00G1202200	82.7
i2_LQ_TML_c33074/f1p2/2849	5	537	Chr11	-	4077767	4078299	MD11G1047000	18.7	538	2851	Chr11	+	4370043	4372507	MD11G1050900	81.2
i1_LQ_TML_c198505/f1p0/1294	1	223	Chr16	+	38919231	38919453	MD16G1283000	17.2	224	1296	Chr00	-	48263539	48264611	MD00G1202200	82.8
i1_LQ_TML_c22997/f1p4/1816	1	1577	Chr10	+	38946821	38949141	MD10G1302900	86.4	1578	1825	Chr05	+	45149530	45149777	MD05G1325100	13.6
i2_LQ_TML_c89588/f1p0/2406	1	1626	Chr15	+	5149876	5151914	MD15G1075500	65.1	1627	2498	Chr15	+	47993270	47994143	notsure	34.9
i2_LQ_TML_c12338/f1p0/2273	1	732	Chr14	+	24460368	24485436	MD14G1151400	32.2	733	2275	Chr14	-	22302958	22311876	notsure	67.8
i4_LQ_TML_c2473/f1p1/4445	19	843	Chr08	-	907532	908466	MD08G1011900	17.9	844	4607	Chr10	+	38287391	38293525	MD10G1295300	81.7
i2_LQ_TML_c34374/f1p1/2129	1	469	Chr05	+	19666803	19679131	MD05G1092600	22	470	2130	Chr04	-	9882087	9896751	notsure	78
i3_LQ_TML_c8000/f1p0/3418	1	1949	Chr13	-	38739663	38744842	MD13G1277900	57	1950	3420	Chr00	-	51397313	51399334	MD00G1214800	43
i2_LQ_TML_c30894/f4p0/2269	1	1689	Chr02	-	3869211	3870874	MD02G1049400,MD02G1049500	74.1	1690	2275	Chr09	+	28316990	28317537	notsure	25.7
i1_LQ_TML_c166159/f1p0/1893	1	825	Chr16	+	38918635	38919459	MD16G1283000	43.6	826	1892	Chr00	-	48263537	48264605	MD00G1202200	56.4
i3_LQ_TML_c3891/f1p0/3811	1	3279	Chr02	-	3869211	3872474	MD02G1049600,MD02G1049400,MD02G1049500	84.9	3280	3863	Chr09	+	28316990	28317537	notsure	15.1
i1_LQ_TML_c27562/f1p4/1030	1	218	Chr11	-	41345239	41345469	MD11G1295000	21.2	219	1030	Chr07	+	20364307	20366247	MD07G1140300	78.8
i1_LQ_TML_c4958/f1p4/1758	3	1072	Chr05	-	31508021	31509380	MD05G1186900	61.1	1073	1750	Chr05	+	31940381	31942703	MD05G1190300	38.7
i1_LQ_TML_c122830/f1p0/1767	1	1041	Chr16	+	38918067	38919108	MD16G1283000	58.9	1042	1760	Chr08	-	5037109	5043776	MD08G1063900,MD08G1064000	40.7
i1_LQ_TML_c31392/f1p2/1325	3	972	Chr02	-	14462288	14463742	MD02G1168700	73.3	973	1324	Chr15	-	25072534	25072885	notsure	26.6
i3_HQ_TML_c2515/f3p0/3501	1	757	Chr00	+	22636101	22636858	MD00G1108000	21.5	758	3514	Chr00	-	4439304	4443809	MD00G1025500	78.5
i1_HQ_TML_c98335/f2p12/1894	1	825	Chr16	+	38918635	38919459	MD16G1283000	43.6	826	1893	Chr00	-	48263538	48264605	MD00G1202200	56.4
i1_LQ_TML_c25170/f1p0/1205	1	537	Chr06	+	3379065	3379736	MD06G1027800	43.9	538	1224	Chr00	+	21817399	21820271	notsure	56.1
i1_LQ_TML_c89391/f1p0/1258	1	184	Chr16	+	38919269	38919453	MD16G1283000	14.6	185	1258	Chr00	-	48263538	48264611	MD00G1202200	85.4
i1_LQ_TML_c33704/f1p7/1889	4	321	Chr03	-	6734417	6734734	MD03G1083100	16.8	322	1889	Chr11	-	7599519	7602256	MD11G1091200	82.9
i1_LQ_TML_c93005/f1p0/1224	1	151	Chr16	+	38919302	38919453	MD16G1283000	12.3	152	1224	Chr00	-	48263538	48264611	MD00G1202200	87.7
i4_LQ_TML_c16965/f1p19/4122	1	3071	Chr15	-	12868	18067	MD15G1000400	74.3	3072	4132	Chr02	-	33004913	33005977	notsure	25.7
i0_LQ_TML_c8391/f1p0/946	1	835	Chr10	-	35874110	35874944	MD10G1265300	88.1	836	948	Chr17	-	34100394	34100506	MD17G1281900	11.9
i2_LQ_TML_c32370/f1p0/2125	1	702	Chr16	+	21839537	21841570	MD16G1219900	33	703	2129	Chr16	-	23053747	23058914	MD16G1227200	67
i1_LQ_TML_c47099/f1p0/1390	1	207	Chr07	+	12399874	12400080	MD07G1108000	14.9	208	1391	Chr13	-	3691836	3693017	notsure	85.1
i0_LQ_TML_c10207/f1p0/601	1	293	Chr06	-	26477821	26478110	notsure	46.7	294	628	Chr13	+	42645561	42674899	notsure	53.3
i1_LQ_TML_c82914/f1p1/1295	1	223	Chr16	+	38919231	38919453	MD16G1283000	17.2	224	1297	Chr00	-	48263538	48264611	MD00G1202200	82.8
i2_HQ_TML_c11254/f2p0/2535	1	2070	Chr15	+	50135418	50146671	MD15G1400500	81.7	2071	2535	Chr08	-	5755207	5755671	notsure	18.3
i1_LQ_TML_c91971/f1p0/1892	2	525	Chr16	+	38918637	38919161	MD16G1283000	27.7	526	1891	Chr00	-	48263537	48427310	MD00G1202400,MD00G1202900,MD00G1202600,MD00G1202200,MD00G1202700,MD00G1202300,MD00G1202800	72.2
i1_LQ_TML_c198972/f1p0/1411	1	343	Chr16	+	38919111	38919453	MD16G1283000	24.3	344	1414	Chr00	-	48263538	48264611	MD00G1202200	75.7
i1_LQ_TML_c154061/f1p5/1887	1	1293	Chr06	-	6756557	6759338	MD06G1049800	65.3	1294	1981	Chr10	+	19590695	19591347	MD10G1118600	34.7
i2_HQ_TML_c5704/f23p1/2816	1	2229	Chr02	-	3869211	3871416	MD02G1049600,MD02G1049400,MD02G1049500	79.2	2230	2814	Chr09	+	28316990	28317537	notsure	20.8
i1_LQ_TML_c25330/f1p1/1821	1	690	Chr16	+	38918706	38919396	MD16G1283000	37.9	691	1821	Chr17	-	20007961	20009057	MD17G1176600	62.1
i1_LQ_TML_c64673/f1p0/1889	1	798	Chr16	+	38918635	38919435	MD16G1283000	42.2	799	1890	Chr00	-	48263538	48296237	MD00G1202200	57.8
i1_LQ_TML_c116902/f1p0/1294	1	223	Chr16	+	38919231	38919453	MD16G1283000	17.2	224	1296	Chr00	-	48263539	48264611	MD00G1202200	82.8
i3_LQ_TML_c5857/f1p5/3937	1	1312	Chr05	-	29075675	29078441	MD05G1162100	33.2	1313	3946	Chr10	+	27269288	27274813	MD10G1178900	66.8
i1_LQ_TML_c144783/f1p8/1894	1	619	Chr16	+	38918635	38919254	MD16G1283000	32.7	620	1892	Chr00	-	48263536	48386180	MD00G1202700,MD00G1202600,MD00G1202400,MD00G1202300,MD00G1202200	67.2
i5_LQ_TML_c3074/f1p1/5397	1	4795	Chr11	-	15444317	15457755	MD11G1158800	89	4796	5388	Chr03	-	13709343	13709935	MD03G1136600	11
i2_LQ_TML_c36175/f1p8/2656	11	2325	Chr02	+	30309390	30406061	MD02G1251900,MD02G1252200,MD02G1252100,MD02G1251500,MD02G1252000,MD02G1251600,MD02G1252300,MD02G1251700	87.1	2326	2642	Chr06	-	21580141	21580449	notsure	11.9
i0_HQ_TML_c30032/f2p0/656	1	391	Chr02	+	421197	421587	notsure	59.4	392	658	Chr16	-	19892026	19892416	notsure	40.6
i1_LQ_TML_c101195/f1p2/1889	1	602	Chr16	+	38918635	38919238	MD16G1283000	31.9	603	1890	Chr00	-	48263538	48399524	MD00G1202400,MD00G1202900,MD00G1202600,MD00G1202200,MD00G1202700,MD00G1202300,MD00G1202800	68.1
i1_LQ_TML_c50876/f1p0/1294	1	223	Chr16	+	38919231	38919453	MD16G1283000	17.2	224	1297	Chr00	-	48263537	48264611	MD00G1202200	82.8
i1_HQ_TML_c120995/f4p1/1893	1	825	Chr16	+	38918635	38919459	MD16G1283000	43.6	826	1894	Chr00	-	48263539	48264605	MD00G1202200	56.4
i1_HQ_TML_c7598/f3p1/1211	1	140	Chr12	+	5137237	5137378	notsure	11.6	141	1207	Chr08	+	529671	532369	MD08G1006400	88.4
i1_HQ_TML_c9755/f2p3/1975	1	1566	Chr12	-	23676877	23679046	MD12G1156200	78.9	1567	1984	Chr16	+	567034	567451	MD16G1007500	21.1
i2_LQ_TML_c124897/f1p0/2832	1	2399	Chr15	-	4246657	4251266	MD15G1062000	84.3	2400	2842	Chr08	-	5972952	5973363	MD08G1074100	15.6
i1_LQ_TML_c150949/f1p1/1317	1	245	Chr16	+	38919207	38919453	MD16G1283000	18.6	246	1319	Chr00	-	48263538	48264611	MD00G1202200	81.4
i1_LQ_TML_c66405/f1p3/1374	1	953	Chr12	-	23676877	23677830	MD12G1156200	69.3	954	1376	Chr16	+	567034	567456	MD16G1007500	30.7
i1_LQ_TML_c81450/f1p0/1460	2	475	Chr13	+	16491533	16492017	notsure	32.4	476	1463	Chr10	+	39778894	39781998	notsure	67.4
i0_HQ_TML_c2172/f5p5/825	8	498	Chr01	-	4082599	4084677	notsure	59.5	499	825	Chr13	-	18595151	18595481	notsure	39.6
i1_LQ_TML_c88485/f1p0/1690	1	1327	Chr01	-	24767881	24770509	MD01G1137900	78.5	1328	1690	Chr11	+	7952177	7952812	MD11G1095300	21.5
i2_HQ_TML_c32812/f5p0/2530	1	254	Chr04	+	25110356	25110607	notsure	10	255	2529	Chr00	-	21511547	21514399	MD00G1101700	90
i1_LQ_TML_c38431/f1p1/1373	1	955	Chr02	+	3364399	3456417	MD02G1041100,MD02G1041600,MD02G1041500	69.6	956	1373	Chr00	-	4526531	4526950	MD00G1027200	30.4
i2_LQ_TML_c32078/f1p0/2638	1	302	Chr13	+	9201391	9201694	notsure	11.5	303	2637	Chr02	+	36533145	36536725	MD02G1309700	88.5
i2_LQ_TML_c138526/f1p0/2694	1	1970	Chr16	+	38917139	38919108	MD16G1283000	73.2	1971	2689	Chr08	-	5037109	5043776	MD08G1063900,MD08G1064000	26.7
i1_LQ_TML_c70659/f1p7/1547	9	464	Chr16	-	34449347	34449801	MD16G1268100	29.5	465	1547	Chr00	-	48263538	48264620	MD00G1202200	70
i3_LQ_TML_c24465/f1p7/3852	1	2912	Chr01	-	9004195	9007917	MD01G1022700	75.6	2913	3842	Chr15	+	36319957	36321000	MD15G1329800	24.1
i2_LQ_TML_c55124/f1p0/2233	1	1248	Chr17	-	17346035	17347307	notsure	55.8	1249	2237	Chr01	+	22234098	22235086	notsure	44.2
i1_LQ_TML_c127581/f1p2/1406	1	414	Chr05	-	185728	186245	MD05G1000700	29.2	415	1416	Chr00	-	3442002	3443070	notsure	70.8
i1_LQ_TML_c41298/f1p0/1892	1	824	Chr16	+	38918635	38919459	MD16G1283000	43.6	825	1892	Chr00	-	48263538	48264605	MD00G1202200	56.4
i1_LQ_TML_c173863/f1p1/1937	1	1691	Chr07	+	261986	264015	MD07G1002400	87.2	1692	1940	Chr02	-	37324624	37355817	MD02G1318900,MD02G1318800,MD02G1319100	12.8
i1_LQ_TML_c89487/f1p0/1293	1	220	Chr16	+	38919231	38919453	MD16G1283000	17	221	1293	Chr00	-	48263539	48264611	MD00G1202200	83
i1_LQ_TML_c47239/f1p1/1714	1	1379	Chr08	-	21245567	21249033	MD08G1174900	80.1	1380	1721	Chr15	-	28996225	28996566	notsure	19.9
i3_LQ_TML_c23862/f1p0/3069	1	1898	Chr10	-	19947386	19949845	MD10G1122400	61.8	1899	3069	Chr06	-	33276840	33488851	MD06G1200000,MD06G1200500,MD06G1199400,MD06G1199800,MD06G1201500,MD06G1200200,MD06G1199700,MD06G1200700,MD06G1199200,MD06G1200300,MD06G1200600,MD06G1199100,MD06G1200400,MD06G1199500,MD06G1201300	38.2
i1_LQ_TML_c87442/f1p0/1895	1	825	Chr16	+	38918635	38919459	MD16G1283000	43.5	826	1894	Chr00	-	48263536	48264605	MD00G1202200	56.4
i1_LQ_TML_c7823/f1p32/1907	13	713	Chr12	-	5623434	5624120	MD12G1049100	36.6	714	1914	Chr16	-	14077518	14078718	notsure	62.7
i2_LQ_TML_c68600/f1p0/2590	1	482	Chr10	+	8328925	8329420	MD10G1061800	18.5	483	2609	Chr10	-	10855491	10857791	MD10G1076100	81.5
i2_LQ_TML_c17283/f1p7/2742	1	1339	Chr13	+	9177607	9181211	notsure	48.8	1340	2746	Chr11	-	38928961	38933565	notsure	51.2
i1_LQ_TML_c105720/f1p0/1260	1	185	Chr16	+	38919269	38919453	MD16G1283000	14.7	186	1260	Chr00	-	48263538	48264611	MD00G1202200	85.3
i1_LQ_TML_c50989/f1p0/1224	1	537	Chr06	+	3379065	3379736	MD06G1027800	44.3	538	1212	Chr02	-	23929868	23932729	notsure	55.7
i2_LQ_TML_c37492/f1p4/2486	17	1644	Chr03	-	9517859	9522422	MD03G1109400	65.5	1645	2487	Chr06	+	2624621	2625488	notsure	33.9
i1_LQ_TML_c63417/f1p383/1705	1	1392	Chr16	+	38917975	38919367	MD16G1283000	81.9	1393	1698	Chr10	+	27537846	27538151	MD10G1182300	18
i1_LQ_TML_c93552/f1p1/1894	1	799	Chr16	+	38918635	38919435	MD16G1283000	42.2	800	1892	Chr00	-	48263537	48296237	MD00G1202200	57.8
i1_LQ_TML_c137890/f1p0/1616	1	487	Chr16	+	38918908	38919396	MD16G1283000	30.1	488	1617	Chr17	-	20007962	20009057	MD17G1176600	69.9
i2_LQ_TML_c23366/f1p0/2434	1	971	Chr16	+	19844460	19845430	MD16G1209800	39.8	972	2440	Chr02	-	4687729	4708584	MD02G1058400,MD02G1058600	60.2
i3_LQ_TML_c22446/f1p1/3749	2	3385	Chr02	-	11587295	11596734	MD02G1138700	89.8	3386	3767	Chr17	+	30781768	30782151	notsure	10.1
i3_LQ_TML_c21358/f1p2/3157	1	869	Chr06	+	4138763	4142519	MD06G1033800	27.4	870	3166	Chr16	+	2444014	2449480	MD16G1034100,MD16G1034000	72.5
i1_HQ_TML_c118173/f2p59/1094	1	966	Chr09	-	29602321	29603289	MD09G1235700	88.3	967	1094	Chr04	+	17242519	17242648	notsure	11.7
i1_LQ_TML_c163022/f1p49/1030	1	922	Chr11	-	12774143	12774978	MD11G1138700	89.4	923	1031	Chr07	-	6396108	6396216	notsure	10.6
i2_LQ_TML_c100398/f1p0/2157	1	1576	Chr11	-	14311759	14349657	MD11G1151000,MD11G1150900,MD11G1150800	71.6	1577	2202	Chr09	+	13489963	13490691	notsure	28.4
i0_HQ_TML_c4514/f2p7/687	1	553	Chr07	+	847201	848186	MD07G1009000	80.4	554	688	Chr03	-	2689179	2689313	MD03G1033600	19.6
i2_LQ_TML_c35606/f1p3/2661	1	1191	Chr12	-	3720899	3722516	MD12G1033700	44.8	1192	2660	Chr14	-	3150923	3164944	MD14G1035300,MD14G1035500	55.2
i3_LQ_TML_c10095/f1p0/3625	6	1918	Chr15	+	36797161	36823225	MD15G1331900	52.8	1919	3625	Chr01	+	8309799	8312547	MD01G1020300	47.1
i5_LQ_TML_c1702/f1p0/5249	1	4539	Chr02	-	35927683	35934525	MD02G1306200	82	4540	5497	Chr07	-	1590241	1591954	MD07G1018400	17.3
i1_LQ_TML_c12194/f1p1/1430	1	1110	Chr14	+	3860675	3861863	MD14G1040900	76.3	1111	1455	Chr12	+	21891332	21891677	notsure	23.7
i1_HQ_TML_c7466/f3p1/2002	1	1731	Chr01	-	20170986	20172716	MD01G1088700	86.5	1732	2002	Chr07	-	23355710	23355980	notsure	13.5
i1_LQ_TML_c62404/f1p0/1257	1	185	Chr16	+	38919269	38919453	MD16G1283000	14.7	186	1258	Chr00	-	48263538	48264611	MD00G1202200	85.3
i1_LQ_TML_c20473/f1p1/2067	1	273	Chr00	+	37607971	37608218	MD00G1165200	13.2	274	2057	Chr17	+	6765513	6769179	MD17G1081000	86.5
i5_LQ_TML_c3927/f1p0/5157	1	2428	Chr02	-	154010	157304	MD02G1001800	47.1	2429	5124	Chr00	+	13699396	13702137	notsure	52.3
i2_LQ_TML_c49271/f1p0/2216	14	298	Chr16	-	18455229	18455504	MD16G1202800	13.1	299	2173	Chr10	-	35948773	35952243	MD10G1266500	86.3
i0_LQ_TML_c6210/f1p1/632	1	528	Chr15	+	41236491	41237018	MD15G1348300	84.2	529	623	Chr08	+	19113950	19114052	MD08G1162700	15.2
i1_HQ_TML_c87485/f2p0/1552	1	183	Chr09	-	37042148	37042333	MD09G1289500	11.8	184	1552	Chr17	-	34331198	34333147	MD17G1284200	88.2
i1_LQ_TML_c152918/f1p0/1661	1	250	Chr11	+	7949558	7950389	MD11G1095300	15	251	1662	Chr01	-	24767401	24769868	MD01G1137900	85
i5_LQ_TML_c4876/f1p0/5033	1	4371	Chr03	+	36584545	36592009	MD03G1286300	83.1	4372	5258	Chr11	-	42604514	42605723	MD11G1313800	16.9
i2_LQ_TML_c95768/f1p0/2091	1	1728	Chr16	+	38917734	38919465	MD16G1283000	82.6	1729	2092	Chr00	-	48264233	48264599	MD00G1202200	17.4
i1_LQ_TML_c49866/f1p3/1971	3	397	Chr11	+	13449009	13450214	MD11G1144800	20	398	1978	Chr01	+	26928825	26931604	MD01G1165200	79.9
i1_LQ_TML_c50542/f1p0/1496	2	438	Chr16	-	34449323	34449758	MD16G1268100	29.2	439	1497	Chr00	-	48263538	48264596	MD00G1202200	70.7
i4_LQ_TML_c23086/f1p2/4959	4	583	Chr16	+	17213415	17213993	MD16G1194000	10.7	584	5395	Chr01	-	18647960	18654763	notsure	89.1
i1_LQ_TML_c150466/f1p95/2058	1	1421	Chr11	-	34676324	34677744	notsure	67.9	1422	2092	Chr15	-	6779663	6780336	MD15G1097400	32.1
i1_LQ_TML_c132781/f1p6/1971	1	906	Chr16	+	38918553	38919459	MD16G1283000	45.9	907	1972	Chr00	-	48263540	48264605	MD00G1202200	54.1
i1_LQ_TML_c103099/f1p1/1895	1	825	Chr16	+	38918635	38919459	MD16G1283000	43.6	826	1893	Chr00	-	48263538	48264605	MD00G1202200	56.4
i1_LQ_TML_c87033/f1p95/1519	1	1279	Chr16	+	38915098	38916376	MD16G1283000	84.2	1280	1519	Chr00	-	48604955	48605194	MD00G1203000	15.8
i1_LQ_TML_c78964/f1p3/1209	1	121	Chr16	+	38919333	38919453	MD16G1283000	10.1	122	1194	Chr00	-	48263539	48264611	MD00G1202200	89.9
i1_LQ_TML_c198248/f1p0/1903	1	824	Chr16	+	38918635	38919459	MD16G1283000	43.3	825	1893	Chr00	-	48263536	48264605	MD00G1202200	56.2
i1_LQ_TML_c86749/f1p26/1337	1	982	Chr16	+	38914864	38915845	MD16G1283000	73.4	983	1337	Chr12	+	23884714	23885067	MD12G1158200	26.6
i2_LQ_TML_c68098/f2p17/2282	3	349	Chr13	+	12502326	12502680	MD13G1158900	15.2	350	2276	Chr16	+	12849060	12852770	MD16G1159100	84.2
i2_LQ_TML_c54069/f1p0/2150	2	385	Chr04	+	2475810	2476194	MD04G1020600	17.8	386	2158	Chr04	+	20831210	20832975	MD04G1122700	82.2
i1_HQ_TML_c155593/f3p1/1911	1	1679	Chr10	-	17574272	17575976	notsure	87.9	1680	1910	Chr10	+	15640346	15640575	notsure	12.1
i2_LQ_TML_c87023/f1p0/2159	1	1070	Chr16	+	38918363	38919453	MD16G1283000	49.4	1071	2166	Chr00	-	48263537	48264611	MD00G1202200	50.6
i2_LQ_TML_c85620/f1p0/2268	3	1794	Chr02	-	3869211	3870978	MD02G1049400,MD02G1049500	75.3	1795	2378	Chr09	+	28316990	28317537	notsure	24.5
i1_LQ_TML_c85553/f1p0/1629	1	415	Chr09	+	1434244	1459655	notsure	25.5	416	1630	Chr12	-	9929935	9940308	MD12G1081300	74.5
i1_LQ_TML_c121673/f1p5/1890	2	711	Chr16	+	38918637	38919346	MD16G1283000	37.5	712	1891	Chr00	-	48263539	48360207	MD00G1202700,MD00G1202600,MD00G1202400,MD00G1202300,MD00G1202200	62.4
i1_LQ_TML_c98231/f1p0/1202	1	134	Chr16	+	38919320	38919453	MD16G1283000	11.1	135	1206	Chr00	-	48263538	48264611	MD00G1202200	88.9
i1_LQ_TML_c85671/f1p1/1891	1	612	Chr16	+	38918635	38919246	MD16G1283000	32.3	613	1892	Chr00	-	48263538	48351956	MD00G1202600,MD00G1202400,MD00G1202300,MD00G1202200	67.7
i0_LQ_TML_c7750/f1p7/597	1	152	Chr00	-	49150539	49150687	notsure	25.5	153	597	Chr15	-	43863185	43867071	MD15G1363400	74.5
i2_LQ_TML_c63727/f1p2/2888	4	942	Chr00	+	1457559	1474063	MD00G1011900,MD00G1012000	31.5	943	2975	Chr17	+	1988869	2065487	MD17G1028900,MD17G1028400,MD17G1028100,MD17G1029100,MD17G1028200,MD17G1029000,MD17G1028600,MD17G1028700,MD17G1027900	68.2
i1_LQ_TML_c58170/f1p4/1023	1	843	Chr03	-	37050940	37051782	notsure	82.4	844	1023	Chr02	+	9879794	9879973	MD02G1120900	17.6
i3_LQ_TML_c23061/f1p0/3384	1	2977	Chr04	-	1462570	1468742	MD04G1012900	87.9	2978	3388	Chr10	+	742700	743110	notsure	12.1
i2_LQ_TML_c119482/f1p0/2745	1	380	Chr00	-	50127816	50129137	MD00G1205700	13.8	381	2749	Chr08	-	12294889	12301699	MD08G1130500	86.1
i1_LQ_TML_c85741/f1p3/1916	1	386	Chr11	-	28347095	28347478	MD11G1197600	20.1	387	1904	Chr03	-	24304894	24307748	MD03G1176800	79.1
i1_LQ_TML_c68911/f1p1/1467	1	393	Chr16	+	38919061	38919453	MD16G1283000	26.8	394	1467	Chr00	-	48263538	48264611	MD00G1202200	73.2
i2_LQ_TML_c65072/f1p0/2150	1	1525	Chr13	-	14671970	14674178	MD13G1176900	71.2	1526	2142	Chr16	-	6983949	6984595	MD16G1101000	28.8
i1_LQ_TML_c9712/f1p0/1893	1	825	Chr16	+	38918635	38919459	MD16G1283000	43.6	826	1893	Chr00	-	48263538	48264605	MD00G1202200	56.4
i0_LQ_TML_c23539/f1p0/988	2	775	Chr05	+	43626376	43627147	notsure	80	776	966	Chr11	+	35563631	35563821	notsure	19.7
i1_LQ_TML_c124704/f1p1/1626	1	976	Chr16	+	2709203	2748551	MD16G1038000,MD16G1037900,MD16G1037800,MD16G1038500,MD16G1038200,MD16G1038600,MD16G1038700	59.8	977	1633	Chr08	-	17463314	17465638	MD08G1157000	40.2
i0_LQ_TML_c5430/f1p0/733	1	621	Chr11	+	804164	804791	notsure	84.5	622	732	Chr02	-	7840949	7842969	notsure	15.1
i2_HQ_TML_c35346/f2p0/2905	1	615	Chr09	-	28316990	28317571	notsure	21.2	616	2906	Chr02	+	3869211	3871478	notsure	78.8
i2_LQ_TML_c122911/f1p1/2882	1	2196	Chr07	-	6517875	6520120	MD07G1069100	75.8	2197	2898	Chr01	+	18694612	18695314	notsure	24.2
i1_LQ_TML_c81629/f1p4/1763	1	1483	Chr15	-	24525090	24526588	notsure	83.7	1484	1772	Chr09	-	13168777	13169034	notsure	16.3
i2_LQ_TML_c66675/f1p0/2158	1	512	Chr16	+	33886440	33888025	MD16G1266000	23.7	513	2159	Chr00	+	32482421	32488788	MD00G1148100	76.3
i3_LQ_TML_c23677/f1p0/3153	1	2463	Chr01	+	8009789	8012831	MD01G1018800	78.1	2464	3154	Chr11	+	21888696	21890928	MD11G1180100	21.9
i2_LQ_TML_c92220/f2p0/2110	2	1887	Chr00	-	48263518	48602811	MD00G1202400,MD00G1202900,MD00G1202600,MD00G1202200,MD00G1202700,MD00G1202300,MD00G1202800	89.3	1888	2111	Chr00	+	46326484	46326707	MD00G1191200	10.6
i0_LQ_TML_c30886/f1p0/311	1	89	Chr12	+	23966974	23967062	MD12G1159800	28.3	90	314	Chr15	-	38136294	38136520	MD15G1338200	71.7
i1_HQ_TML_c6744/f3p2/1625	3	1044	Chr16	+	19844460	19845514	MD16G1209800	64.1	1045	1625	Chr02	-	34589819	34590485	MD02G1289800	35.8
i2_LQ_TML_c144080/f1p0/2040	1	775	Chr16	+	38918464	38919247	MD16G1283000	37.7	776	2053	Chr00	-	48263535	48358881	MD00G1202700,MD00G1202600,MD00G1202400,MD00G1202300,MD00G1202200	62.3
i2_LQ_TML_c83141/f1p0/2222	1	1709	Chr01	+	31234640	31236350	MD01G1220200	76.8	1710	2226	Chr11	-	42305098	42306512	MD11G1309600	23.2
i1_LQ_TML_c121268/f1p0/1699	1	570	Chr16	+	38918826	38919396	MD16G1283000	33.5	571	1700	Chr17	-	20007961	20009057	MD17G1176600	66.5
i3_HQ_TML_c6213/f2p6/3670	1	2536	Chr06	+	4931769	4937855	MD06G1038500	68.9	2537	3679	Chr10	+	29239666	29240810	notsure	31.1
i1_HQ_TML_c96574/f3p63/1877	2	1042	Chr16	+	19844460	19845513	MD16G1209800	55.5	1043	1876	Chr00	+	32693037	32694162	notsure	44.4
i2_LQ_TML_c36124/f1p2/2751	6	1069	Chr06	-	1889553	1892048	MD06G1014800,MD06G1014900	37	1070	2855	Chr00	-	244832	290738	MD00G1001400	62.1
i2_LQ_TML_c94922/f1p0/2062	3	888	Chr07	+	27781157	27783180	MD07G1199400	41.9	889	2115	Chr01	+	24438080	24439509	MD01G1134700	58
i1_LQ_TML_c67262/f1p1/1305	1	231	Chr16	+	38919223	38919453	MD16G1283000	17.7	232	1305	Chr00	-	48263538	48264611	MD00G1202200	82.3
i0_LQ_TML_c18767/f1p0/913	1	684	Chr01	-	16180760	16181511	MD01G1056800	70.7	685	967	Chr11	-	33201943	33202229	notsure	29.2
i1_LQ_TML_c150725/f1p1/1649	13	1300	Chr05	-	46129266	46131377	MD05G1340900	79.9	1301	1613	Chr10	-	39857864	39858176	notsure	19.4
i1_LQ_TML_c199689/f1p0/1298	1	223	Chr16	+	38919231	38919453	MD16G1283000	17.2	224	1298	Chr00	-	48263537	48264611	MD00G1202200	82.8
i1_LQ_TML_c49357/f1p4/1907	3	1613	Chr14	-	2577720	2581016	MD14G1029300,MD14G1029400	84.3	1614	1911	Chr12	-	3213179	3213476	MD12G1029100	15.6
i1_LQ_TML_c153619/f1p1/1200	1	139	Chr16	+	38919315	38919453	MD16G1283000	11.5	140	1211	Chr00	-	48263539	48264611	MD00G1202200	88.5
i1_LQ_TML_c197948/f1p0/1401	1	329	Chr16	+	38919126	38919453	MD16G1283000	23.5	330	1400	Chr00	-	48263538	48264611	MD00G1202200	76.5
i1_LQ_TML_c70615/f1p6/1711	11	1524	Chr14	+	19545633	19548878	MD14G1120900	88.3	1525	1715	Chr06	+	23779143	23779333	MD06G1101200	11.1
i0_LQ_TML_c51748/f1p3/372	3	321	Chr14	+	24776307	24776625	MD14G1153600	85.8	322	371	Chr05	-	44582878	44582927	notsure	13.4
i1_LQ_TML_c70040/f1p189/1897	1	825	Chr16	+	38918635	38919459	MD16G1283000	43.5	826	1894	Chr00	-	48263538	48264605	MD00G1202200	56.4
i1_LQ_TML_c26160/f1p8/1106	1	304	Chr17	-	33685169	33690598	MD17G1276100,MD17G1276200	27.6	305	1100	Chr03	+	24794877	24890174	MD03G1181900,MD03G1181400,MD03G1180500,MD03G1181300,MD03G1181700,MD03G1180800,MD03G1180600,MD03G1181600,MD03G1180700,MD03G1180900,MD03G1180400,MD03G1181500	72.4
i1_LQ_TML_c162419/f1p1/1881	2	823	Chr16	+	38918636	38919459	MD16G1283000	43.5	824	1888	Chr00	-	48263538	48264605	MD00G1202200	56.4
i2_LQ_TML_c122303/f1p0/2744	28	416	Chr04	+	22954513	22954901	notsure	14.1	417	2754	Chr10	-	21546439	21548777	notsure	84.9
i2_LQ_TML_c85233/f1p0/2639	23	2248	Chr04	-	19104425	19108605	MD04G1103800	84.8	2249	2626	Chr12	-	19874387	19874764	notsure	14.4
i1_LQ_TML_c166724/f1p14/1890	1	825	Chr16	+	38918635	38919459	MD16G1283000	43.6	826	1892	Chr00	-	48263538	48264605	MD00G1202200	56.4
i3_LQ_TML_c24071/f1p0/3329	3	2138	Chr01	-	31240299	31243014	MD01G1220300	64.2	2139	3325	Chr17	-	29645455	29646645	notsure	35.7
i1_LQ_TML_c198376/f1p0/1205	1	134	Chr16	+	38919319	38919453	MD16G1283000	11.1	135	1207	Chr00	-	48263538	48264611	MD00G1202200	88.9
i1_LQ_TML_c20098/f1p14/1389	11	1106	Chr07	-	1376755	1417141	MD07G1015500,MD07G1015800	79.4	1107	1381	Chr07	+	2039002	2039285	MD07G1024200	19.9
i1_LQ_TML_c22024/f1p2/1894	1	825	Chr16	+	38918635	38919459	MD16G1283000	43.6	826	1893	Chr00	-	48263538	48264605	MD00G1202200	56.4
i0_LQ_TML_c77912/f1p0/265	3	83	Chr01	-	4082599	4082679	notsure	30.6	84	265	Chr13	-	18595294	18595481	notsure	68.7
i0_LQ_TML_c9450/f1p5/636	1	268	Chr11	-	14195425	14195693	MD11G1149700	42.2	269	635	Chr14	-	625902	626456	MD14G1005700	57.8
i1_LQ_TML_c146403/f1p0/1570	1	232	Chr15	-	13118260	13118638	MD15G1170200	14.7	233	1574	Chr04	+	9298850	9304109	MD04G1068600	84.9
i1_LQ_TML_c152808/f1p2/1513	4	1296	Chr15	+	4790501	4793534	MD15G1070100	85.5	1297	1513	Chr13	-	4023825	4024041	MD13G1057600	14.3
i2_LQ_TML_c23334/f1p0/2948	1	1837	Chr13	-	3811206	3814946	MD13G1054400	62.3	1838	2951	Chr05	+	40971194	40972782	MD05G1275400	37.7
i1_LQ_TML_c38318/f1p2/1822	1	618	Chr01	-	25197789	25198375	MD01G1142300	33.9	619	1823	Chr07	-	28772993	28774219	MD07G1208000	66.1
i3_HQ_TML_c28512/f10p0/3689	1	3299	Chr11	+	38400854	38452761	MD11G1268500,MD11G1268400,MD11G1268600,MD11G1268300,MD11G1268200	89.5	3300	3686	Chr01	-	24804536	24805790	notsure	10.5
i2_LQ_TML_c21886/f1p0/2195	4	1914	Chr03	+	25920204	25922937	MD03G1188800	86.8	1915	2202	Chr07	+	32722128	32722415	notsure	13.1
i0_HQ_TML_c18141/f2p1/635	2	91	Chr10	+	21550985	21551076	notsure	14.2	92	636	Chr04	-	22954536	22964373	notsure	85.7
i2_LQ_TML_c82658/f1p0/2769	1	2221	Chr03	-	13958982	13962904	MD03G1137700	80.2	2222	2769	Chr10	-	35265485	35266003	MD10G1258600	19.8
i4_LQ_TML_c27045/f1p0/4177	1	3758	Chr10	+	37901312	37905112	notsure	89.3	3759	4206	Chr03	-	17111863	17112323	notsure	10.6
i0_HQ_TML_c18214/f2p0/594	1	378	Chr00	+	13240192	13240644	MD00G1067800	63.4	379	596	Chr06	+	19894142	19894426	notsure	36.6
i1_LQ_TML_c174071/f1p1/1303	1	233	Chr16	+	38919217	38919453	MD16G1283000	17.8	234	1306	Chr00	-	48263538	48264611	MD00G1202200	82.2
i2_LQ_TML_c33592/f1p2/2121	1	1701	Chr10	-	40877435	40880026	MD10G1330300	79.7	1702	2117	Chr10	+	31931395	31931816	notsure	19.5
i3_LQ_TML_c22433/f1p0/3505	35	2332	Chr07	+	36551257	36669045	notsure	63.4	2333	3621	Chr05	-	32448462	32450310	MD05G1197300	35.6
i1_LQ_TML_c31182/f1p29/1665	1	669	Chr05	-	11310514	11311202	notsure	40.2	670	1665	Chr00	-	16817515	16818510	MD00G1084200	59.8
i1_LQ_TML_c106355/f1p764/1721	1	1542	Chr16	+	38917924	38919465	MD16G1283000	89.5	1543	1720	Chr17	-	20008811	20008988	MD17G1176600	10.3
i1_LQ_TML_c5384/f1p2/1373	1	1001	Chr05	-	43970178	43971268	MD05G1308700	72.8	1002	1375	Chr17	-	13262023	13262396	MD17G1146400	27.2
i1_LQ_TML_c8424/f1p2/1770	1	1557	Chr05	-	28444219	28446094	notsure	87.9	1558	1772	Chr09	+	28613080	28613294	notsure	12.1
i1_LQ_TML_c108473/f1p87/1860	1	1006	Chr07	-	14503786	14504789	MD07G1118000	54	1007	1852	Chr07	-	1201900	1202745	notsure	45.4
i3_LQ_TML_c25273/f1p0/3520	1	3249	Chr11	+	38288786	38452761	MD11G1268600,MD11G1267600,MD11G1268200,MD11G1267900,MD11G1268300,MD11G1268400,MD11G1267800,MD11G1268500,MD11G1268100,MD11G1267700	89.5	3250	3626	Chr16	-	24199913	24201153	notsure	10.4
i2_LQ_TML_c34999/f1p110/2156	1	1438	Chr17	+	20919349	20920787	MD17G1180000	65.5	1439	2195	Chr09	-	807227	808855	MD09G1012900	34.5
i4_LQ_TML_c6305/f1p0/4705	1	1567	Chr10	+	39223235	39226166	MD10G1306500	33.1	1568	4733	Chr05	-	44770821	44775265	MD05G1320400,MD05G1320300	66.9
i2_LQ_TML_c99942/f1p0/2928	1	1796	Chr16	+	38917601	38919396	MD16G1283000	61.4	1797	2927	Chr17	-	20007961	20009057	MD17G1176600	38.6
i2_LQ_TML_c83901/f1p0/2364	1	1293	Chr16	+	38918165	38919459	MD16G1283000	54.8	1294	2361	Chr00	-	48263538	48264605	MD00G1202200	45.2
i1_LQ_TML_c51813/f1p0/1251	1	185	Chr16	+	38919269	38919453	MD16G1283000	14.7	186	1256	Chr00	-	48263536	48264611	MD00G1202200	85.2
i4_LQ_TML_c15228/f1p0/4588	1	1137	Chr07	-	35607389	35612470	MD07G1295400,MD07G1295300	24.8	1138	4585	Chr01	-	31575510	32542891	MD01G1236500,MD01G1225200,MD01G1227700,MD01G1238600,MD01G1232600,MD01G1234300,MD01G1235300,MD01G1232700,MD01G1234800,MD01G1232200,MD01G1233000,MD01G1232400,MD01G1231400,MD01G1227200,MD01G1224800,MD01G1230200,MD01G1228400,MD01G1232000,MD01G1229500,MD01G1225800,MD01G1234900,MD01G1236900,MD01G1228700,MD01G1233700,MD01G1237800,MD01G1228600,MD01G1237400,MD01G1236300,MD01G1230000,MD01G1225100,MD01G1231…	75.1
i2_HQ_TML_c10807/f9p0/2535	1	1947	Chr02	-	3869211	3871134	MD02G1049600,MD02G1049400,MD02G1049500	76.8	1948	2532	Chr09	+	28316990	28317537	notsure	23.1
i2_LQ_TML_c47886/f1p1/2544	1	2048	Chr16	+	38917139	38927233	MD16G1283000	80.4	2049	2546	Chr09	-	31737320	31737817	MD09G1247500	19.6
i1_LQ_TML_c145977/f1p0/1516	1	422	Chr16	+	38919031	38919453	MD16G1283000	28.2	423	1495	Chr00	-	48263538	48264611	MD00G1202200	71.8
i2_LQ_TML_c74160/f1p0/2087	1	403	Chr03	-	34129347	34129751	notsure	19.2	404	2101	Chr01	+	25952323	25954020	notsure	80.7
i2_LQ_TML_c71529/f1p0/2783	1	1708	Chr16	+	38917320	38919028	MD16G1283000	61.4	1709	2782	Chr08	-	5036831	5044913	MD08G1063900,MD08G1064000	38.6
i2_LQ_TML_c95535/f1p0/2031	1	310	Chr07	-	1039238	1039549	MD07G1011500	15.3	311	2026	Chr10	+	36629431	36632627	MD10G1274900	84.7
i2_LQ_TML_c50250/f1p7/2282	2	1697	Chr00	+	51214571	51219865	MD00G1214400,MD00G1214500	74.2	1698	2286	Chr07	+	2888418	2889006	MD07G1035200	25.8
i2_LQ_TML_c49433/f1p0/2329	1	1333	Chr16	+	38917872	38919396	MD16G1283000	54.4	1334	2451	Chr17	-	20007963	20009057	MD17G1176600	45.6
i0_HQ_TML_c2455/f3p3/851	1	618	Chr11	+	804168	804791	notsure	72.5	619	849	Chr02	-	7840773	7842969	notsure	27.1
i1_LQ_TML_c152782/f1p3/1810	1	1462	Chr10	-	41350206	41391913	MD10G1337900,MD10G1337800,MD10G1337700,MD10G1337600,MD10G1337500	80.6	1463	1813	Chr00	+	20807885	20808258	notsure	19.4
i2_LQ_TML_c53423/f1p0/2082	1	1866	Chr14	+	23561336	23578792	MD14G1142900,MD14G1142800,MD14G1143100	86	1867	2170	Chr16	-	33527550	33536042	notsure	14
i3_LQ_TML_c13382/f1p0/3059	1	679	Chr17	+	32282778	32551786	MD17G1264100,MD17G1263100,MD17G1262300,MD17G1263500,MD17G1263600,MD17G1264900,MD17G1262000,MD17G1263400,MD17G1261900,MD17G1264300,MD17G1263300,MD17G1264700,MD17G1263700,MD17G1262400,MD17G1264600,MD17G1263900,MD17G1262900,MD17G1263000,MD17G1262600,MD17G1264400	22.1	680	3068	Chr05	-	33100530	33103372	MD05G1202200	77.9
i1_LQ_TML_c151561/f1p1/1291	1	525	Chr11	+	12342228	12344379	MD11G1134400	40.7	526	1289	Chr03	+	10368368	10375762	MD03G1116200	59.3
i0_LQ_TML_c45103/f1p0/764	1	154	Chr00	-	49150539	49150690	notsure	20.3	155	758	Chr15	-	43863027	43867071	MD15G1363400	79.7
i1_LQ_TML_c147940/f1p0/1427	1	357	Chr16	+	38919094	38919453	MD16G1283000	24.9	358	1431	Chr00	-	48263539	48264611	MD00G1202200	75.1
i1_LQ_TML_c123964/f1p9/1954	1	1165	Chr05	-	31122407	31124724	MD05G1182500	59.6	1166	1954	Chr02	-	9562152	9562940	notsure	40.4
i2_HQ_TML_c142673/f2p0/2021	1	1742	Chr10	-	17574272	17576038	notsure	86.2	1743	2003	Chr10	+	15640346	15640608	notsure	12.9
i2_LQ_TML_c39736/f1p0/2322	22	330	Chr06	-	36917578	36917908	MD06G1238200	12.5	331	2464	Chr05	-	33105730	33138535	MD05G1202200,MD05G1202300,MD05G1202500	86.5
i2_LQ_TML_c83334/f1p0/2516	1	2018	Chr15	+	2689693	2693885	MD15G1038500	80	2019	2521	Chr08	-	4627528	4629565	MD08G1057600	20
i6_LQ_TML_c344/f1p0/6341	1	1668	Chr02	+	2148444	2151230	MD02G1028000	25.9	1669	6447	Chr06	-	33233371	33238495	notsure	74.1
i0_LQ_TML_c25379/f1p0/832	1	390	Chr00	-	26061990	26062382	notsure	47.3	391	822	Chr16	-	1284232	1284660	MD16G1017300	52.4
i1_LQ_TML_c23190/f1p0/1296	1	223	Chr16	+	38919231	38919453	MD16G1283000	17.2	224	1296	Chr00	-	48263539	48264611	MD00G1202200	82.8
i1_LQ_TML_c3588/f1p6/1854	1	1201	Chr09	-	34383905	34408076	MD09G1269800,MD09G1269600	64.7	1202	1857	Chr11	+	5484788	5796854	MD11G1064800,MD11G1063700,MD11G1066800,MD11G1064000,MD11G1066900,MD11G1066000,MD11G1064100,MD11G1065600,MD11G1064200,MD11G1064300,MD11G1067500,MD11G1066600,MD11G1066500,MD11G1063900,MD11G1063800,MD11G1064500,MD11G1065100,MD11G1064600,MD11G1065000,MD11G1065900,MD11G1064700,MD11G1067100,MD11G1066300,MD11G1067000,MD11G1065700	35.3
i0_LQ_TML_c39945/f1p0/513	1	365	Chr11	-	12774186	12774550	MD11G1138700	70.5	366	518	Chr07	-	6396108	6396262	notsure	29.5
i1_LQ_TML_c162309/f1p0/1290	1	223	Chr16	+	38919231	38919453	MD16G1283000	17.2	224	1293	Chr00	-	48263539	48264611	MD00G1202200	82.8
i3_LQ_TML_c19183/f1p15/3096	1	1011	Chr10	-	20612652	20613681	MD10G1126100	32.4	1012	3119	Chr14	-	406056	410457	MD14G1003200	67.6
i6_LQ_TML_c489/f1p0/6111	2	5108	Chr11	+	4339127	4425054	MD11G1050600,MD11G1051400,MD11G1051100,MD11G1051600,MD11G1051500,MD11G1051700,MD11G1050900,MD11G1050700,MD11G1050800,MD11G1051000	83.4	5109	6119	Chr11	-	4071154	4078345	MD11G1047000,MD11G1046900,MD11G1046800	16.5
i1_LQ_TML_c42263/f1p42/1681	1	203	Chr02	-	30587621	30587824	notsure	12	204	1689	Chr15	+	53873422	53875019	MD15G1438900	88
i0_LQ_TML_c21361/f1p1/977	1	410	Chr14	-	28966787	28967288	notsure	41.9	411	978	Chr00	+	20298882	20299464	MD00G1096600	58.1
i0_LQ_TML_c48426/f1p12/624	1	82	Chr05	+	34616502	34616583	MD05G1215200	13.1	83	625	Chr10	+	29623656	29631820	MD10G1198300	86.9
i2_LQ_TML_c25365/f1p0/2858	1	982	Chr04	-	22441196	22442366	notsure	34.2	983	2874	Chr08	+	14312888	14317135	MD08G1143900,MD08G1144000	65.8
i1_LQ_TML_c124441/f1p10/1371	1	393	Chr05	-	38381159	38382770	MD05G1252200	28.7	394	1368	Chr15	+	25205697	25207334	MD15G1281700	71.3
i3_LQ_TML_c5283/f1p0/3397	20	2062	Chr15	-	48664105	48667041	notsure	58	2063	3525	Chr05	-	1849744	1852469	MD05G1008600	41.5
i1_HQ_TML_c1492/f45p4/1264	1	1118	Chr09	-	2040036	2061120	MD09G1033400,MD09G1033500,MD09G1033600,MD09G1033200,MD09G1033300	88.4	1119	1263	Chr14	+	5810626	5810770	notsure	11.5
i5_LQ_TML_c2933/f1p3/5433	1	4576	Chr04	-	29385605	29390205	notsure	84.1	4577	5439	Chr04	-	31105578	31296316	MD04G1233700,MD04G1231600,MD04G1233300,MD04G1234000,MD04G1232500,MD04G1232700,MD04G1231800,MD04G1233800,MD04G1231900,MD04G1233100,MD04G1233600,MD04G1232000,MD04G1232300,MD04G1233900	15.9
i1_HQ_TML_c16640/f4p0/1409	1	445	Chr00	+	20513084	20516074	MD00G1098500	31.6	446	1408	Chr02	-	27428940	27432062	MD02G1229900	68.4
i1_HQ_TML_c144224/f2p2/1891	1	520	Chr16	+	38918635	38919155	MD16G1283000	27.5	521	1891	Chr00	-	48263538	48459953	MD00G1202400,MD00G1202900,MD00G1202600,MD00G1202200,MD00G1202700,MD00G1202300,MD00G1202800	72.5
i1_LQ_TML_c111360/f1p6/1893	2	824	Chr16	+	38918637	38919459	MD16G1283000	43.5	825	1892	Chr00	-	48263538	48264605	MD00G1202200	56.4
i1_LQ_TML_c53732/f1p1/1257	1	186	Chr16	+	38919269	38919453	MD16G1283000	14.8	187	1258	Chr00	-	48263538	48264611	MD00G1202200	85.2
i3_LQ_TML_c6576/f1p5/3294	1	2943	Chr10	-	40607246	40611977	MD10G1325700	89.3	2944	3289	Chr05	-	46832340	46832758	MD05G1351300	10.5
i0_LQ_TML_c14995/f1p0/506	1	317	Chr03	-	23207099	23208258	notsure	61.9	318	512	Chr01	+	7686625	7689513	notsure	38.1
i1_HQ_TML_c55111/f3p37/1898	1	712	Chr16	+	38918635	38919346	MD16G1283000	37.5	713	1898	Chr00	-	48263533	48360207	MD00G1202700,MD00G1202600,MD00G1202400,MD00G1202300,MD00G1202200	62.5
i2_LQ_TML_c22641/f1p0/2945	1	1853	Chr03	-	25036913	25039536	MD03G1183500	62.9	1854	2946	Chr07	-	34723573	34724665	MD07G1284800	37.1
i3_LQ_TML_c9687/f1p0/3611	3	2527	Chr12	+	27469294	27474059	MD12G1192800	69.9	2528	3614	Chr04	+	26874156	26875518	MD04G1177400	30.1
i3_LQ_TML_c26032/f1p0/3197	1	530	Chr00	+	22636327	22636858	MD00G1108000	15.9	531	3336	Chr00	-	4439307	4443809	MD00G1025500	84.1
i1_LQ_TML_c197116/f1p0/1259	1	185	Chr16	+	38919269	38919453	MD16G1283000	14.7	186	1260	Chr00	-	48263537	48264611	MD00G1202200	85.3
i1_HQ_TML_c3807/f3p15/1610	6	1298	Chr06	+	36457222	36459157	MD06G1233300	80.4	1299	1607	Chr14	+	31902394	31902695	MD14G1240100	19.2
i2_HQ_TML_c137659/f3p0/2215	24	1952	Chr16	+	19843610	19845532	MD16G1209800	87	1953	2217	Chr15	-	54050485	54050750	notsure	12
i1_LQ_TML_c105964/f1p38/1867	19	1047	Chr16	+	19844477	19845518	MD16G1209800	55.1	1048	1866	Chr09	+	1859421	1861944	MD09G1030400	43.9
i2_LQ_TML_c3813/f1p0/2831	1	2304	Chr05	-	33105649	33110794	MD05G1202200	80.3	2305	2871	Chr05	+	21363265	21363834	notsure	19.7
i2_LQ_TML_c31685/f1p0/2119	1	1046	Chr16	+	38918414	38919459	MD16G1283000	49.4	1047	2119	Chr00	-	48263533	48264605	MD00G1202200	50.6
i2_LQ_TML_c33120/f1p0/2964	17	591	Chr11	-	24902142	24903203	notsure	19.4	592	2963	Chr16	-	29755172	29757542	notsure	80.1
i1_LQ_TML_c8153/f1p3/1332	3	1057	Chr12	-	23676877	23678533	MD12G1156200	79.1	1058	1334	Chr16	+	567034	567310	MD16G1007500	20.8
i2_LQ_TML_c88657/f1p0/2580	1	2301	Chr05	+	25441174	25451003	MD05G1130000	89.2	2302	2580	Chr02	-	421756	422034	notsure	10.8
i0_LQ_TML_c7030/f1p0/816	1	708	Chr07	-	6517867	6520558	MD07G1069100	86.6	709	818	Chr01	-	18132978	18133087	notsure	13.4
i1_LQ_TML_c24185/f1p3/2024	1	940	Chr14	-	8678212	8680742	MD14G1076600	46.3	941	2029	Chr04	+	17196392	17266041	MD04G1094400,MD04G1094500	53.7
i2_LQ_TML_c50885/f1p2/2471	1	1962	Chr16	+	38917506	38919465	MD16G1283000	79.5	1963	2461	Chr00	-	48264100	48264599	MD00G1202200	20.2
i0_LQ_TML_c53549/f2p0/648	1	216	Chr16	+	38919182	38919398	MD16G1283000	33.3	217	649	Chr17	-	20008622	20009055	MD17G1176600	66.7
i1_LQ_TML_c109009/f1p0/1518	1	395	Chr16	+	38918894	38919396	MD16G1283000	25.9	396	1524	Chr17	-	20007961	20009057	MD17G1176600	74
i2_LQ_TML_c19639/f1p11/2090	1	1766	Chr02	-	5821167	5822767	MD02G1071700	84.4	1767	2092	Chr15	-	16036408	16036770	MD15G1201600	15.6
i2_LQ_TML_c119556/f1p0/2854	1	546	Chr16	-	28051267	28052136	MD16G1250700	19.1	547	2858	Chr17	+	20086462	20088938	MD17G1176800	80.9
i3_LQ_TML_c6705/f1p7/3191	1	925	Chr09	-	16420019	16421207	MD09G1188000	28.3	926	3266	Chr13	-	4450570	4453509	notsure	71.7
i1_LQ_TML_c51575/f1p1/1894	1	825	Chr16	+	38918635	38919459	MD16G1283000	43.6	826	1893	Chr00	-	48263538	48264605	MD00G1202200	56.4
i0_LQ_TML_c12039/f1p3/672	1	116	Chr11	-	10148146	10148261	notsure	17.3	117	672	Chr00	+	22033527	22034083	MD00G1105600	82.7
i1_LQ_TML_c151726/f1p2/1257	1	1085	Chr01	+	26655810	26658754	MD01G1161200	86.2	1086	1258	Chr10	+	2259101	2259273	notsure	13.8
i1_LQ_TML_c67204/f1p0/1893	1	825	Chr16	+	38918635	38919459	MD16G1283000	43.6	826	1894	Chr00	-	48263536	48264605	MD00G1202200	56.4
i0_LQ_TML_c7244/f1p0/677	2	87	Chr11	-	42594023	42594111	MD11G1313500	12.7	88	678	Chr11	-	3212788	3215613	notsure	87.2
i1_LQ_TML_c85822/f1p10/1620	2	1419	Chr08	-	883148	884672	MD08G1011700,MD08G1011600	87.2	1420	1627	Chr04	-	25695087	25695298	notsure	12.8
i1_LQ_TML_c70270/f1p0/1896	1	825	Chr16	+	38918635	38919459	MD16G1283000	43.6	826	1893	Chr00	-	48263538	48264605	MD00G1202200	56.4
i2_HQ_TML_c19454/f3p8/2754	1	440	Chr07	-	32097061	32097450	MD07G1253700	16	441	2757	Chr01	-	28128100	28132019	MD01G1182800	84
i2_LQ_TML_c51368/f1p0/2109	1	565	Chr14	+	7887380	7889178	MD14G1071500	26.8	566	2109	Chr10	-	6150639	6154535	MD10G1046000	73.2
i1_LQ_TML_c19232/f1p21/1549	1	760	Chr05	-	1810514	1831740	MD05G1007900,MD05G1008100,MD05G1008000	49.2	761	1545	Chr05	+	44187715	44188946	MD05G1311800	50.8
i2_HQ_TML_c123405/f2p0/2243	1	1961	Chr16	+	19843560	19845514	MD16G1209800	87.3	1962	2246	Chr06	+	7210532	7210815	notsure	12.7
i1_LQ_TML_c81072/f1p1/1269	1	275	Chr15	+	12044915	12045190	notsure	21.6	276	1276	Chr05	-	34652825	34653933	MD05G1215500	78.4
i1_LQ_TML_c6488/f1p0/1594	1	162	Chr06	+	18910722	18910894	notsure	10.2	163	1596	Chr01	-	1483771	1485215	MD01G1004800,MD01G1004700	89.8
i0_LQ_TML_c19916/f1p3/700	2	625	Chr02	-	30433656	30545116	MD02G1253300,MD02G1253600,MD02G1253400	88.9	626	702	Chr09	-	19588411	19588487	notsure	11
i1_LQ_TML_c199467/f1p0/1252	1	179	Chr16	+	38919275	38919453	MD16G1283000	14.3	180	1253	Chr00	-	48263538	48264611	MD00G1202200	85.7
i2_LQ_TML_c11834/f1p21/2363	1	693	Chr04	-	27542339	27543031	notsure	29.4	694	2359	Chr12	-	25989327	25991454	notsure	70.6
i0_LQ_TML_c31154/f1p0/393	1	255	Chr01	+	16964869	16965123	MD01G1065800	64.4	256	394	Chr10	-	7762750	7762886	MD10G1057000	35.1
i2_LQ_TML_c85138/f1p0/2297	1	1948	Chr06	+	1745443	1747412	MD06G1014000,MD06G1013900	84.7	1949	2300	Chr08	-	11258733	11259085	notsure	15.3
i2_HQ_TML_c146553/f74p14/3008	1	2066	Chr01	-	9004195	9007922	MD01G1022700	68.7	2067	3009	Chr15	+	36319957	36321020	MD15G1329800	31.3
i1_LQ_TML_c108112/f1p0/1248	1	178	Chr16	+	38919275	38919453	MD16G1283000	14.3	179	1249	Chr00	-	48263539	48264611	MD00G1202200	85.7
i3_HQ_TML_c27637/f2p0/3180	1	408	Chr09	+	28299889	28300296	MD09G1229200	12.8	409	3181	Chr16	+	6939479	6951631	MD16G1100100	87.2
i3_LQ_TML_c11109/f1p1/3638	1	3403	Chr11	+	38288783	38452761	MD11G1268600,MD11G1267600,MD11G1268200,MD11G1267900,MD11G1268300,MD11G1268400,MD11G1267800,MD11G1268500,MD11G1268100,MD11G1267700	89.8	3404	3790	Chr01	-	24804536	24805790	notsure	10.2
i2_LQ_TML_c3266/f1p3/2670	1	802	Chr16	-	35038481	35041015	MD16G1270200	29	803	2760	Chr15	+	17762969	17765964	MD15G1219800,MD15G1219700	70.9
i2_HQ_TML_c77361/f6p0/2474	3	250	Chr12	-	3803860	3804108	notsure	10	251	2476	Chr16	-	24939752	24952349	MD16G1237000	89.9
i2_LQ_TML_c6803/f1p0/2435	2	643	Chr16	+	19844460	19845105	MD16G1209800	25.9	644	2481	Chr00	-	22914660	22996621	MD00G1109500,MD00G1109600,MD00G1110000,MD00G1109700,MD00G1109800,MD00G1109200	74.1
i2_LQ_TML_c101166/f1p0/2627	5	1715	Chr05	-	11310426	11312122	notsure	64.7	1716	2645	Chr15	+	53873981	53875019	MD15G1438900	35.2
i3_LQ_TML_c23052/f1p1/3493	1	2954	Chr04	+	30274752	30277710	MD04G1221500	84.5	2955	3494	Chr08	+	30518868	30519407	MD08G1238200	15.5
i1_LQ_TML_c93296/f1p2/1243	3	171	Chr16	+	38919282	38919453	MD16G1283000	13.6	172	1244	Chr00	-	48263539	48264611	MD00G1202200	86.3
i1_LQ_TML_c163960/f1p17/1892	1	823	Chr16	+	38918637	38919459	MD16G1283000	43.5	824	1891	Chr00	-	48263538	48264605	MD00G1202200	56.5
i1_LQ_TML_c141588/f1p0/1192	1	121	Chr16	+	38919333	38919453	MD16G1283000	10.1	122	1194	Chr00	-	48263538	48264611	MD00G1202200	89.9
i1_LQ_TML_c63745/f1p34/1609	1	959	Chr11	-	4073586	4078459	MD11G1047000,MD11G1046900,MD11G1046800	59.5	960	1611	Chr11	+	4381852	4382633	notsure	40.5
i2_LQ_TML_c69640/f1p0/2733	1	1527	Chr11	-	35365253	35367074	MD11G1243500	54	1528	2828	Chr11	+	33223333	33244553	MD11G1228500,MD11G1228400,MD11G1228700	46
i1_LQ_TML_c198932/f1p0/1485	1	355	Chr16	+	38919041	38919396	MD16G1283000	23.9	356	1485	Chr17	-	20007961	20009057	MD17G1176600	76.1
i0_LQ_TML_c4627/f1p3/711	1	618	Chr15	-	16889650	17012035	MD15G1210800,MD15G1211800,MD15G1211300,MD15G1210700,MD15G1211100,MD15G1210600,MD15G1211500,MD15G1210900	87	619	710	Chr05	-	20068725	20068816	notsure	13
i1_LQ_TML_c67685/f1p0/1895	1	825	Chr16	+	38918635	38919459	MD16G1283000	43.6	826	1893	Chr00	-	48263539	48264605	MD00G1202200	56.4
i2_LQ_TML_c125774/f1p0/2416	1	326	Chr12	+	11067968	11068412	notsure	13.5	327	2409	Chr17	-	14584700	14598281	MD17G1154300	86.2
i1_LQ_TML_c149484/f1p0/1655	1	526	Chr16	+	38918870	38919396	MD16G1283000	31.8	527	1655	Chr17	-	20007962	20009057	MD17G1176600	68.2
i2_LQ_TML_c86100/f1p0/2277	1	1211	Chr16	+	38918249	38919459	MD16G1283000	53.1	1212	2279	Chr00	-	48263538	48264605	MD00G1202200	46.9
i1_LQ_TML_c177259/f1p0/1283	1	221	Chr16	+	38919231	38919453	MD16G1283000	17.1	222	1290	Chr00	-	48263538	48264611	MD00G1202200	82.9
i1_LQ_TML_c101974/f1p3/1205	1	135	Chr16	+	38919319	38919453	MD16G1283000	11.2	136	1206	Chr00	-	48263538	48264611	MD00G1202200	88.8
i2_LQ_TML_c8333/f1p0/2612	1	1045	Chr02	+	11838486	11856985	MD02G1142500,MD02G1142600	40	1046	2611	Chr14	+	30221819	30224698	MD14G1220000	60
i2_LQ_TML_c67754/f1p1/2738	1	1532	Chr15	+	1851743	1854055	MD15G1030100	56	1533	2738	Chr15	-	5806000	5808843	MD15G1084000	44
i1_LQ_TML_c108105/f1p0/1194	1	121	Chr16	+	38919333	38919453	MD16G1283000	10.1	122	1195	Chr00	-	48263538	48264611	MD00G1202200	89.9
i2_LQ_TML_c38531/f1p0/2830	1	357	Chr16	+	574916	583453	MD16G1007600	12.1	358	2940	Chr03	-	5557860	5561217	MD03G1068400	87.9
i1_LQ_TML_c64498/f1p2/1203	1	120	Chr16	+	38919334	38919453	MD16G1283000	10.1	121	1194	Chr00	-	48263538	48264611	MD00G1202200	89.9
i1_LQ_TML_c145989/f1p2/1515	1	389	Chr16	+	38919007	38919396	MD16G1283000	25.6	390	1517	Chr17	-	20007961	20009057	MD17G1176600	74.3
i1_LQ_TML_c5702/f2p1/1449	1	1171	Chr13	+	4714257	4717042	MD13G1068700	80	1172	1463	Chr00	-	51058516	51058807	notsure	20
i2_LQ_TML_c70783/f1p0/2725	2	1528	Chr16	+	38914842	38916376	MD16G1283000	55.1	1529	2766	Chr00	-	48603955	48605194	MD00G1203000	44.7
i0_LQ_TML_c47653/f1p8/491	1	362	Chr11	-	12774186	12774548	MD11G1138700	70.3	363	515	Chr07	-	6396108	6396262	notsure	29.7
i2_LQ_TML_c134608/f1p0/2045	1	751	Chr07	-	13048051	13048952	MD07G1112300	36.7	752	2045	Chr07	-	7434876	7441138	MD07G1077700	63.3
i2_LQ_TML_c31750/f1p0/2418	1	1231	Chr09	-	25513913	25515143	notsure	50.7	1232	2429	Chr01	+	5480732	5561014	MD01G1008600,MD01G1008500	49.3
i3_LQ_TML_c4421/f1p0/3197	3	2327	Chr11	+	850228	854091	MD11G1011600	72.7	2328	3200	Chr03	+	704697	788936	MD03G1010000,MD03G1009900,MD03G1009200,MD03G1010200,MD03G1009300,MD03G1009800,MD03G1009700	27.3
i2_LQ_TML_c103643/f1p0/2953	18	1656	Chr02	+	3157815	3198223	MD02G1039100,MD02G1038700,MD02G1039000,MD02G1039300,MD02G1039200	55.2	1657	2967	Chr02	-	2471716	2481259	MD02G1031800	44.1
i1_LQ_TML_c99712/f2p0/1894	1	798	Chr16	+	38918635	38919435	MD16G1283000	42.2	799	1891	Chr00	-	48263538	48296237	MD00G1202200	57.8
i2_LQ_TML_c84529/f1p47/2893	1	1970	Chr16	+	38917139	38919108	MD16G1283000	68.1	1971	2891	Chr08	-	5036907	5043776	MD08G1063900,MD08G1064000	31.9
i2_HQ_TML_c100130/f3p0/2964	1	2323	Chr00	+	20350707	20355993	MD00G1096900	78.3	2324	2964	Chr10	+	33637023	33637692	MD10G1240800	21.6
i2_HQ_TML_c22205/f5p0/2760	1	551	Chr03	+	37044313	37045608	MD03G1294100	20	552	2760	Chr00	-	42103490	42107260	MD00G1179500	80
i2_HQ_TML_c9898/f3p0/3013	1	368	Chr03	+	33836478	33836845	MD03G1250300	12.2	369	3014	Chr11	+	38604139	38611115	MD11G1270400	87.8
i1_LQ_TML_c103782/f1p0/1971	1	1100	Chr06	-	19994828	19996408	MD06G1081700	55.8	1101	1973	Chr14	-	15980940	15983030	notsure	44.2
i2_LQ_TML_c150905/f1p2/2694	1	1971	Chr16	+	38917139	38919108	MD16G1283000	73.1	1972	2691	Chr08	-	5037109	5043776	MD08G1063900,MD08G1064000	26.7
i1_LQ_TML_c154273/f1p1/1894	1	556	Chr16	+	38918635	38919190	MD16G1283000	29.4	557	1893	Chr00	-	48263538	48390338	MD00G1202400,MD00G1202600,MD00G1202200,MD00G1202700,MD00G1202300,MD00G1202800	70.6
i1_LQ_TML_c100386/f1p3/1888	1	822	Chr16	+	38918635	38919459	MD16G1283000	43.5	823	1889	Chr00	-	48263538	48264605	MD00G1202200	56.5
i2_LQ_TML_c18732/f1p0/2288	1	2098	Chr03	-	37073810	37077488	MD03G1294700	87.4	2099	2397	Chr00	+	42092455	42092749	MD00G1179200	12.5
i3_LQ_TML_c11267/f1p0/3640	1	2531	Chr09	+	20527669	20531093	MD09G1210500	68.3	2532	3707	Chr08	-	21441105	21442300	MD08G1176600	31.7
i2_LQ_TML_c71078/f1p0/2100	4	1877	Chr07	+	31225901	31229040	MD07G1241200	88.7	1878	2112	Chr00	+	837262	837498	notsure	11.1
i3_LQ_TML_c12818/f1p1/3891	1	418	Chr14	-	28966790	28967299	notsure	10.7	419	3892	Chr00	+	20298879	20303081	MD00G1096600	89.3
i1_LQ_TML_c122607/f1p0/1568	1	435	Chr16	+	38918961	38919396	MD16G1283000	27.8	436	1566	Chr17	-	20007961	20009057	MD17G1176600	72.2
i1_HQ_TML_c165660/f10p6/1936	1	412	Chr02	+	30200944	30201355	MD02G1250400	21.3	413	1936	Chr02	+	30073305	30074976	MD02G1249800	78.7
i2_LQ_TML_c84399/f1p2/2215	1	1893	Chr17	+	34074795	34076699	MD17G1281100	85.3	1894	2220	Chr15	+	46707021	46707342	MD15G1379500	14.7
i3_LQ_TML_c28401/f1p0/3022	1	1791	Chr15	-	16365411	16397649	MD15G1206100,MD15G1206200,MD15G1206500,MD15G1206400	56.7	1792	3160	Chr02	-	6203263	6204624	MD02G1078400,MD02G1078500	43.3
i1_LQ_TML_c117293/f1p1/1045	2	673	Chr16	+	38918637	38919465	MD16G1283000	64.2	674	1046	Chr00	-	48263538	48264599	MD00G1202200	35.7
i2_LQ_TML_c100428/f1p0/2566	1	1722	Chr09	-	1418053	1624530	MD09G1024000,MD09G1024200,MD09G1024700,MD09G1024600,MD09G1025500,MD09G1024100,MD09G1025100,MD09G1024500,MD09G1025300,MD09G1025800,MD09G1025700,MD09G1023800,MD09G1025200,MD09G1024800,MD09G1024400,MD09G1024300,MD09G1025000,MD09G1025400	67.1	1723	2567	Chr09	+	2890187	2891636	MD09G1044600	32.9
i5_LQ_TML_c4215/f1p1/5837	7	1076	Chr07	+	1686340	1687402	notsure	18.3	1077	5850	Chr15	-	54683187	54696927	notsure	81.6
i2_LQ_TML_c37023/f1p0/2841	1	466	Chr11	-	24902352	24903189	notsure	16.4	467	2840	Chr16	-	29755169	29757542	notsure	83.6
i3_LQ_TML_c17800/f1p2/3556	1	505	Chr03	+	33836337	33836840	MD03G1250300	13.7	506	3691	Chr11	+	38583618	38611117	MD11G1270400,MD11G1270300	86.3
i1_LQ_TML_c62596/f1p2/1403	1	610	Chr03	-	9518740	9521601	MD03G1109400	43.5	611	1403	Chr06	+	2624668	2625485	notsure	56.5
i0_HQ_TML_c15846/f9p0/624	1	176	Chr15	+	14587984	14588149	notsure	28.1	177	626	Chr09	+	3598798	3599267	notsure	71.9
i1_HQ_TML_c76400/f2p0/1891	1	824	Chr16	+	38918635	38919459	MD16G1283000	43.6	825	1891	Chr00	-	48263539	48264605	MD00G1202200	56.4
i0_LQ_TML_c14700/f1p0/451	1	305	Chr09	-	2059338	2059642	MD09G1033600	67	306	455	Chr14	+	5810626	5810775	notsure	33
i2_LQ_TML_c36270/f1p0/2231	1	2011	Chr08	-	29278896	29282603	MD08G1226400	89.2	2012	2254	Chr16	+	28104153	28104395	notsure	10.8
i3_LQ_TML_c19216/f1p0/3259	5	2865	Chr05	-	42679538	42686865	MD05G1294300,MD05G1294400	87.8	2866	3255	Chr10	-	36446685	36447077	MD10G1273000	12
i1_LQ_TML_c69214/f1p62/1491	1	418	Chr16	+	38917139	38919453	MD16G1283000	28	419	1491	Chr00	-	48263538	48264611	MD00G1202200	72
i1_LQ_TML_c108250/f1p3/1447	1	1115	Chr09	-	2059338	2061120	MD09G1033600	77.1	1116	1447	Chr14	+	5810626	5810957	notsure	22.9
i2_LQ_TML_c104020/f1p3/2303	3	670	Chr05	-	2613130	2613930	notsure	29	671	2304	Chr10	-	724969	726602	MD10G1004400	70.9
i1_LQ_TML_c35576/f1p6/1603	1	163	Chr08	+	12248211	12248373	MD08G1130000	10.2	164	1603	Chr08	+	12111464	12112903	MD08G1128800	89.8
i1_HQ_TML_c2316/f3p8/1510	1	1345	Chr11	+	6626652	6632474	MD11G1077700	88.7	1346	1516	Chr07	+	21370165	21370335	notsure	11.3
i1_LQ_TML_c69737/f1p0/1738	1	658	Chr16	+	38918635	38919447	MD16G1283000	37.9	659	1738	Chr00	-	48263538	48264617	MD00G1202200	62.1
i2_LQ_TML_c63770/f1p2/2407	4	1915	Chr02	-	3294054	3371842	MD02G1041000,MD02G1040900,MD02G1041300,MD02G1041200,MD02G1040600,MD02G1040700	79.3	1916	2411	Chr00	+	4503305	4524521	MD00G1027000,MD00G1026500	20.6
i3_LQ_TML_c23394/f1p0/3635	1	2947	Chr04	-	29385458	29388417	notsure	81	2948	3637	Chr04	-	31105604	31106874	MD04G1231600	19
i2_HQ_TML_c83949/f2p1/2693	1	908	Chr06	+	29364732	29365644	notsure	33.7	909	2695	Chr13	-	15237609	15239396	notsure	66.3
i1_HQ_TML_c170177/f4p15/1961	1	1671	Chr06	+	36456915	36459224	MD06G1233300	85.2	1672	1962	Chr14	+	31902460	31902740	MD14G1240100	14.8
i0_HQ_TML_c68511/f31p0/958	1	171	Chr00	-	33428127	33428291	MD00G1152600	17.9	172	957	Chr07	+	3747723	3750685	MD07G1043600	82.1
i1_LQ_TML_c35043/f1p8/1875	1	1594	Chr10	+	38595253	38639859	MD10G1298900	84.8	1595	1879	Chr03	-	37414808	37415098	notsure	15.2
i1_LQ_TML_c2146/f3p2/2035	1	377	Chr00	-	50127816	50129134	MD00G1205700	18.4	378	2046	Chr08	-	12294941	12301701	MD08G1130500	81.6
i1_LQ_TML_c61826/f3p2/1290	1	223	Chr16	+	38919231	38919453	MD16G1283000	17.2	224	1294	Chr00	-	48263538	48264611	MD00G1202200	82.8
i1_LQ_TML_c198357/f1p1/1004	1	879	Chr11	-	35242566	35243444	MD11G1242200	87.4	880	1006	Chr10	-	29014333	29014459	notsure	12.6
i4_LQ_TML_c17001/f1p0/4152	1	3032	Chr11	+	4420016	4425054	MD11G1051700,MD11G1051600	71.2	3033	4261	Chr11	-	4070524	4078345	MD11G1047000,MD11G1046900,MD11G1046800	28.8
i1_LQ_TML_c63778/f1p6/1196	2	709	Chr16	+	38918637	38919344	MD16G1283000	59.2	710	1196	Chr00	-	48264234	48323371	MD00G1202400,MD00G1202300,MD00G1202200	40.7
i1_LQ_TML_c55336/f1p0/1262	1	185	Chr16	+	38919269	38919453	MD16G1283000	14.7	186	1256	Chr00	-	48263538	48264611	MD00G1202200	85.3
i1_LQ_TML_c2473/f2p1/1759	3	906	Chr07	+	27781157	27783180	MD07G1199400	51	907	1772	Chr01	+	24438080	24439538	MD01G1134700	48.9
i1_LQ_TML_c127273/f1p1/1243	1	303	Chr08	+	21137285	21137692	MD08G1174000	24.3	304	1245	Chr15	+	43407193	43410496	MD15G1360400	75.7
i1_LQ_TML_c84867/f1p7/1405	1	188	Chr10	-	10710409	10710596	notsure	13.4	189	1408	Chr12	-	3069191	3072496	MD12G1027300	86.6
i2_LQ_TML_c9681/f1p7/2797	1	2084	Chr01	-	9004195	9007922	MD01G1022700	73	2085	2850	Chr15	+	36319957	36320832	MD15G1329800	26.8
i2_LQ_TML_c33080/f1p0/2127	1	1560	Chr11	+	41349960	41351411	MD11G1295500,MD11G1295700,MD11G1295600	73.2	1561	2131	Chr09	+	17865272	17865856	MD09G1196100	26.8
i1_LQ_TML_c47163/f1p8/1332	5	386	Chr05	-	38381159	38382827	MD05G1252200	28.7	387	1333	Chr15	+	25205697	25207314	MD15G1281700	71
i3_LQ_TML_c28283/f1p0/3011	13	1035	Chr00	-	50806471	50808318	MD00G1208600	35.3	1036	2900	Chr10	-	41743446	41747870	MD10G1342600	64.3
i2_LQ_TML_c87782/f1p0/2512	1	873	Chr04	+	402887	404987	MD04G1002700	34.3	874	2545	Chr11	+	39025927	39029652	MD11G1273800	65.7
i1_LQ_TML_c48318/f1p1/1255	1	185	Chr16	+	38919269	38919453	MD16G1283000	14.7	186	1255	Chr00	-	48263538	48264611	MD00G1202200	85.3
i0_LQ_TML_c38306/f1p0/945	1	285	Chr15	+	12044906	12045190	notsure	30.2	286	945	Chr14	+	16226963	16229089	MD14G1104800	69.8
i1_LQ_TML_c88574/f1p3/1867	7	594	Chr10	+	39210356	39210943	notsure	30.9	595	1905	Chr15	+	2386402	2387718	notsure	68.8
i1_LQ_TML_c193358/f1p37/1262	2	183	Chr16	+	38919272	38919453	MD16G1283000	14.5	184	1257	Chr00	-	48263538	48264611	MD00G1202200	85.4
i1_LQ_TML_c66778/f1p2/1803	1	1546	Chr09	+	18249584	18251130	MD09G1199300	85.7	1547	1805	Chr10	+	19787904	19788173	notsure	14.3
i3_LQ_TML_c13585/f1p0/3147	1	2059	Chr10	+	6918918	6920970	MD10G1052200	64.5	2060	3189	Chr12	+	25125198	25126334	notsure	35.4
i1_LQ_TML_c21549/f1p0/1335	1	262	Chr16	+	38919192	38919453	MD16G1283000	19.6	263	1336	Chr00	-	48263538	48264611	MD00G1202200	80.4
i3_LQ_TML_c18651/f1p0/3500	7	550	Chr02	-	9959084	9959818	MD02G1122300	15.6	551	3495	Chr15	-	19427543	19449640	MD15G1236500,MD15G1236200,MD15G1236300	84.2
i2_LQ_TML_c81242/f1p26/2859	2	440	Chr09	+	28299857	28300295	MD09G1229200	15.3	441	2877	Chr16	+	6939479	6951274	MD16G1100100	84.7
i2_LQ_TML_c38055/f1p0/2552	1	886	Chr06	+	29364754	29365644	notsure	34.6	887	2557	Chr13	-	15237725	15239396	notsure	65.4
i2_LQ_TML_c34951/f1p0/2352	1	1892	Chr10	-	35272973	35277502	MD10G1258700	80.1	1893	2363	Chr03	-	13964174	13964638	MD03G1137800	19.9
i3_LQ_TML_c8287/f1p0/3399	1	3042	Chr10	-	40607246	40611981	MD10G1325700	89.4	3043	3404	Chr05	-	46832324	46832758	MD05G1351300	10.6
i1_LQ_TML_c28578/f1p1/1478	1	408	Chr16	+	38919045	38919453	MD16G1283000	27.5	409	1482	Chr00	-	48263538	48264611	MD00G1202200	72.5
i1_LQ_TML_c66492/f1p0/1221	13	147	Chr16	+	38919319	38919453	MD16G1283000	11.1	148	1221	Chr00	-	48263538	48264611	MD00G1202200	88
i2_LQ_TML_c127909/f1p0/2437	1	1067	Chr04	+	20562323	20563400	MD04G1119400	42.6	1068	2506	Chr05	+	7729360	7731711	MD05G1044900	57.4
i2_LQ_TML_c37119/f1p2/2148	1	350	Chr16	-	35040613	35040963	MD16G1270200	16	351	2188	Chr02	-	30172638	30175270	notsure	84
i1_LQ_TML_c182249/f1p28/1299	3	223	Chr16	+	38919233	38919453	MD16G1283000	17	224	1300	Chr00	-	48263538	48264611	MD00G1202200	82.8
i1_LQ_TML_c88289/f1p17/1525	1	1336	Chr13	+	15689306	15690641	MD13G1184700	87.6	1337	1525	Chr14	-	31535951	31536138	notsure	12.4
i1_LQ_TML_c117541/f1p0/1898	1	813	Chr16	+	38918635	38919447	MD16G1283000	42.9	814	1894	Chr00	-	48263538	48264617	MD00G1202200	57.1
i2_LQ_TML_c17991/f1p0/2625	1	1530	Chr14	-	28103260	28104791	MD14G1189400	58.2	1531	2625	Chr01	+	14761867	14770947	MD01G1046500	41.7
i1_LQ_TML_c50626/f1p0/1221	14	147	Chr16	+	38919320	38919453	MD16G1283000	11	148	1221	Chr00	-	48263538	48264611	MD00G1202200	88
i1_LQ_TML_c35986/f1p1/1300	1	223	Chr16	+	38919231	38919453	MD16G1283000	17.2	224	1296	Chr00	-	48263538	48264611	MD00G1202200	82.8
i1_LQ_TML_c108563/f1p3/1815	4	1599	Chr01	-	21378669	21381850	MD01G1100700	86.1	1600	1849	Chr07	-	24229554	24229803	notsure	13.5
i2_LQ_TML_c10659/f1p0/2545	1	1313	Chr15	-	7234907	7517430	MD15G1105000,MD15G1106500,MD15G1107300,MD15G1103600,MD15G1102800,MD15G1105600,MD15G1105700,MD15G1107400,MD15G1105400,MD15G1103000,MD15G1102600,MD15G1103200,MD15G1103300,MD15G1106200,MD15G1103900,MD15G1106100,MD15G1106000,MD15G1102500,MD15G1104100,MD15G1102400,MD15G1103400,MD15G1102300,MD15G1103500,MD15G1104800,MD15G1107000	51.6	1314	2546	Chr01	-	7137417	7144842	notsure	48.4
i2_LQ_TML_c124348/f1p1/2186	1	1474	Chr07	-	33596051	33597549	MD07G1268400,MD07G1268300	66.8	1475	2205	Chr14	+	21204794	21205506	notsure	33.1
i2_LQ_TML_c55056/f1p0/2531	1	1882	Chr09	-	1638447	1640326	MD09G1026200,MD09G1026300	74.7	1883	2497	Chr10	+	29439474	29456307	MD10G1196300,MD10G1196500	24.4
i0_LQ_TML_c27642/f1p0/939	1	648	Chr04	+	3092838	3094664	MD04G1026700	69.1	649	938	Chr11	-	21759798	21760087	notsure	30.9
i1_LQ_TML_c78277/f1p1/1892	1	555	Chr16	+	38918635	38919190	MD16G1283000	29.3	556	1892	Chr00	-	48263538	48390338	MD00G1202400,MD00G1202600,MD00G1202200,MD00G1202700,MD00G1202300,MD00G1202800	70.7
i3_LQ_TML_c16940/f1p6/3591	1	3170	Chr01	+	26622481	26625949	MD01G1160200	88.1	3171	3600	Chr03	-	13368169	13368597	notsure	11.9
i1_LQ_TML_c147002/f1p9/1312	1	895	Chr07	-	25531172	25532552	MD07G1175900	66.4	896	1348	Chr01	-	22308458	22308909	notsure	33.6
i1_LQ_TML_c150588/f1p147/1904	1	1028	Chr10	-	22363289	22364316	notsure	54.2	1029	1896	Chr15	+	1731892	1732771	notsure	45.8
i4_LQ_TML_c8417/f1p2/4308	1	2446	Chr00	+	25923626	25926067	MD00G1121200	55.2	2447	4430	Chr11	+	6634033	6636120	MD11G1077700	44.8
i2_LQ_TML_c123130/f1p0/2535	1	1333	Chr08	+	27914447	27915790	MD08G1216400	52.8	1334	2525	Chr13	-	14037637	14038794	notsure	47.2
i3_HQ_TML_c16649/f2p3/3814	1	3429	Chr08	-	22954314	22966024	MD08G1184300	90	3430	3812	Chr15	-	45078176	45078558	MD15G1370800	10
i1_LQ_TML_c55634/f2p2/1115	1	990	Chr08	-	29036261	29039628	MD08G1225200	89.9	991	1101	Chr15	-	7802596	7802706	notsure	10.1
i2_LQ_TML_c17984/f1p6/2761	1	379	Chr00	+	21501775	21502437	MD00G1101600	13.7	380	2767	Chr10	-	39693888	39697016	MD10G1312500	86.3
i2_LQ_TML_c120633/f1p0/2723	1	401	Chr05	+	34154938	34155338	MD05G1210100	14.7	402	2723	Chr07	+	33633383	33636204	MD07G1268800	85.3
i1_LQ_TML_c114960/f1p0/1260	1	182	Chr16	+	38919272	38919453	MD16G1283000	14.4	183	1255	Chr00	-	48263536	48264611	MD00G1202200	85.2
i1_LQ_TML_c180121/f1p0/1891	1	826	Chr16	+	38918635	38919459	MD16G1283000	43.7	827	1892	Chr00	-	48263539	48264605	MD00G1202200	56.3
i1_LQ_TML_c69355/f1p7/1831	1	1485	Chr08	-	26165375	26171480	MD08G1201800	80.5	1486	1844	Chr10	-	7311965	7312324	notsure	19.5
i1_LQ_TML_c78556/f1p0/1288	1	216	Chr16	+	38919236	38919453	MD16G1283000	16.8	217	1289	Chr00	-	48263539	48264611	MD00G1202200	83.2
i2_LQ_TML_c24202/f1p2/2381	13	733	Chr02	-	2629776	2630597	MD02G1034300	30.3	734	2382	Chr15	-	13611859	13613482	MD15G1175000	69.2
i0_LQ_TML_c38163/f1p5/887	1	645	Chr11	+	36014814	36018651	MD11G1248100	72.3	646	889	Chr13	+	26582856	26583084	notsure	27.4
i3_LQ_TML_c30431/f1p0/3465	5	724	Chr09	+	28299576	28300296	MD09G1229200	20.8	725	3468	Chr16	+	6939479	6951607	MD16G1100100	79.1
i2_LQ_TML_c131575/f1p0/2087	4	1257	Chr09	-	28867094	28868768	notsure	60	1258	2090	Chr07	-	3191851	3192683	notsure	39.9
i1_HQ_TML_c139932/f2p2/1903	1	555	Chr16	+	38918635	38919190	MD16G1283000	29.3	556	1892	Chr00	-	48263538	48390338	MD00G1202400,MD00G1202600,MD00G1202200,MD00G1202700,MD00G1202300,MD00G1202800	70.7
i1_LQ_TML_c149797/f1p5/1502	1	778	Chr10	-	13059302	13060743	MD10G1088300	51.6	779	1507	Chr02	-	33581676	33582404	notsure	48.4
i1_LQ_TML_c78155/f1p9/1893	1	824	Chr16	+	38918635	38919459	MD16G1283000	43.5	825	1893	Chr00	-	48263538	48264605	MD00G1202200	56.5
i1_LQ_TML_c52220/f1p1/1351	4	972	Chr14	-	28148896	28162104	MD14G1190400,MD14G1190300,MD14G1190100	72	973	1345	Chr06	-	32267055	32288207	MD06G1184600,MD06G1184700,MD06G1184500	27.7
i1_HQ_TML_c1987/f11p49/1689	1	203	Chr02	-	30587621	30587824	notsure	12	204	1689	Chr15	+	53873422	53875019	MD15G1438900	88
i1_LQ_TML_c69027/f1p0/1869	2	868	Chr16	+	8122452	8124109	MD16G1114600	46.4	869	1869	Chr07	+	23470422	23471441	notsure	53.6
i1_LQ_TML_c116822/f1p1/1113	1	937	Chr08	-	18733417	18736442	MD08G1161200	84.1	938	1113	Chr15	-	40750517	40750692	MD15G1346400	15.8
i2_LQ_TML_c32943/f1p0/2291	1	933	Chr03	+	11292211	11293138	MD03G1121300	40.7	934	2291	Chr03	-	26668371	26669648	notsure	59.3
i4_LQ_TML_c12473/f1p1/4607	1	3982	Chr15	-	37545284	37551156	MD15G1335600	85.5	3983	4656	Chr06	+	34137639	34138311	notsure	14.5
i1_LQ_TML_c139234/f1p0/1107	1	563	Chr13	-	6654526	6656160	MD13G1094400	50.8	564	1109	Chr16	-	6613234	6656627	MD16G1095700	49.2
i4_LQ_TML_c6598/f1p0/4445	1	1161	Chr13	-	7233502	7235170	MD13G1101700	25.5	1162	4554	Chr16	-	7153132	7165364	MD16G1102300	74.5
i3_LQ_TML_c12168/f1p1/3613	1	2529	Chr01	-	27959019	27961546	notsure	69.2	2530	3654	Chr14	+	19994922	19996488	MD14G1124200	30.8
i2_LQ_TML_c145808/f1p0/2169	1	1100	Chr16	+	38918359	38919459	MD16G1283000	50.7	1101	2168	Chr00	-	48263538	48264605	MD00G1202200	49.3
i1_LQ_TML_c148802/f1p22/2125	4	792	Chr01	-	11967861	11969342	MD01G1035300	37.1	793	2126	Chr10	-	8403329	8436308	MD10G1062300	62.7
i2_HQ_TML_c13005/f2p16/2330	2	499	Chr14	+	14508429	14508926	notsure	21.4	500	2331	Chr12	-	3069156	3073713	MD12G1027300	78.6
i2_LQ_TML_c36274/f1p0/2266	1	1836	Chr16	+	38913456	38915285	MD16G1283000	81	1837	2267	Chr02	-	15483033	15483463	notsure	19
i2_LQ_TML_c52290/f1p10/2893	1	2319	Chr07	-	10745637	10790667	MD07G1097800,MD07G1097900,MD07G1097600,MD07G1097700	79.3	2320	2923	Chr12	-	3568196	3568799	MD12G1032400	20.7
i2_LQ_TML_c4759/f1p35/2211	1	1086	Chr03	-	7964735	7965777	MD03G1094600	49.1	1087	2213	Chr10	+	25297292	25298418	notsure	50.9
i1_LQ_TML_c84516/f1p14/2206	1	713	Chr09	+	1708416	1709537	MD09G1027400	32.5	714	2193	Chr17	+	1956879	1963216	MD17G1027400	67.5
i1_LQ_TML_c124816/f1p0/1213	1	136	Chr16	+	38919318	38919453	MD16G1283000	11.2	137	1211	Chr00	-	48263538	48264611	MD00G1202200	88.8
i1_LQ_TML_c84251/f1p0/1295	1	223	Chr16	+	38919231	38919453	MD16G1283000	17.2	224	1296	Chr00	-	48263537	48264611	MD00G1202200	82.8
i2_LQ_TML_c108317/f1p0/2449	1	2202	Chr16	+	38917257	38919465	MD16G1283000	89.5	2203	2460	Chr00	-	48264337	48264599	MD00G1202200	10.5
i3_LQ_TML_c14842/f1p0/3216	1	644	Chr03	+	33835583	33836845	MD03G1250300	20	645	3217	Chr11	+	38604139	38611043	MD11G1270400	80
i1_LQ_TML_c87680/f1p0/1460	1	155	Chr00	-	34076098	34076257	notsure	10.5	156	1470	Chr03	-	32174625	32175937	MD03G1236100	89.5
i3_LQ_TML_c18330/f1p11/3238	1	2060	Chr16	+	8122451	8124940	MD16G1114600	63.6	2061	3241	Chr07	+	23470195	23471395	notsure	36.4
i1_LQ_TML_c116425/f1p79/1825	5	1044	Chr16	+	19844461	19845513	MD16G1209800	57	1045	1825	Chr00	+	32693037	32694106	notsure	42.8
i2_LQ_TML_c46944/f1p0/2418	1	303	Chr04	-	19776997	19781034	notsure	12.3	304	2455	Chr14	+	20062331	20070466	MD14G1125700	87.7
i1_LQ_TML_c45330/f1p0/1459	1	385	Chr16	+	38919069	38919453	MD16G1283000	26.4	386	1458	Chr00	-	48263538	48264611	MD00G1202200	73.6
i1_LQ_TML_c32295/f1p0/1220	3	151	Chr16	+	38919305	38919453	MD16G1283000	12.2	152	1224	Chr00	-	48263538	48264611	MD00G1202200	87.7
i3_LQ_TML_c14289/f1p0/3045	1	2396	Chr05	+	36459600	36550999	MD05G1231400,MD05G1231000,MD05G1231900,MD05G1232200,MD05G1231700,MD05G1231300,MD05G1232400,MD05G1231600,MD05G1231200,MD05G1232500,MD05G1231500,MD05G1232100,MD05G1231100,MD05G1230900	78.7	2397	3046	Chr10	-	30026778	30027707	MD10G1202600	21.3
i1_LQ_TML_c114483/f2p2/1885	1	602	Chr16	+	38918636	38919238	MD16G1283000	31.9	603	1887	Chr00	-	48263538	48399524	MD00G1202400,MD00G1202900,MD00G1202600,MD00G1202200,MD00G1202700,MD00G1202300,MD00G1202800	68.1
i3_LQ_TML_c12484/f1p1/3292	1	413	Chr08	+	26191360	26191772	MD08G1202200	12.5	414	3294	Chr06	+	30829992	30833026	MD06G1168100	87.5
i0_LQ_TML_c37440/f1p0/802	1	626	Chr14	+	19992902	19993527	MD14G1124200	77.9	627	804	Chr14	-	28256210	28256387	MD14G1191600	22.1
i1_HQ_TML_c96771/f19p96/2019	1	1432	Chr02	-	3869211	3870616	MD02G1049400	70.9	1433	2017	Chr09	+	28316990	28317537	notsure	29
i1_LQ_TML_c22751/f1p1/1970	1	1795	Chr11	+	12340732	12347417	MD11G1134400	90	1796	1995	Chr03	+	10375557	10375756	MD03G1116200	10
i1_LQ_TML_c128249/f1p0/1281	1	1157	Chr08	+	17341534	17351260	MD08G1155800,MD08G1155900,MD08G1155600,MD08G1155700	90	1158	1285	Chr16	-	8247757	8247886	notsure	10
i5_LQ_TML_c3100/f1p2/5141	1	3753	Chr13	+	21109415	21113191	notsure	72.2	3754	5197	Chr17	+	21108512	21111396	MD17G1181200	27.8
i1_LQ_TML_c94475/f1p1/1891	1	824	Chr16	+	38918635	38919459	MD16G1283000	43.6	825	1891	Chr00	-	48263538	48264605	MD00G1202200	56.4
i3_LQ_TML_c17018/f1p0/3281	1	2156	Chr08	+	5371350	5377607	MD08G1067400,MD08G1067200,MD08G1067300	68.1	2157	3167	Chr09	-	4853912	4855323	MD09G1070300	31.9
i2_LQ_TML_c101050/f1p0/2252	1	1763	Chr10	-	4657099	4658854	notsure	78.4	1764	2247	Chr12	-	20592878	20593360	MD12G1130900	21.5
i3_LQ_TML_c24875/f1p0/3157	9	350	Chr03	-	31515012	31516430	MD03G1229700	10.5	351	3250	Chr04	+	5448941	5454695	MD04G1046900	89.2
i2_LQ_TML_c74601/f1p0/2047	3	1625	Chr12	-	23676877	23679101	MD12G1156200	79.3	1626	2047	Chr16	+	567034	567455	MD16G1007500	20.6
i1_LQ_TML_c3788/f1p5/1996	8	271	Chr17	+	33205755	33206018	MD17G1271400	13.2	272	1997	Chr09	+	35637250	35640053	MD09G1279300	86.4
i3_LQ_TML_c17427/f1p3/3207	1	1742	Chr09	-	17373709	17377457	MD09G1193900	54.1	1743	3219	Chr10	-	8832201	8833675	notsure	45.9
i0_LQ_TML_c77821/f1p0/273	2	225	Chr09	+	2347145	2362763	MD09G1038500,MD09G1038700	81.8	226	274	Chr13	-	7679849	7679897	notsure	17.9
i1_LQ_TML_c176306/f1p10/1207	1	134	Chr16	+	38919320	38919453	MD16G1283000	11.1	135	1208	Chr00	-	48263538	48264611	MD00G1202200	88.9
i2_LQ_TML_c24684/f1p1/2467	1	1905	Chr17	+	5372904	5375871	MD17G1066500	76.7	1906	2475	Chr09	+	5354073	5354606	MD09G1075800	22.9
i0_LQ_TML_c22308/f1p0/850	1	294	Chr15	+	12044896	12045190	notsure	34.5	295	851	Chr05	-	34652807	34653933	MD05G1215500	65.5
i1_HQ_TML_c2333/f4p42/1833	3	1042	Chr16	+	19844460	19845512	MD16G1209800	56.7	1043	1834	Chr10	-	10717764	10718859	MD10G1075500	43.2
i2_LQ_TML_c63300/f1p0/2519	1	2088	Chr03	+	6690758	6692843	MD03G1082600	83.7	2089	2496	Chr00	+	8490088	8492514	MD00G1045900	16.3
i1_LQ_TML_c18244/f1p0/1338	1	1143	Chr16	-	12079089	12080581	MD16G1152800	85.4	1144	1339	Chr05	-	17970157	17970358	notsure	14.6
i1_LQ_TML_c20578/f1p3/1975	3	1592	Chr04	+	26706598	26708187	MD04G1176200	81.8	1593	1943	Chr12	+	27325092	27325555	MD12G1190500	18.1
i3_LQ_TML_c21343/f1p1/3579	2	2394	Chr05	+	45699264	45702747	MD05G1333900,MD05G1333800	66.8	2395	3585	Chr15	+	41491672	41493257	notsure	33.2
i3_LQ_TML_c7804/f1p6/3343	8	2542	Chr01	-	132129	134671	notsure	72.2	2543	3512	Chr01	+	1100791	1101762	MD01G1003000	27.6
i3_LQ_TML_c17797/f1p121/3882	1	2010	Chr11	-	10287658	10291680	MD11G1113900	51.7	2011	3886	Chr05	-	35355334	35357213	MD05G1221000	48.3
i1_LQ_TML_c53994/f1p0/1493	1	1228	Chr14	+	28103535	28104763	MD14G1189500	81.9	1229	1500	Chr00	-	40264768	40265039	notsure	18.1
i1_LQ_TML_c51745/f1p5/1601	1	348	Chr03	-	13241486	13242132	notsure	21.8	349	1599	Chr06	-	18160698	18163407	MD06G1073000	78.2
i4_LQ_TML_c22552/f1p9/4767	1	3727	Chr01	-	9004157	9007921	MD01G1022700	77.7	3728	4797	Chr15	+	36319917	36320988	MD15G1329800	22.3
i1_LQ_TML_c91427/f1p1/1332	1	263	Chr16	+	38919190	38919453	MD16G1283000	19.7	264	1338	Chr00	-	48263537	48264611	MD00G1202200	80.3
i1_LQ_TML_c141970/f3p0/1192	1	120	Chr16	+	38919334	38919453	MD16G1283000	10.1	121	1194	Chr00	-	48263538	48264611	MD00G1202200	89.9
i2_HQ_TML_c146508/f12p3/2417	1	254	Chr04	+	25110356	25110607	notsure	10.5	255	2417	Chr00	-	21511659	21514399	MD00G1101700	89.5
i4_LQ_TML_c21289/f1p2/4899	1	1061	Chr05	+	38326045	38328056	MD05G1251600	21.5	1062	4930	Chr10	+	32840506	32853236	MD10G1232200,MD10G1232100	78.5
i2_LQ_TML_c23296/f1p6/2123	13	296	Chr06	-	22946371	22946649	MD06G1095700	13.5	297	2103	Chr14	-	18815715	18818603	MD14G1115700	85.9
i2_HQ_TML_c64545/f2p0/2227	8	357	Chr06	+	36529262	36530606	MD06G1234200	15.7	358	2228	Chr14	+	31972350	31976610	MD14G1240900	84
i5_LQ_TML_c2143/f1p4/5541	1	4702	Chr01	-	31369057	31373754	MD01G1221500	83.4	4703	5641	Chr01	-	21831683	21832625	MD01G1105300	16.6
i2_LQ_TML_c127902/f1p0/2215	1	1083	Chr07	-	36545603	36546909	MD07G1310700	48.9	1084	2216	Chr14	+	5607886	5609019	MD14G1055100	51.1
i1_LQ_TML_c89168/f1p199/1780	12	1254	Chr11	+	41350313	41351403	MD11G1295700,MD11G1295600	69.5	1255	1789	Chr11	+	35883850	35885080	MD11G1246800	29.9
i1_LQ_TML_c121423/f1p1/1892	1	826	Chr16	+	38918634	38919459	MD16G1283000	43.6	827	1894	Chr00	-	48263538	48264605	MD00G1202200	56.4
i3_HQ_TML_c2581/f2p17/3351	36	2882	Chr00	-	26626748	26629622	notsure	85	2883	3351	Chr07	-	20413858	20529842	MD07G1141000,MD07G1140900,MD07G1141300,MD07G1141200,MD07G1141600	14
i5_LQ_TML_c3717/f1p0/5479	1	757	Chr09	-	2041017	2041808	MD09G1033200	13.8	758	5457	Chr06	-	26375963	26380664	notsure	85.5
i1_LQ_TML_c163933/f1p5/1525	1	385	Chr16	+	38919010	38919396	MD16G1283000	25.4	386	1516	Chr17	-	20007961	20009057	MD17G1176600	74.6
i2_LQ_TML_c21159/f1p0/2628	1	623	Chr06	-	26389262	26389888	MD06G1122300	23.4	624	2663	Chr04	-	18319551	18321715	notsure	76.5
i0_HQ_TML_c1150/f17p61/760	1	519	Chr03	+	6725577	6726849	MD03G1082800	68.3	520	760	Chr11	+	7585197	7585436	notsure	31.7
i1_LQ_TML_c183161/f1p9/1933	1	1192	Chr13	-	7709067	7710222	notsure	61.8	1193	1928	Chr17	-	5614300	5615286	notsure	38.2
i1_LQ_TML_c121568/f1p9/1891	3	824	Chr16	+	38918638	38919459	MD16G1283000	43.4	825	1892	Chr00	-	48263537	48264605	MD00G1202200	56.4
i2_LQ_TML_c8440/f1p0/2692	1	1318	Chr00	-	5732631	5735458	MD00G1032700	47.7	1319	2766	Chr07	+	3545347	3555711	MD07G1042300	52.3
i3_LQ_TML_c3461/f1p0/3404	1	2851	Chr00	+	20350600	20355993	MD00G1096900	82.7	2852	3439	Chr10	+	33637023	33637610	MD10G1240800	17.1
i3_LQ_TML_c11147/f1p0/3381	1	2173	Chr05	+	45699264	45702747	MD05G1333900,MD05G1333800	64.3	2174	3382	Chr15	+	41491672	41493273	notsure	35.7
i1_LQ_TML_c129884/f1p0/1259	1	184	Chr16	+	38919269	38919453	MD16G1283000	14.6	185	1258	Chr00	-	48263538	48264611	MD00G1202200	85.4
i2_LQ_TML_c113106/f1p0/2012	3	1616	Chr15	-	23404433	23409675	MD15G1270100	80.3	1617	2011	Chr02	-	12956623	12957017	notsure	19.6
i1_HQ_TML_c77592/f4p198/1952	1	1737	Chr12	+	28700248	28702712	MD12G1206600	89	1738	1952	Chr04	+	28357311	28357523	MD04G1194100	11
i1_LQ_TML_c126671/f1p16/1243	2	489	Chr15	-	9208000	9208487	MD15G1126700	38.9	490	1244	Chr00	-	21773161	21774587	MD00G1103100	60.3
i1_LQ_TML_c149697/f1p1/1152	1	127	Chr10	-	38931293	38957427	MD10G1302700	10.7	128	1182	Chr16	-	27257609	27259274	notsure	89.3
i3_LQ_TML_c22484/f1p0/3849	1	969	Chr03	-	11860509	11862469	MD03G1125700	24.5	970	3951	Chr13	-	12009892	12015666	MD13G1153300	75.5
i1_HQ_TML_c23074/f5p1/1884	4	302	Chr06	-	22946371	22946656	MD06G1095700	15.9	303	1885	Chr14	-	18815711	18818603	MD14G1115700	84
i1_LQ_TML_c69009/f1p0/1293	1	222	Chr16	+	38919231	38919453	MD16G1283000	17.1	223	1295	Chr00	-	48263538	48264611	MD00G1202200	82.9
i1_LQ_TML_c125943/f1p26/1481	1	196	Chr11	+	4424627	4425054	MD11G1051700	13.3	197	1470	Chr11	-	4070522	4078345	MD11G1047000,MD11G1046900,MD11G1046800	86.5
i3_LQ_TML_c7069/f1p5/3254	28	539	Chr03	+	33830239	33836845	MD03G1250300	15.7	540	3254	Chr11	+	38604139	38611115	MD11G1270400	83.4
i3_LQ_TML_c9460/f1p0/3147	1	2524	Chr09	-	86190	91875	MD09G1000400	77.6	2525	3252	Chr03	+	25299050	25300299	notsure	22.4
i5_LQ_TML_c3242/f1p2/5768	1	982	Chr00	-	21513451	21514635	MD00G1101700	17	983	5770	Chr10	+	35442641	35447430	notsure	83
i2_LQ_TML_c120999/f1p0/2399	1	1473	Chr09	-	18377429	18379362	MD09G1200600	58.8	1474	2507	Chr02	-	10943322	10944355	MD02G1134800	41.2
i0_HQ_TML_c55814/f6p0/587	3	517	Chr14	-	7976787	7977301	MD14G1072000	87.6	518	588	Chr12	-	8818708	8818778	MD12G1073700	12.1
i1_LQ_TML_c173183/f1p0/1258	1	185	Chr16	+	38919269	38919453	MD16G1283000	14.7	186	1258	Chr00	-	48263538	48264611	MD00G1202200	85.3
i1_LQ_TML_c149133/f1p3/1923	1	766	Chr16	+	38918635	38919396	MD16G1283000	40.4	767	1896	Chr17	-	20007961	20009057	MD17G1176600	59.6
i1_LQ_TML_c18221/f1p0/1941	1	1734	Chr17	+	26286693	26289295	MD17G1215800	89.2	1735	1944	Chr14	-	16225417	16225626	notsure	10.8
i1_LQ_TML_c58434/f1p1/1104	1	235	Chr17	-	29350754	29355973	MD17G1245100	21.3	236	1105	Chr17	+	3085379	3087661	MD17G1042000	78.7
i2_HQ_TML_c135192/f8p0/2709	1	541	Chr05	-	44320517	44321492	MD05G1312500	20	542	2709	Chr05	-	46047839	46053511	MD05G1339600	80
i1_LQ_TML_c126063/f1p0/1375	4	534	Chr08	-	3657545	3658894	MD08G1047900	38.6	535	1375	Chr14	+	32128502	32129712	notsure	61.2
i1_LQ_TML_c20036/f1p0/1235	1	149	Chr16	+	38919306	38919453	MD16G1283000	12.2	150	1223	Chr00	-	48263538	48264611	MD00G1202200	87.8
i2_LQ_TML_c113854/f1p0/2058	4	1208	Chr08	-	28209383	28211643	MD08G1219400	58.6	1209	2058	Chr08	-	8133130	8133981	notsure	41.3
i1_HQ_TML_c21531/f3p3/1712	3	300	Chr16	+	32139814	32140111	notsure	17.4	301	1712	Chr03	+	7830971	7832506	notsure	82.3
i0_HQ_TML_c18099/f2p35/642	4	263	Chr04	-	8791622	8791881	notsure	40.5	264	642	Chr14	+	8654372	8654764	notsure	59
i1_LQ_TML_c147031/f1p36/1229	1	221	Chr14	-	15725077	15725269	MD14G1102200	18.2	222	1214	Chr05	+	4573705	4575613	MD05G1028100	81.8
i3_HQ_TML_c28918/f8p0/3069	1	2485	Chr02	-	3869211	3871681	MD02G1049600,MD02G1049400,MD02G1049500	81	2486	3069	Chr09	+	28316990	28317536	notsure	19
i1_LQ_TML_c65513/f1p0/1692	1	1334	Chr12	+	23023253	23032112	MD12G1149900,MD12G1150000	78.4	1335	1702	Chr06	+	29738630	29739074	notsure	21.6
i1_LQ_TML_c199437/f1p3/1893	1	555	Chr16	+	38918635	38919190	MD16G1283000	29.3	556	1892	Chr00	-	48263538	48390338	MD00G1202400,MD00G1202600,MD00G1202200,MD00G1202700,MD00G1202300,MD00G1202800	70.7
i2_LQ_TML_c46920/f1p0/3002	1	1808	Chr15	+	2754036	2755851	MD15G1039300	59.6	1809	3019	Chr11	+	42120568	42122179	MD11G1307000	39.9
i1_LQ_TML_c148626/f1p1/1338	1	1037	Chr11	+	6938143	6939341	notsure	77.4	1038	1340	Chr03	+	6265213	6265515	MD03G1076900	22.6
i1_LQ_TML_c47372/f1p0/1292	1	1119	Chr10	-	33522978	33524094	MD10G1239000	86.8	1120	1289	Chr00	+	36525682	36525870	notsure	13.2
i0_LQ_TML_c10105/f1p3/1012	3	195	Chr08	+	10374104	10374935	MD08G1114900	18.9	196	1021	Chr13	-	37321540	37335559	notsure	80.7
i2_LQ_TML_c38199/f1p0/2222	1	356	Chr15	+	54272442	54272797	MD15G1442300	16	357	2222	Chr08	+	31124597	31130875	MD08G1247600	83.9
i2_LQ_TML_c7161/f1p0/2485	1	1956	Chr04	-	17251237	17253339	notsure	78.4	1957	2494	Chr04	-	5711399	5715970	MD04G1048800	21.6
i1_LQ_TML_c46472/f1p0/1261	1	185	Chr16	+	38919269	38919453	MD16G1283000	14.7	186	1260	Chr00	-	48263538	48264611	MD00G1202200	85.3
i1_LQ_TML_c57846/f1p7/1114	3	868	Chr08	-	6379724	6381666	MD08G1077300	78.1	869	1109	Chr15	-	4507085	4507326	MD15G1064800	21.7
i3_LQ_TML_c9213/f1p0/3422	1	1600	Chr00	+	40272541	40274502	MD00G1173700	46.9	1601	3415	Chr02	+	541381	543190	MD02G1008400	53.1
i1_LQ_TML_c24807/f1p0/1285	1	212	Chr16	+	38919242	38919453	MD16G1283000	16.5	213	1286	Chr00	-	48263538	48264611	MD00G1202200	83.5
i1_LQ_TML_c122581/f1p1/1895	1	801	Chr16	+	38918635	38919435	MD16G1283000	42.3	802	1893	Chr00	-	48263538	48296237	MD00G1202200	57.7
i3_LQ_TML_c4799/f1p0/3522	4	2462	Chr09	+	18712503	18714960	notsure	69.6	2463	3535	Chr03	-	15509302	15524646	notsure	30.4
i2_LQ_TML_c102099/f1p1/2216	4	302	Chr04	-	19777097	19780985	notsure	13.5	303	2212	Chr14	+	20062233	20069162	MD14G1125700	86.3
i3_LQ_TML_c21687/f1p0/3605	1	477	Chr13	-	4344592	4345068	MD13G1062000	13.2	478	3618	Chr16	+	35411228	35421624	MD16G1272200	86.8
i1_HQ_TML_c164510/f3p15/1612	1	1324	Chr06	+	36457059	36459157	MD06G1233300	82.1	1325	1612	Chr14	+	31902394	31902674	MD14G1240100	17.9
i1_LQ_TML_c70182/f1p52/1540	1	1177	Chr14	-	7976326	7977564	MD14G1072000	76.4	1178	1539	Chr00	+	41151886	41152247	notsure	23.5
i1_LQ_TML_c55746/f1p0/1257	1	185	Chr16	+	38919269	38919453	MD16G1283000	14.7	186	1256	Chr00	-	48263539	48264611	MD00G1202200	85.3
i1_LQ_TML_c124170/f1p1/1620	1	485	Chr16	+	38918911	38919396	MD16G1283000	30	486	1616	Chr17	-	20007961	20009057	MD17G1176600	70
i1_LQ_TML_c128890/f1p41/1695	12	211	Chr02	-	30587621	30587821	notsure	11.8	212	1696	Chr15	+	53873422	53875018	MD15G1438900	87.6
i0_LQ_TML_c33422/f1p0/469	1	264	Chr16	+	38917257	38917521	MD16G1283000	56.3	265	469	Chr02	-	11685800	11686006	MD02G1140100	43.7
i1_LQ_TML_c35848/f1p1/1194	1	121	Chr16	+	38919333	38919453	MD16G1283000	10.1	122	1195	Chr00	-	48263538	48264611	MD00G1202200	89.9
i0_HQ_TML_c37136/f2p3/1001	1	720	Chr16	+	19844782	19845514	MD16G1209800	71.8	721	1003	Chr06	+	7210532	7210813	notsure	28.2
i1_HQ_TML_c1868/f32p7/1889	4	199	Chr05	-	43134508	43134702	MD05G1297500	10.4	200	1891	Chr10	-	36802104	36805531	MD10G1277200	89.5
i2_HQ_TML_c16849/f8p10/2272	1	1900	Chr04	-	19104425	19108602	MD04G1103800	83.6	1901	2273	Chr12	-	19874392	19874764	notsure	16.4
i1_LQ_TML_c152770/f1p1/1932	1	1635	Chr02	-	34591654	34596829	MD02G1289900	86	1636	1898	Chr07	+	3052652	3052924	MD07G1037100	13.8
i1_LQ_TML_c129202/f1p0/1333	1	273	Chr16	+	38919178	38919453	MD16G1283000	20.3	274	1343	Chr00	-	48263538	48264611	MD00G1202200	79.7
i1_LQ_TML_c43947/f1p1/1252	1	184	Chr16	+	38919269	38919453	MD16G1283000	14.6	185	1262	Chr00	-	48263539	48264611	MD00G1202200	85.4
i1_HQ_TML_c77089/f17p8/1864	1	1641	Chr15	-	50752556	50754196	MD15G1407300	88	1642	1864	Chr14	+	6325537	6325759	notsure	12
i1_HQ_TML_c49259/f5p3/1352	1	1148	Chr11	-	31342610	31344638	MD11G1214800	84.9	1149	1352	Chr03	-	27150053	27150256	MD03G1198600	15.1
i1_LQ_TML_c54046/f1p0/1891	2	824	Chr16	+	38918637	38919459	MD16G1283000	43.5	825	1890	Chr00	-	48263538	48264605	MD00G1202200	56.4
i1_LQ_TML_c50412/f1p6/1429	1	254	Chr04	+	25110356	25110607	notsure	17.7	255	1433	Chr00	-	21512983	21514399	MD00G1101700	82.2
i1_LQ_TML_c171872/f1p1/1558	1	428	Chr16	+	38918968	38919396	MD16G1283000	27.5	429	1559	Chr17	-	20007961	20009057	MD17G1176600	72.5
i3_HQ_TML_c9972/f2p1/3494	1	2548	Chr02	+	7765925	7847055	MD02G1098100,MD02G1098200,MD02G1099000,MD02G1098500,MD02G1098600	73	2549	3492	Chr02	-	8065054	8066266	MD02G1100800	27
i2_LQ_TML_c53661/f1p0/2238	1	429	Chr11	+	2664251	2665036	MD11G1030500	19.2	430	2236	Chr11	-	857904	860374	MD11G1011900,MD11G1011800,MD11G1011700	80.8
i1_LQ_TML_c148606/f1p0/1194	1	121	Chr16	+	38919333	38919453	MD16G1283000	10.1	122	1195	Chr00	-	48263538	48264611	MD00G1202200	89.9
i2_LQ_TML_c43037/f1p0/2724	1	562	Chr17	+	25991219	25991941	notsure	20.6	563	2724	Chr17	-	14584622	14598278	MD17G1154300	79.3
i1_LQ_TML_c172254/f1p7/1481	1	280	Chr14	-	1332973	1333353	MD14G1015100	18.9	281	1481	Chr12	-	1671663	1674676	MD12G1017400	81.1
i2_LQ_TML_c48551/f1p0/2946	2	2649	Chr05	+	39846344	39867727	MD05G1262900,MD05G1263000	89.8	2650	2948	Chr09	-	6883928	6884226	notsure	10.1
i1_LQ_TML_c66404/f1p13/1735	1	1446	Chr06	+	36457134	36459224	MD06G1233300	83.3	1447	1733	Chr14	+	31902460	31902741	MD14G1240100	16.5
i1_LQ_TML_c20153/f1p2/1616	1	1152	Chr05	-	43970157	43971265	MD05G1308700	71.3	1153	1615	Chr03	+	30329855	30330313	notsure	28.7
i2_LQ_TML_c81588/f1p0/2260	1	1156	Chr16	+	38914864	38916019	MD16G1283000	51.2	1157	2257	Chr15	+	41174308	41176663	MD15G1347700	48.7
i1_LQ_TML_c51971/f1p0/1892	1	710	Chr16	+	38918637	38919346	MD16G1283000	37.5	711	1891	Chr00	-	48263538	48360207	MD00G1202700,MD00G1202600,MD00G1202400,MD00G1202300,MD00G1202200	62.5
i1_LQ_TML_c81606/f1p1/1040	1	842	Chr09	-	20837940	20841403	MD09G1212500	80.8	843	1042	Chr17	-	23303191	23303390	MD17G1194500	19.2
i2_LQ_TML_c105814/f1p0/2178	1	438	Chr00	-	48605486	48605909	MD00G1203000	22.6	439	1932	Chr04	+	32097860	32100652	MD04G1245300	77
i5_LQ_TML_c3078/f1p21/5477	3	797	Chr14	+	29069379	29070173	MD14G1201700	14.7	798	5393	Chr16	+	8693354	8697949	notsure	85.2
i2_LQ_TML_c127375/f1p3/2416	24	1731	Chr09	-	37494490	37497521	notsure	68.6	1732	2488	Chr17	+	34294992	34297238	notsure	30.4
i1_LQ_TML_c37848/f1p0/1890	1	825	Chr16	+	38918635	38919459	MD16G1283000	43.5	826	1895	Chr00	-	48263535	48264605	MD00G1202200	56.5
i2_LQ_TML_c54614/f1p0/2651	1	736	Chr10	+	39223241	39226166	MD10G1306500	27.7	737	2658	Chr05	-	44770815	44775265	MD05G1320400,MD05G1320300	72.3
i1_LQ_TML_c105557/f1p1/1678	8	202	Chr16	-	33316882	33317018	notsure	11.6	203	1685	Chr10	-	19784929	19786404	notsure	88
i4_LQ_TML_c11897/f1p0/4952	1	3127	Chr07	-	10788577	10797534	MD07G1098000	61.6	3128	5079	Chr12	-	3566498	3569054	MD12G1032400	38.4
i1_LQ_TML_c41497/f1p5/1171	1	831	Chr16	+	38918635	38919465	MD16G1283000	70.8	832	1173	Chr00	-	48264256	48264599	MD00G1202200	29.2
i2_LQ_TML_c95636/f1p0/2054	1	1804	Chr03	-	10317771	10322307	MD03G1116100	87.6	1805	2060	Chr11	-	26260115	26260369	notsure	12.4
i2_LQ_TML_c18075/f1p0/2301	1	1701	Chr03	+	37032405	37034108	notsure	73.9	1702	2301	Chr10	-	36043197	36043803	MD10G1267500	26.1
i1_LQ_TML_c197595/f1p0/1893	1	801	Chr16	+	38918635	38919435	MD16G1283000	42.3	802	1892	Chr00	-	48263539	48296237	MD00G1202200	57.7
i1_LQ_TML_c5651/f1p14/1627	2	1450	Chr06	+	36457131	36459224	MD06G1233300	89.1	1451	1624	Chr14	+	31902460	31902625	MD14G1240100	10.7
i1_LQ_TML_c199587/f1p0/1299	1	223	Chr16	+	38919231	38919453	MD16G1283000	17.2	224	1297	Chr00	-	48263538	48264611	MD00G1202200	82.8
i1_LQ_TML_c174631/f1p3/1453	1	1218	Chr00	+	43428317	43433118	MD00G1184200	83.7	1219	1448	Chr11	-	38128241	38128470	notsure	15.8
i2_LQ_TML_c78273/f1p0/2116	1	1047	Chr16	+	38918414	38919459	MD16G1283000	49.5	1048	2115	Chr00	-	48263538	48264605	MD00G1202200	50.5
i0_LQ_TML_c46792/f1p0/643	1	524	Chr13	+	705619	706130	MD13G1011900	87.6	525	598	Chr06	+	6110510	6110583	MD06G1044600	12.4
i1_LQ_TML_c144946/f1p3/1167	10	678	Chr15	-	51099376	51100094	MD15G1411600	57.7	679	1159	Chr01	+	15181330	15212967	MD01G1049100,MD01G1049300	41.5
i1_LQ_TML_c173137/f1p1/1195	1	363	Chr16	+	38918635	38918997	MD16G1283000	30.3	364	1193	Chr08	-	5037109	5044944	MD08G1063900,MD08G1064000	69.3
i1_LQ_TML_c49988/f1p0/1265	1	192	Chr16	+	38919262	38919453	MD16G1283000	15.2	193	1266	Chr00	-	48263538	48264611	MD00G1202200	84.8
i1_HQ_TML_c175606/f11p95/1818	1	1513	Chr16	+	38914864	38916376	MD16G1283000	83.2	1514	1818	Chr00	-	48604890	48605194	MD00G1203000	16.8
i0_LQ_TML_c4632/f1p8/971	7	774	Chr14	-	29280106	29280892	MD14G1205300	75.4	775	1018	Chr05	-	4102254	4102524	MD05G1025100	23.9
i1_LQ_TML_c172809/f1p0/1258	1	185	Chr16	+	38919269	38919453	MD16G1283000	14.7	186	1259	Chr00	-	48263538	48264611	MD00G1202200	85.3
i1_LQ_TML_c147368/f1p17/2054	3	1485	Chr05	+	34998024	35001479	MD05G1219600	72.4	1486	2049	Chr17	+	16785556	16786119	MD17G1168000	27.5
i2_LQ_TML_c107491/f1p6/2536	1	365	Chr06	+	36529247	36530606	MD06G1234200	14.5	366	2510	Chr14	+	31972350	31976848	MD14G1240900	85.5
i0_LQ_TML_c27702/f1p0/540	1	301	Chr17	-	19985859	19987471	MD17G1176500	55.7	302	540	Chr16	+	1176390	1176628	notsure	44.3
i2_LQ_TML_c85282/f1p3/2826	1	2399	Chr16	-	5177656	5186868	MD16G1074000,MD16G1073700,MD16G1073900	82	2400	2925	Chr00	-	8763796	8764316	notsure	18
i1_HQ_TML_c117450/f14p50/1849	1	203	Chr02	-	30587621	30587824	notsure	11	204	1849	Chr15	+	53873422	53875184	MD15G1438900	89
i1_LQ_TML_c17880/f1p0/1204	1	130	Chr16	+	38919324	38919453	MD16G1283000	10.8	131	1204	Chr00	-	48263538	48264611	MD00G1202200	89.2
i2_LQ_TML_c31727/f1p0/2829	1	351	Chr13	+	12502322	12502680	MD13G1158900	12.4	352	2829	Chr16	+	12849060	12852765	MD16G1159100	87.6
i2_LQ_TML_c68974/f1p0/2639	1	1939	Chr14	+	13705009	13710163	MD14G1092100	72	1940	2694	Chr14	-	15475042	15475793	notsure	28
i1_LQ_TML_c67205/f1p0/1720	1	1537	Chr05	-	45864303	45889455	MD05G1337100,MD05G1337000,MD05G1336800,MD05G1336900	89.4	1538	1719	Chr10	-	4811918	4812099	notsure	10.6
i1_LQ_TML_c46028/f1p5/1254	1	184	Chr16	+	38919269	38919453	MD16G1283000	14.6	185	1249	Chr00	-	48263544	48264611	MD00G1202200	84.7
i1_LQ_TML_c104768/f1p1/1191	1	880	Chr11	-	35242565	35243444	MD11G1242200	73.8	881	1192	Chr03	-	16180263	16180575	MD03G1147100	26.2
i1_LQ_TML_c87082/f1p43/1844	1	200	Chr02	-	30587621	30587821	notsure	10.8	201	1842	Chr15	+	53873422	53875181	MD15G1438900	89
i1_LQ_TML_c32944/f1p2/1813	1	1571	Chr15	-	11267030	11270488	MD15G1152100	85.8	1572	1832	Chr02	-	496518	496782	MD02G1007900	14.2
i1_LQ_TML_c114040/f1p1/1049	3	240	Chr03	-	9517859	9518110	MD03G1109400	22	241	1081	Chr06	+	2624621	2625486	notsure	77.8
i2_LQ_TML_c89448/f1p0/2886	1	1765	Chr15	-	1002452	1005820	MD15G1017500	59.5	1766	2964	Chr17	+	16148067	16149265	notsure	40.5
i1_LQ_TML_c11212/f1p0/1405	1	524	Chr01	+	17176766	17209545	MD01G1068000	37.1	525	1412	Chr11	-	34787448	34789730	MD11G1239500,MD11G1239400	62.9
i4_LQ_TML_c26458/f1p0/4107	1	456	Chr17	-	13539495	13540859	MD17G1148400	11	457	4143	Chr06	-	18553806	18583251	MD06G1074400,MD06G1074200,MD06G1074300	89
i2_LQ_TML_c35528/f1p0/2269	1	1926	Chr09	+	984939	989956	MD09G1016000	83.9	1927	2296	Chr09	-	3090951	3091319	MD09G1047100	16.1
i1_LQ_TML_c105927/f1p0/1199	1	130	Chr16	+	38919324	38919453	MD16G1283000	10.8	131	1203	Chr00	-	48263538	48264611	MD00G1202200	89.2
i1_LQ_TML_c150542/f1p3/1371	10	1142	Chr03	-	22271163	22275651	MD03G1166700,MD03G1166600	82.5	1143	1373	Chr11	-	25185883	25186113	MD11G1185700	16.8
i1_HQ_TML_c140173/f4p6/1457	1	552	Chr00	+	9102141	9103073	MD00G1048400	37.9	553	1458	Chr00	-	11645592	11646499	notsure	62.1
i4_LQ_TML_c17377/f1p0/4257	2	1105	Chr09	+	30882404	30883587	MD09G1241500	25.9	1106	4266	Chr08	+	8231996	8235164	notsure	74.1
i1_LQ_TML_c182981/f1p0/1046	1	302	Chr02	+	4936402	4936804	MD02G1061400	28.8	303	1047	Chr02	+	3384478	3577214	MD02G1043600,MD02G1043500,MD02G1042900,MD02G1043400,MD02G1041600,MD02G1043000,MD02G1041500	71.2
i5_LQ_TML_c2641/f1p0/5613	1	1490	Chr07	+	710816	712275	MD07G1007800	26.6	1491	5578	Chr08	+	2832015	2836101	notsure	72.8
i1_HQ_TML_c4670/f2p1/1470	1	1260	Chr13	+	4714258	4717042	MD13G1068700	85.7	1261	1471	Chr00	-	51058597	51058807	notsure	14.3
i1_LQ_TML_c70715/f1p0/1225	1	150	Chr16	+	38919303	38919453	MD16G1283000	12.3	151	1224	Chr00	-	48263538	48264611	MD00G1202200	87.7
i1_LQ_TML_c107465/f1p1/1814	1	724	Chr16	+	38918635	38919358	MD16G1283000	39.9	725	1815	Chr00	-	48263540	48346224	MD00G1202600,MD00G1202400,MD00G1202300,MD00G1202200	60.1
i0_LQ_TML_c43555/f1p0/831	1	549	Chr15	+	15710526	15714438	MD15G1197800	64.1	550	857	Chr14	-	18913724	18913987	MD14G1116400	35.9
i1_LQ_TML_c106471/f1p0/1891	1	800	Chr16	+	38918635	38919435	MD16G1283000	42.3	801	1891	Chr00	-	48263538	48296237	MD00G1202200	57.7
i2_LQ_TML_c8234/f1p0/2243	3	1815	Chr07	-	33928401	33931022	MD07G1273400	80.8	1816	2241	Chr16	+	3707171	3707567	notsure	19
i1_LQ_TML_c34667/f5p10/1914	2	477	Chr17	+	5614551	5615288	notsure	24.9	478	1915	Chr13	+	7709069	7710523	notsure	75.1
i0_LQ_TML_c41332/f1p0/708	1	561	Chr08	-	23697501	23698061	notsure	79.2	562	708	Chr11	+	25545575	25545721	notsure	20.8
i2_LQ_TML_c85820/f1p4/2879	1	809	Chr02	+	30085557	30086371	notsure	28.1	810	2883	Chr10	+	31625123	31631452	MD10G1218000	71.9
i0_LQ_TML_c28078/f1p0/805	1	122	Chr17	+	29290761	29290879	MD17G1244400	15.1	123	806	Chr16	-	3013305	3014639	MD16G1042700	84.9
i2_LQ_TML_c17383/f1p2/2893	8	2314	Chr09	-	1425991	1624823	MD09G1024000,MD09G1024200,MD09G1024700,MD09G1024600,MD09G1025500,MD09G1024100,MD09G1025100,MD09G1024500,MD09G1025300,MD09G1025800,MD09G1025700,MD09G1025200,MD09G1024800,MD09G1024400,MD09G1024300,MD09G1025000,MD09G1025400	80.4	2315	2870	Chr09	+	2891054	2891621	notsure	19.4
i3_LQ_TML_c9336/f1p0/3332	23	1525	Chr11	+	4070526	4078346	notsure	45.4	1526	3313	Chr11	-	4422986	4425053	notsure	54
i1_HQ_TML_c19337/f5p0/1376	1	1155	Chr02	+	8653802	8655707	MD02G1107000	83.9	1156	1376	Chr16	+	34411492	34411726	notsure	16.1
i2_LQ_TML_c37391/f1p0/2076	1	1007	Chr16	+	38918453	38919459	MD16G1283000	48.5	1008	2075	Chr00	-	48263538	48264605	MD00G1202200	51.5
i0_LQ_TML_c39603/f1p0/703	1	556	Chr03	+	3153028	3153585	MD03G1039800	78.1	557	712	Chr17	+	34063725	34063879	MD17G1280700	21.9
i1_LQ_TML_c85779/f1p32/2018	1	698	Chr16	+	38915155	38915852	MD16G1283000	34	699	2047	Chr05	-	39755503	39756985	MD05G1262700	65.7
i2_LQ_TML_c88517/f1p0/2259	1	1713	Chr10	+	32329798	32331514	MD10G1226000	75.7	1714	2264	Chr04	+	7029819	7030370	notsure	24.3
i1_LQ_TML_c68421/f1p0/1205	1	129	Chr16	+	38919325	38919453	MD16G1283000	10.7	130	1204	Chr00	-	48263536	48264611	MD00G1202200	89.1
i2_LQ_TML_c86022/f1p0/2698	4	1990	Chr09	-	1418053	1624796	MD09G1024000,MD09G1024200,MD09G1024700,MD09G1024600,MD09G1025500,MD09G1024100,MD09G1025100,MD09G1024500,MD09G1025300,MD09G1025800,MD09G1025700,MD09G1023800,MD09G1025200,MD09G1024800,MD09G1024400,MD09G1024300,MD09G1025000,MD09G1025400	73	1991	2721	Chr09	+	2890187	2891522	MD09G1044600	26.9
i1_LQ_TML_c172963/f1p12/1892	1	781	Chr16	+	38918635	38919415	MD16G1283000	41.3	782	1893	Chr00	-	48263538	48296265	MD00G1202200	58.7
i1_LQ_TML_c47168/f1p23/1196	1	474	Chr16	+	38918635	38919108	MD16G1283000	39.6	475	1192	Chr08	-	5037109	5043776	MD08G1063900,MD08G1064000	60
i3_LQ_TML_c6954/f1p1/3104	1	2402	Chr11	-	15033006	15035689	MD11G1156300	76.6	2403	3134	Chr02	+	31739387	31740167	notsure	23.4
i1_LQ_TML_c28676/f2p1/1203	1	138	Chr16	+	38919315	38919453	MD16G1283000	11.5	139	1205	Chr00	-	48263537	48264611	MD00G1202200	88.5
i5_LQ_TML_c1543/f1p5/5319	1	1554	Chr04	-	5716052	5722381	MD04G1048800	29.2	1555	5322	Chr15	+	47737017	47745313	notsure	70.8
i1_HQ_TML_c1452/f51p6/1809	3	192	Chr09	+	1879039	1879227	MD09G1030800	10.5	193	1809	Chr17	+	2364779	2368291	MD17G1032700	89.4
i2_LQ_TML_c63469/f1p12/2778	1	699	Chr12	+	28699076	28700344	MD12G1206600	25.1	700	2788	Chr04	+	21210856	21213681	MD04G1125600	74.9
i2_LQ_TML_c42938/f1p0/2082	1	710	Chr04	-	18316545	18317254	notsure	34.1	711	2085	Chr06	-	26386645	26389086	MD06G1122300	65.9
i2_LQ_TML_c7481/f1p0/2585	1	1055	Chr05	+	31896973	31999706	MD05G1190300,MD05G1191000,MD05G1190500,MD05G1190100,MD05G1191300,MD05G1191200	40.8	1056	2585	Chr14	+	4760165	4761649	MD14G1049600	59.2
i2_LQ_TML_c27130/f1p0/2103	1	1867	Chr11	-	42608536	42610411	MD11G1313800	89.5	1868	2082	Chr01	-	21136585	21136799	notsure	10.3
i1_LQ_TML_c10340/f1p13/1320	1	413	Chr13	-	3359798	3360210	MD13G1047800	31.3	414	1320	Chr16	-	3477330	3482489	MD16G1049300,MD16G1049500	68.7
i2_LQ_TML_c82413/f1p0/2394	1	1983	Chr13	+	27419627	27421553	notsure	82.8	1984	2391	Chr15	+	19599897	19600904	notsure	17
i2_LQ_TML_c41277/f1p0/2048	1	254	Chr04	+	25110356	25110607	notsure	12.4	255	2055	Chr00	-	21512019	21514399	MD00G1101700	87.6
i2_LQ_TML_c71294/f1p0/2166	1	1276	Chr02	-	35927683	35934526	MD02G1306200	59.8	1277	2124	Chr07	-	1590370	1591954	MD07G1018400	39.7
i3_LQ_TML_c24789/f1p0/3122	1	2076	Chr16	-	23962546	23971435	MD16G1233000,MD16G1232900	66.4	2077	3123	Chr14	-	2702765	3170547	MD14G1032300,MD14G1035300,MD14G1032900,MD14G1035200,MD14G1034500,MD14G1034400,MD14G1034600,MD14G1032800,MD14G1035000,MD14G1033300,MD14G1034700,MD14G1033200,MD14G1034300,MD14G1031900,MD14G1034800,MD14G1034900,MD14G1033400,MD14G1033800,MD14G1031100,MD14G1032600,MD14G1032700,MD14G1034200,MD14G1035500,MD14G1032500,MD14G1034100,MD14G1032200,MD14G1031400,MD14G1033100,MD14G1031200,MD14G1033000	33.5
i2_LQ_TML_c88738/f1p0/2143	21	441	Chr07	+	13792285	13802625	MD07G1114600	19.6	442	2143	Chr05	-	25422466	25425917	MD05G1129900	79.4
i5_LQ_TML_c2132/f1p1/5986	1	5569	Chr00	+	40272541	40280390	MD00G1173700,MD00G1173800,MD00G1173900	86.9	5570	6410	Chr10	-	14899678	14901174	MD10G1095300	13.1
i2_LQ_TML_c107894/f1p0/2264	1	1203	Chr16	+	38918254	38919459	MD16G1283000	53	1204	2269	Chr00	-	48263539	48264605	MD00G1202200	47
i2_HQ_TML_c2660/f13p1/2462	1	1777	Chr06	+	23897487	23900328	MD06G1102000	72.1	1778	2452	Chr14	+	19594679	19595624	MD14G1121300	27.4
i0_LQ_TML_c26596/f1p0/714	1	483	Chr17	+	32297040	32297523	MD17G1262300	67.7	484	713	Chr14	-	13713361	13713590	notsure	32.3
i1_LQ_TML_c63521/f1p2/1814	1	1566	Chr12	-	23676877	23679047	MD12G1156200	86	1567	1817	Chr16	+	567034	567284	MD16G1007500	13.8
i2_LQ_TML_c112823/f1p0/2298	1	1242	Chr16	+	38918217	38919459	MD16G1283000	53.9	1243	2305	Chr00	-	48263540	48264605	MD00G1202200	46.1
i0_LQ_TML_c25437/f1p0/625	1	257	Chr17	-	11967824	11968767	MD17G1134100	41	258	627	Chr12	+	26536003	26536372	notsure	59
i2_LQ_TML_c65381/f1p0/2216	1	1574	Chr16	-	623797	627324	MD16G1008300	70.8	1575	2222	Chr15	-	7356690	7357742	MD15G1104800	29.2
i2_LQ_TML_c133682/f1p0/2687	1	2112	Chr16	+	38917139	38919251	MD16G1283000	78.5	2113	2688	Chr08	-	5037109	5037683	MD08G1063900	21.4
i1_HQ_TML_c184712/f2p0/1445	5	449	Chr00	+	20513084	20516074	MD00G1098500	30.8	450	1445	Chr02	-	27428907	27432062	MD02G1229900	68.9
i3_LQ_TML_c11152/f1p0/3383	1	663	Chr14	+	2370426	2371088	MD14G1026000	19.6	664	3383	Chr16	-	8695287	8698006	notsure	80.4
i5_LQ_TML_c3470/f1p2/5632	1	5052	Chr13	+	16284756	16291117	MD13G1190800	89.7	5053	5628	Chr16	-	16738526	16739084	MD16G1191200	10.2
i3_LQ_TML_c11879/f1p1/3139	1	394	Chr12	-	3803860	3804268	notsure	12.5	395	3149	Chr16	-	24939741	24952348	MD16G1237000	87.5
i2_LQ_TML_c106997/f1p0/2178	1	254	Chr04	+	25110356	25110607	notsure	11.7	255	2177	Chr00	-	21511898	21514399	MD00G1101700	88.3
i1_LQ_TML_c10635/f1p24/1677	18	827	Chr15	-	48252988	48254233	MD15G1389500	48.3	828	1677	Chr16	-	14077671	14078520	notsure	50.7
i1_LQ_TML_c86102/f1p18/1755	1	1560	Chr04	-	31107026	31110662	MD04G1231600	88.8	1561	1757	Chr02	-	9432145	9432344	notsure	11.2
i1_LQ_TML_c115097/f1p4/1513	1	367	Chr16	+	38919029	38919396	MD16G1283000	24.5	368	1498	Chr17	-	20007961	20009057	MD17G1176600	75.5
i1_LQ_TML_c197663/f1p1/1257	1	185	Chr16	+	38919269	38919453	MD16G1283000	14.7	186	1258	Chr00	-	48263537	48264611	MD00G1202200	85.3
i2_LQ_TML_c32407/f1p3/2185	5	236	Chr05	+	45971791	45973613	notsure	10.6	237	2185	Chr12	+	31033548	31035657	MD12G1236200	89.2
i1_HQ_TML_c177419/f2p0/1097	1	410	Chr14	-	28966787	28967288	notsure	37.3	411	1098	Chr00	+	20298882	20299581	MD00G1096600	62.7
i3_LQ_TML_c27453/f1p0/3025	2	488	Chr15	-	5964876	5965362	MD15G1086000	15.2	489	3197	Chr11	-	27691893	27694614	notsure	84.7
i0_LQ_TML_c38005/f1p13/936	1	739	Chr12	-	30087378	30088791	MD12G1225300	78.8	740	938	Chr07	-	29843823	29844021	MD07G1221100	21.2
i1_LQ_TML_c35136/f1p0/1310	1	237	Chr16	+	38919217	38919453	MD16G1283000	18.1	238	1310	Chr00	-	48263539	48264611	MD00G1202200	81.9
i2_LQ_TML_c119115/f1p0/2102	1	1070	Chr16	+	38918377	38919459	MD16G1283000	50.2	1071	2133	Chr00	-	48263536	48264605	MD00G1202200	49.8
i0_HQ_TML_c33893/f36p0/716	1	385	Chr02	+	421202	421586	notsure	53.8	386	715	Chr16	-	19891964	19892417	notsure	46.1
i1_HQ_TML_c84169/f2p4/1890	2	709	Chr16	+	38918637	38919346	MD16G1283000	37.5	710	1889	Chr00	-	48263538	48360207	MD00G1202700,MD00G1202600,MD00G1202400,MD00G1202300,MD00G1202200	62.5
i1_LQ_TML_c184666/f1p0/1202	1	130	Chr16	+	38919324	38919453	MD16G1283000	10.8	131	1201	Chr00	-	48263539	48264611	MD00G1202200	89.2
i1_LQ_TML_c108239/f1p1/1808	8	263	Chr08	+	30292435	30292690	MD08G1235300	14.1	264	1810	Chr15	+	52715488	52753646	MD15G1426700,MD15G1426600,MD15G1426900	85.5
i1_LQ_TML_c138323/f1p1/1891	1	824	Chr16	+	38918635	38919459	MD16G1283000	43.6	825	1892	Chr00	-	48263538	48264605	MD00G1202200	56.4
i2_LQ_TML_c84827/f1p0/2580	1	1458	Chr09	-	808868	811772	MD09G1012900	56.2	1459	2593	Chr07	-	8070546	8071682	notsure	43.8
i1_LQ_TML_c81691/f1p0/1302	1	208	Chr16	+	38919245	38919453	MD16G1283000	16	209	1299	Chr00	-	48263540	48264611	MD00G1202200	83.9
i0_HQ_TML_c2444/f3p6/921	1	754	Chr01	-	23497162	23499132	MD01G1121300	81.9	755	921	Chr07	-	27079203	27079369	MD07G1190900	18.1
i1_LQ_TML_c10594/f1p2/1853	9	873	Chr00	-	50806471	50808318	MD00G1208600	47.2	874	1831	Chr10	-	41743503	41747870	MD10G1342600	52.3
i3_LQ_TML_c20766/f1p3/3810	15	2883	Chr13	-	3811206	3816841	MD13G1054400	71.8	2884	3988	Chr05	+	40971194	40972777	MD05G1275400	27.7
i1_LQ_TML_c105200/f1p1/1260	1	185	Chr16	+	38919269	38919453	MD16G1283000	14.7	186	1259	Chr00	-	48263538	48264611	MD00G1202200	85.3
i3_LQ_TML_c3016/f1p0/3114	1	1498	Chr17	+	27227715	27230743	MD17G1223300	48.1	1499	3113	Chr08	-	541985	544371	MD08G1006800	51.9
i1_LQ_TML_c52301/f1p2/2249	22	1944	Chr01	+	8893742	8908330	MD01G1022300	86.6	1945	2221	Chr13	-	23321085	23321377	MD13G1233600	12.5
i1_LQ_TML_c199393/f1p0/1195	1	121	Chr16	+	38919333	38919453	MD16G1283000	10.1	122	1195	Chr00	-	48263538	48264611	MD00G1202200	89.9
i1_LQ_TML_c181388/f1p0/1206	1	134	Chr16	+	38919319	38919453	MD16G1283000	11.1	135	1208	Chr00	-	48263538	48264611	MD00G1202200	88.9
i1_LQ_TML_c154404/f1p2/1377	1	296	Chr16	+	38919156	38919453	MD16G1283000	21.4	297	1371	Chr00	-	48263536	48264611	MD00G1202200	77.9
i1_LQ_TML_c46647/f1p1/1885	1	1415	Chr02	-	31656612	31737194	MD02G1262500,MD02G1263000,MD02G1262900	75	1416	1886	Chr07	+	5077128	5077598	MD07G1054900	25
i1_LQ_TML_c173270/f1p0/2010	1	585	Chr16	-	626067	626975	MD16G1008300	29.1	586	2012	Chr15	-	7356662	7360202	MD15G1105000,MD15G1104800	70.9
i1_LQ_TML_c143973/f2p0/1888	2	823	Chr16	+	38918637	38919459	MD16G1283000	43.5	824	1890	Chr00	-	48263538	48264605	MD00G1202200	56.5
i1_HQ_TML_c41203/f4p5/1894	1	825	Chr16	+	38918635	38919459	MD16G1283000	43.5	826	1895	Chr00	-	48263536	48264605	MD00G1202200	56.5
i5_LQ_TML_c3994/f1p0/5938	1	2413	Chr11	-	42608535	42611943	MD11G1313800	40.6	2414	5940	Chr08	+	5402491	5407229	notsure	59.4
i2_LQ_TML_c122476/f1p0/2459	1	2221	Chr04	+	21210792	21213805	MD04G1125600	88.2	2222	2515	Chr15	-	13835066	13835359	notsure	11.7
i2_LQ_TML_c123925/f1p8/2726	1	689	Chr09	+	28299607	28300296	MD09G1229200	25.6	690	2693	Chr16	+	6939479	6950847	MD16G1100100	74.4
i1_LQ_TML_c144661/f1p3/1246	1	149	Chr16	+	38919305	38919453	MD16G1283000	12.1	150	1228	Chr00	-	48263535	48264611	MD00G1202200	87.8
i1_HQ_TML_c45417/f2p4/1884	2	789	Chr16	+	38918637	38919425	MD16G1283000	41.7	790	1889	Chr00	-	48263539	48296399	MD00G1202200	58.2
i2_LQ_TML_c108723/f1p0/2592	1	1146	Chr00	-	38104945	38114607	notsure	41.4	1147	2765	Chr17	-	34033246	34035217	MD17G1280000	58.6
i2_LQ_TML_c4304/f1p0/2211	1	1623	Chr02	+	2905736	2908422	MD02G1038200	73.4	1624	2212	Chr00	+	4453947	4454818	MD00G1025600	26.6
i4_LQ_TML_c16323/f1p0/4242	1	1891	Chr15	-	47588824	47591802	MD15G1385200	44.4	1892	4231	Chr08	-	25638848	25641977	MD08G1197800	55
i3_LQ_TML_c4983/f1p0/3459	1	576	Chr03	+	37044283	37045608	MD03G1294100	16.6	577	3460	Chr00	-	42102809	42107260	MD00G1179500	83.4
i2_HQ_TML_c46478/f2p0/2841	1	1968	Chr16	+	38917139	38919108	MD16G1283000	69.4	1969	2822	Chr08	-	5036971	5043776	MD08G1063900,MD08G1064000	30.1
i3_LQ_TML_c21654/f1p10/3186	10	1228	Chr05	+	2583525	2609298	MD05G1013600,MD05G1013900	37.5	1229	3253	Chr09	+	28365869	28367880	notsure	62.3
i1_LQ_TML_c145796/f1p1/1141	4	227	Chr03	+	2475507	2476478	MD03G1030600	19.6	228	1141	Chr05	+	44840516	44842313	MD05G1321100	80.1
i1_HQ_TML_c1833/f15p1/1930	1	1715	Chr11	+	12340732	12347418	MD11G1134400	88.9	1716	1929	Chr03	+	10375557	10375770	MD03G1116200	11.1
i1_LQ_TML_c84215/f1p0/1299	1	223	Chr16	+	38919231	38919453	MD16G1283000	17.2	224	1297	Chr00	-	48263537	48264611	MD00G1202200	82.8
i3_LQ_TML_c7563/f1p1/3938	1	2032	Chr00	+	30839892	32359479	MD00G1147800,MD00G1147900,MD00G1147300,MD00G1142600,MD00G1145800,MD00G1147000,MD00G1142900,MD00G1147700,MD00G1144500,MD00G1147100,MD00G1146200,MD00G1144900,MD00G1142300,MD00G1144300,MD00G1145500,MD00G1142200,MD00G1141300,MD00G1144100,MD00G1147600,MD00G1146600,MD00G1143900,MD00G1141100,MD00G1141900,MD00G1147500,MD00G1144800,MD00G1143600,MD00G1144600,MD00G1147200,MD00G1146100,MD00G1146000,MD00G1143…	51.6	2033	3940	Chr12	-	23064290	23068121	MD12G1150700	48.4
i1_LQ_TML_c145972/f1p1/1200	5	903	Chr14	-	28160886	28162104	MD14G1190400	74.7	904	1203	Chr06	-	32267028	32267341	MD06G1184500	24.9
i1_LQ_TML_c10592/f1p34/1783	1	758	Chr15	+	47880160	47882422	MD15G1387100	42.5	759	1782	Chr07	+	8136462	8137485	MD07G1082900	57.5
i1_LQ_TML_c185687/f3p1/1891	1	556	Chr16	+	38918634	38919190	MD16G1283000	29.4	557	1893	Chr00	-	48263538	48390338	MD00G1202400,MD00G1202600,MD00G1202200,MD00G1202700,MD00G1202300,MD00G1202800	70.6
i1_LQ_TML_c76379/f1p16/1205	1	735	Chr16	+	38918635	38919370	MD16G1283000	61.4	736	1197	Chr00	-	48264233	48297837	MD00G1202200	38.6
i2_LQ_TML_c86148/f1p4/2363	1	1684	Chr06	+	23897529	23900328	MD06G1102000	71.2	1685	2359	Chr14	+	19594679	19595624	MD14G1121300	28.6
i1_LQ_TML_c121847/f1p13/1297	1	223	Chr16	+	38919231	38919453	MD16G1283000	17.2	224	1299	Chr00	-	48263536	48264611	MD00G1202200	82.8
i1_HQ_TML_c141498/f7p13/1658	1	1384	Chr09	-	2758437	2760855	MD09G1042700	83.5	1385	1658	Chr17	-	3221915	3222188	MD17G1044100	16.5
i1_LQ_TML_c32950/f1p0/1211	1	135	Chr16	+	38919319	38919453	MD16G1283000	11.1	136	1211	Chr00	-	48263537	48264611	MD00G1202200	88.9
i2_LQ_TML_c134546/f1p0/2033	1	1753	Chr04	+	3254510	3256265	MD04G1028800	86.2	1754	2017	Chr16	+	41126376	41126640	MD16G1287000	13
i0_LQ_TML_c79561/f1p26/209	1	88	Chr15	+	48413415	48413502	notsure	42.3	89	208	Chr03	-	11022723	11022842	notsure	57.7
i2_LQ_TML_c141978/f1p0/2018	1	969	Chr16	+	38918363	38919337	MD16G1283000	45.1	970	2150	Chr00	-	48263538	48355887	MD00G1202700,MD00G1202600,MD00G1202400,MD00G1202300,MD00G1202200	54.9
i1_LQ_TML_c69207/f1p2/1347	1	969	Chr05	-	43970207	43971265	MD05G1308700	71.9	970	1348	Chr03	+	30329913	30330291	notsure	28.1
i1_LQ_TML_c198041/f1p0/1893	1	825	Chr16	+	38918635	38919459	MD16G1283000	43.6	826	1893	Chr00	-	48263538	48264605	MD00G1202200	56.4
i1_LQ_TML_c19314/f1p3/1665	1	538	Chr16	+	38918859	38919396	MD16G1283000	32.3	539	1665	Chr17	-	20007965	20009057	MD17G1176600	67.7
i2_LQ_TML_c68788/f1p0/2453	3	572	Chr00	+	20374953	20377598	MD00G1097100	23.2	573	2457	Chr12	-	22614364	22629018	notsure	76.7
i1_LQ_TML_c148066/f1p0/1892	1	824	Chr16	+	38918635	38919459	MD16G1283000	43.6	825	1892	Chr00	-	48263538	48264605	MD00G1202200	56.4
i3_LQ_TML_c18653/f1p4/3141	7	436	Chr07	-	32097061	32097442	MD07G1253700	13.8	437	3123	Chr01	-	28128029	28132019	MD01G1182800	86
i1_LQ_TML_c33700/f1p35/1639	1	1445	Chr04	-	27613456	27622511	notsure	87.6	1446	1647	Chr03	+	7373310	7373511	notsure	12.2
i1_LQ_TML_c197002/f1p5/1925	1	1644	Chr10	-	17574272	17575940	notsure	85.4	1645	1907	Chr10	+	15640346	15640608	notsure	13.7
i1_LQ_TML_c127845/f1p1/1374	1	300	Chr16	+	38919153	38919453	MD16G1283000	21.8	301	1374	Chr00	-	48263538	48264611	MD00G1202200	78.2
i2_LQ_TML_c107739/f1p0/2250	4	1882	Chr04	-	19104425	19108558	MD04G1103800	83.4	1883	2254	Chr12	-	19874393	19874764	notsure	16.5
i2_HQ_TML_c23351/f2p0/2874	1	2273	Chr00	+	20350598	20355993	MD00G1096900	79	2274	2876	Chr10	+	33637023	33637621	MD10G1240800	21
i1_LQ_TML_c34574/f1p0/1985	1	1769	Chr02	+	14452154	14455803	MD02G1168400	88.7	1770	1995	Chr15	+	38453530	38453755	notsure	11.3
i1_LQ_TML_c122439/f1p1/1716	1	649	Chr08	+	27114451	27115099	MD08G1208700	36.8	650	1762	Chr10	-	7886969	7898895	MD10G1058400	63.2
i2_HQ_TML_c40997/f2p0/2066	1	1777	Chr06	+	23897487	23900328	MD06G1102000	85.8	1778	2070	Chr14	+	19594679	19595053	MD14G1121300	14.2
i1_HQ_TML_c70333/f2p2/1890	1	372	Chr16	+	38918635	38919006	MD16G1283000	19.7	373	1892	Chr00	-	48263538	48486208	MD00G1202400,MD00G1202900,MD00G1202600,MD00G1202200,MD00G1202700,MD00G1202300,MD00G1202800	80.3
i0_LQ_TML_c7084/f2p0/998	1	350	Chr12	-	30323673	30324045	MD12G1227700	34	351	1028	Chr05	-	30787670	30789176	MD05G1179900	65.9
i2_HQ_TML_c81077/f2p5/2208	1	1644	Chr07	+	261989	264015	MD07G1002400	74.1	1645	2218	Chr02	-	37324302	37355817	MD02G1318900,MD02G1318800,MD02G1319100	25.9
i2_LQ_TML_c106839/f1p2/2465	1	249	Chr00	-	40565625	40565872	MD00G1174600	10.1	250	2472	Chr07	-	9829453	9848499	MD07G1092600,MD07G1092300	89.9
i1_LQ_TML_c149155/f1p2/1718	2	921	Chr07	+	27781123	27783180	MD07G1199400	53.6	922	1718	Chr01	+	24438080	24439532	MD01G1134700	46.4
i1_LQ_TML_c37315/f1p155/1404	1	224	Chr03	-	16066233	16066456	MD03G1146300	16	225	1403	Chr10	+	22363285	22364464	notsure	84
i2_LQ_TML_c23973/f1p0/2607	2	1575	Chr16	+	38917887	38919459	MD16G1283000	59.6	1576	2639	Chr00	-	48263538	48264605	MD00G1202200	40.3
i1_LQ_TML_c23983/f1p0/1488	4	440	Chr16	-	34449347	34449782	MD16G1268100	29.4	441	1488	Chr00	-	48263538	48264620	MD00G1202200	70.4
i0_LQ_TML_c40047/f1p0/589	1	478	Chr14	+	4614995	4616408	MD14G1048300	83.9	479	569	Chr05	-	28212121	28238040	MD05G1151400	16
i1_LQ_TML_c182891/f1p0/1894	1	825	Chr16	+	38918635	38919459	MD16G1283000	43.6	826	1893	Chr00	-	48263537	48264605	MD00G1202200	56.4
i0_LQ_TML_c51322/f1p0/301	3	51	Chr00	+	1792598	1792648	MD00G1014400	16.3	52	301	Chr00	+	32693880	32694130	notsure	83.1
i1_LQ_TML_c36159/f2p5/1384	1	885	Chr14	-	25739524	25741542	MD14G1163300	61.8	886	1431	Chr06	-	29860045	29860737	MD06G1156100	38.2
i2_LQ_TML_c25169/f1p0/2120	2	1888	Chr05	+	25441178	25451003	MD05G1130000	87.2	1889	2165	Chr02	-	421756	422034	notsure	12.8
i1_LQ_TML_c121935/f2p18/1706	2	1492	Chr05	-	32508503	32509993	MD05G1198300	86.8	1493	1714	Chr10	-	27758743	27758964	notsure	12.9
i2_HQ_TML_c16596/f12p0/2965	12	505	Chr07	-	32097061	32097495	MD07G1253700	16.7	506	2965	Chr01	-	28127957	28132019	MD01G1182800	83
i2_LQ_TML_c16871/f1p7/2563	3	907	Chr16	+	19844460	19845363	MD16G1209800	35.3	908	2560	Chr14	+	26501732	26503385	MD14G1170900	64.5
i0_HQ_TML_c6107/f2p7/579	1	375	Chr15	-	50752555	50752929	MD15G1407300	64.9	376	576	Chr10	-	24887461	24887662	notsure	34.8
i0_LQ_TML_c43128/f1p0/765	1	525	Chr11	+	36014833	36018651	MD11G1248100	66.5	526	787	Chr13	+	26582856	26583102	notsure	33.2
i1_LQ_TML_c17941/f1p1/1416	1	1169	Chr13	+	4714259	4717042	MD13G1068700	82.5	1170	1417	Chr00	-	51058560	51058807	notsure	17.5
i1_LQ_TML_c33653/f1p5/1200	4	867	Chr07	+	27644288	27645330	MD07G1198000	71.8	868	1203	Chr12	+	6523415	6523750	MD12G1056900	27.9
i5_LQ_TML_c3697/f1p5/5142	1	4686	Chr13	+	16285279	16291115	MD13G1190800	89.4	4687	5241	Chr16	-	16738552	16739085	MD16G1191200	10.6
i1_LQ_TML_c88589/f1p3/1882	1	1659	Chr12	+	4941947	4945574	MD12G1043900	88	1660	1885	Chr14	+	4070730	4070955	MD14G1042900	12
i4_LQ_TML_c12211/f1p0/4922	1	3093	Chr00	-	16049128	16057383	MD00G1080400	62.8	3094	4923	Chr13	+	18877796	18880796	MD13G1206900	37.2
i2_HQ_TML_c33153/f6p1/2851	1	1848	Chr13	-	38739663	38744871	MD13G1277900	64.8	1849	2851	Chr00	-	51397266	51399334	MD00G1214800	35.2
i1_LQ_TML_c101376/f1p1/1440	1	370	Chr16	+	38919082	38919453	MD16G1283000	25.6	371	1444	Chr00	-	48263538	48264611	MD00G1202200	74.4
i1_LQ_TML_c60496/f1p0/1514	1	382	Chr16	+	38919016	38919398	MD16G1283000	25.2	383	1511	Chr17	-	20007961	20009055	MD17G1176600	74.5
i1_LQ_TML_c5501/f1p0/1295	2	600	Chr07	+	25543540	25545367	MD07G1176100	45.3	601	1321	Chr01	+	22309190	22310401	MD01G1110300	54.6
i1_LQ_TML_c173464/f1p3/1744	11	1279	Chr03	+	22008734	22011506	MD03G1165700	72.4	1280	1751	Chr14	+	2753837	2754308	notsure	26.9
i2_LQ_TML_c120622/f1p0/2824	1	2053	Chr06	+	4091496	4093556	notsure	72.7	2054	2825	Chr13	-	4324250	4325481	MD13G1061700	27.3
i0_LQ_TML_c44284/f1p0/866	1	774	Chr00	-	26061609	26062383	notsure	86.3	775	897	Chr10	-	32835465	32835587	notsure	13.7
i1_LQ_TML_c147325/f1p10/1396	1	439	Chr05	-	38381432	38382903	MD05G1252200	31.4	440	1396	Chr15	+	25205697	25207314	MD15G1281700	68.6
i1_LQ_TML_c8526/f1p1/1667	1	1455	Chr05	-	28444219	28446095	notsure	86.4	1456	1685	Chr09	+	28613080	28613309	notsure	13.6
i1_LQ_TML_c37749/f1p0/1962	1	960	Chr16	+	8122450	8124109	MD16G1114600	48.9	961	1963	Chr07	+	23470422	23471443	notsure	51.1
i2_LQ_TML_c22430/f1p0/2443	1	1719	Chr12	-	28897456	28899796	MD12G1210100	70.4	1720	2442	Chr07	-	27865113	27865844	notsure	29.6
i2_LQ_TML_c89785/f1p0/2438	2	537	Chr09	-	30887753	30888884	MD09G1241600	22	538	2432	Chr17	-	28295982	28324203	MD17G1234200,MD17G1234300	77.9
i3_LQ_TML_c10059/f1p0/3115	1	2717	Chr15	+	51801286	51806120	MD15G1416400	87.2	2718	3107	Chr02	+	35645079	35645595	MD02G1302000	12.5
i1_LQ_TML_c197262/f1p0/1295	1	223	Chr16	+	38919231	38919453	MD16G1283000	17.2	224	1297	Chr00	-	48263538	48264611	MD00G1202200	82.8
i3_LQ_TML_c4149/f1p0/3609	2	3186	Chr07	+	2377754	2387123	MD07G1028700,MD07G1028800	88.1	3187	3614	Chr05	-	389436	389863	notsure	11.8
i1_LQ_TML_c199670/f1p0/1218	1	148	Chr16	+	38919306	38919453	MD16G1283000	12.1	149	1220	Chr00	-	48263539	48264611	MD00G1202200	87.9
i1_LQ_TML_c122772/f1p13/1565	1	1006	Chr11	+	26585218	26586224	MD11G1188500	64.2	1007	1567	Chr03	+	23221383	23221943	MD03G1171100	35.8
i1_LQ_TML_c83656/f1p0/1890	2	710	Chr16	+	38918637	38919346	MD16G1283000	37.5	711	1890	Chr00	-	48263538	48360207	MD00G1202700,MD00G1202600,MD00G1202400,MD00G1202300,MD00G1202200	62.4
i4_LQ_TML_c6429/f1p0/4510	1	2662	Chr05	+	43401819	43406622	MD05G1300900	66	2663	4034	Chr00	+	50396493	50397860	MD00G1207000	34
i1_LQ_TML_c24844/f1p1/1255	1	184	Chr16	+	38919269	38919453	MD16G1283000	14.6	185	1256	Chr00	-	48263538	48264611	MD00G1202200	85.4
i1_LQ_TML_c62681/f1p0/1297	1	223	Chr16	+	38919231	38919453	MD16G1283000	17.2	224	1297	Chr00	-	48263536	48264611	MD00G1202200	82.7
i1_LQ_TML_c70799/f1p6/1828	1	1066	Chr13	-	19200657	19201720	notsure	58.3	1067	1828	Chr09	+	30815107	30885149	MD09G1241500,MD09G1241400,MD09G1241300,MD09G1241200,MD09G1241000	41.7
i2_LQ_TML_c11924/f1p0/2754	1	2215	Chr09	-	18380692	18382974	MD09G1200700	79	2216	2804	Chr00	+	7346126	7346716	notsure	21
i2_LQ_TML_c105228/f1p0/2738	2	1441	Chr03	-	9102181	9103630	MD03G1106200	50.1	1442	2873	Chr07	-	5915762	5917206	MD07G1063100	49.8
i1_LQ_TML_c93493/f1p5/1095	1	765	Chr15	-	29290435	29291199	MD15G1302600	69.8	766	1096	Chr11	+	30220760	30221090	MD11G1207500	30.2
i1_HQ_TML_c111200/f2p1/1890	2	735	Chr16	+	38918637	38919370	MD16G1283000	38.8	736	1891	Chr00	-	48263538	48282869	MD00G1202200	61.1
i1_LQ_TML_c150777/f1p13/1333	1	1103	Chr12	-	27346852	27348778	MD12G1190900	82.6	1104	1335	Chr04	-	26731080	26731311	MD04G1176600	17.4
i1_LQ_TML_c174479/f1p1/2003	21	304	Chr06	-	22946371	22946649	MD06G1095700	14.2	305	2004	Chr14	-	18815823	18818603	MD14G1115700	84.8
i1_LQ_TML_c104601/f1p12/1594	4	520	Chr10	-	5437286	5438069	MD10G1042100	32.4	521	1595	Chr07	+	20962537	20963923	MD07G1143800	67.4
i2_LQ_TML_c38107/f1p0/2650	1	491	Chr14	+	24150100	24151170	MD14G1148700	18.3	492	2681	Chr15	-	36786689	36800552	MD15G1331700,MD15G1331800	81.7
i2_LQ_TML_c37068/f1p2/2861	1	1794	Chr09	+	18713174	18714966	notsure	62.7	1795	2858	Chr03	-	15509305	15510368	notsure	37.2
i3_LQ_TML_c9768/f1p0/3936	1	1925	Chr04	-	26629263	26633993	MD04G1175100	47.2	1926	4075	Chr11	+	6057081	6061548	MD11G1070800	52.8
i2_HQ_TML_c8067/f9p0/2812	4	433	Chr07	-	32097061	32097442	MD07G1253700	15.3	434	2812	Chr01	-	28128038	28132019	MD01G1182800	84.6
i1_LQ_TML_c125172/f1p5/1306	1	236	Chr16	+	38919218	38919453	MD16G1283000	18	237	1308	Chr00	-	48263538	48264611	MD00G1202200	82
i3_LQ_TML_c5426/f1p3/3511	16	1605	Chr03	+	895658	897261	MD03G1011600	45.3	1606	3509	Chr11	+	1153400	1155403	MD11G1014500	54.2
i0_LQ_TML_c18599/f1p0/947	6	141	Chr13	+	18375842	18375980	MD13G1204100	14.3	142	951	Chr11	+	5965333	5967297	MD11G1069500	85.2
i1_LQ_TML_c198708/f1p0/1005	1	811	Chr16	-	5588937	5589747	notsure	80.5	812	1007	Chr03	-	6290281	6290476	notsure	19.5
i0_LQ_TML_c7748/f1p0/963	3	264	Chr05	+	44929269	44929539	notsure	27	265	970	Chr07	+	1570837	1571568	MD07G1018200	72.8
i5_LQ_TML_c3568/f1p0/5955	4	3386	Chr12	+	23780354	23783772	notsure	56.8	3387	5961	Chr06	-	2741908	2744725	MD06G1022100	43.2
i1_LQ_TML_c81224/f1p6/1578	1	1091	Chr05	-	23664215	23667515	MD05G1115700	69	1092	1580	Chr02	+	542618	543106	MD02G1008400	30.9
i0_LQ_TML_c13186/f1p0/893	1	773	Chr17	+	29290770	29292115	MD17G1244400	86.6	774	893	Chr14	-	10899965	10900084	MD14G1087500	13.4
i2_LQ_TML_c66596/f1p8/2437	1	254	Chr04	+	25110356	25110607	notsure	10.4	255	2445	Chr00	-	21511723	21514399	MD00G1101700	89.6
i1_LQ_TML_c61925/f1p8/1890	1	825	Chr16	+	38918635	38919459	MD16G1283000	43.6	826	1891	Chr00	-	48263540	48264605	MD00G1202200	56.3
i1_LQ_TML_c199067/f1p0/1892	1	825	Chr16	+	38918635	38919459	MD16G1283000	43.6	826	1891	Chr00	-	48263537	48264605	MD00G1202200	56.4
i0_LQ_TML_c19479/f2p11/656	1	358	Chr11	+	41329904	41330262	notsure	54.7	359	655	Chr12	+	3477030	3477315	MD12G1031700	45.3
i1_LQ_TML_c20149/f1p0/1202	1	172	Chr08	-	5037438	5037610	MD08G1063900	14.3	173	1203	Chr00	-	48263538	48264568	MD00G1202200	85.7
i0_LQ_TML_c43946/f1p0/819	1	643	Chr01	+	1359698	1360741	MD01G1004300	78.4	644	820	Chr17	+	29291940	29292117	MD17G1244400	21.6
i5_LQ_TML_c4148/f1p0/5604	1	2901	Chr04	-	17251154	17254390	notsure	51.8	2902	5604	Chr04	-	5713336	5716052	MD04G1048800	48.2
i1_LQ_TML_c79661/f1p0/1222	1	150	Chr16	+	38919303	38919453	MD16G1283000	12.3	151	1222	Chr00	-	48263538	48264611	MD00G1202200	87.7
i2_HQ_TML_c10932/f4p0/2809	1	1931	Chr02	-	35927683	35934526	MD02G1306200	68.7	1932	2810	Chr07	-	1590339	1591954	MD07G1018400	31.3
i2_HQ_TML_c100143/f2p0/2235	1	2001	Chr03	-	2578286	3144167	MD03G1033400,MD03G1035200,MD03G1032700,MD03G1033700,MD03G1035700,MD03G1032400,MD03G1033600,MD03G1037000,MD03G1032500,MD03G1035600,MD03G1037300,MD03G1035500,MD03G1033100,MD03G1037200,MD03G1036600,MD03G1038500,MD03G1033900,MD03G1033800,MD03G1037500,MD03G1035400,MD03G1032300,MD03G1037100,MD03G1033000,MD03G1034400,MD03G1033300,MD03G1036400,MD03G1034500,MD03G1033200,MD03G1037400,MD03G1032900,MD03G1034…	89.4	2002	2239	Chr11	-	15709874	15710112	notsure	10.6
i0_LQ_TML_c38204/f1p6/600	1	68	Chr10	+	29623585	29623652	MD10G1198300	11.3	69	600	Chr05	+	34616581	34618411	MD05G1215200	88.7
i1_LQ_TML_c46370/f1p6/1584	1	558	Chr00	-	16049697	16051238	MD00G1080400	35.4	559	1578	Chr13	+	18878575	18880772	MD13G1206900	64.6
i3_LQ_TML_c23543/f1p0/3618	1	1626	Chr04	+	241871	243504	MD04G1001900	44.9	1627	3623	Chr08	+	27062208	27067917	MD08G1208300	55.1
i1_HQ_TML_c141552/f2p3/1500	1	368	Chr16	+	38919027	38919396	MD16G1283000	24.5	369	1499	Chr17	-	20007961	20009057	MD17G1176600	75.5
i1_LQ_TML_c60575/f1p0/1299	1	223	Chr16	+	38919231	38919453	MD16G1283000	17.1	224	1299	Chr00	-	48263536	48264611	MD00G1202200	82.6
i1_LQ_TML_c102693/f1p20/1188	1	775	Chr16	+	38918640	38919415	MD16G1283000	65.2	776	1189	Chr00	-	48264234	48282245	MD00G1202200	34.8
i2_LQ_TML_c82171/f1p0/2954	1	675	Chr10	+	34628093	34630973	MD10G1253800	21.5	676	3141	Chr15	+	6182225	6187903	MD15G1088700,MD15G1088600,MD15G1088800	78.5
i4_LQ_TML_c16404/f1p0/4058	4	925	Chr10	-	12162768	12165198	MD10G1082800	21.9	926	4211	Chr10	+	25431881	25437672	MD10G1163500	78
i1_LQ_TML_c127245/f1p0/1416	1	701	Chr16	+	38918635	38919335	MD16G1283000	49.5	702	1415	Chr00	-	48264016	48356893	MD00G1202700,MD00G1202600,MD00G1202400,MD00G1202300,MD00G1202200	50.5
i2_LQ_TML_c100318/f1p0/2286	1	1794	Chr07	-	10965538	10968643	MD07G1099500	78.3	1795	2290	Chr01	+	28393640	28394129	notsure	21.7
i2_LQ_TML_c146759/f11p0/2528	1	540	Chr09	+	28299757	28300296	MD09G1229200	21.3	541	2530	Chr16	+	6939479	6950839	MD16G1100100	78.7
i0_LQ_TML_c23362/f1p1/490	1	274	Chr00	-	44334197	44334992	notsure	55.9	275	490	Chr06	-	26375985	26376200	notsure	44.1
i1_LQ_TML_c85357/f1p0/1533	10	1022	Chr02	-	26216061	26231582	MD02G1223800,MD02G1223900	66.4	1023	1524	Chr13	-	10639502	10640942	MD13G1138300	32.9
i0_LQ_TML_c20652/f1p3/591	1	529	Chr09	-	8471450	8471978	MD09G1111400	88.6	530	595	Chr17	-	15015689	15015755	notsure	11.1
i1_LQ_TML_c146413/f1p0/1254	1	193	Chr16	+	38919261	38919453	MD16G1283000	15.3	194	1262	Chr00	-	48263539	48264611	MD00G1202200	84.7
i2_LQ_TML_c42815/f1p0/2082	1	966	Chr15	-	24696968	24700208	MD15G1279000	46.3	967	2085	Chr07	+	20984808	20994804	MD07G1143900	53.7
i1_LQ_TML_c7585/f1p15/1734	1	1444	Chr06	+	36457136	36459224	MD06G1233300	83.2	1445	1735	Chr14	+	31902460	31902740	MD14G1240100	16.8
i1_LQ_TML_c56201/f1p3/1098	2	736	Chr12	+	6598647	6599593	MD12G1057800	66.9	737	1098	Chr02	-	17945089	17945470	notsure	33
i3_LQ_TML_c18331/f1p0/3463	5	566	Chr12	+	9126953	9134095	notsure	16.2	567	3468	Chr11	+	29641217	29646552	MD11G1203500	83.7
i1_LQ_TML_c196623/f3p0/1890	1	823	Chr16	+	38918637	38919459	MD16G1283000	43.5	824	1892	Chr00	-	48263537	48264605	MD00G1202200	56.5
i1_LQ_TML_c83118/f1p3/1397	1	1104	Chr00	+	43428357	43432783	MD00G1184200	79	1105	1398	Chr03	-	33139569	33139941	MD03G1244700	21
i1_LQ_TML_c160130/f1p2/1096	1	142	Chr02	+	10245371	10245646	notsure	13	143	1096	Chr11	-	2104999	2107144	MD11G1024200	87
i3_LQ_TML_c25439/f1p0/3218	3	2411	Chr04	+	4881916	4887123	MD04G1041200	74.8	2412	3215	Chr12	-	20178001	20228750	MD12G1126600,MD12G1126700,MD12G1127100,MD12G1126800,MD12G1127000,MD12G1126900	25
i0_LQ_TML_c10195/f1p3/831	1	637	Chr07	-	14178821	14179458	MD07G1116500	74.9	638	851	Chr13	-	27921095	27921321	notsure	25.1
i1_LQ_TML_c197303/f1p6/1018	1	261	Chr09	+	32152849	32154358	notsure	25.6	262	1012	Chr09	-	34810551	34811408	MD09G1272000	73.7
i3_LQ_TML_c27867/f1p0/3057	1	2577	Chr09	-	11758487	11808039	MD09G1149900	84.1	2578	3064	Chr11	+	24490461	24490975	notsure	15.9
i3_LQ_TML_c25709/f1p0/3281	1	738	Chr05	-	29076217	29078429	MD05G1162100	21.8	739	3383	Chr10	+	27269364	27274818	MD10G1178900	78.2
i2_LQ_TML_c11794/f1p45/2768	2	422	Chr12	-	7162535	7238058	MD12G1061700,MD12G1061600,MD12G1061500	15.2	423	2768	Chr10	-	21546439	21548784	notsure	84.8
i1_LQ_TML_c70489/f1p0/1373	1	295	Chr16	+	38919157	38919453	MD16G1283000	21.5	296	1370	Chr00	-	48263536	48264611	MD00G1202200	78.3
i3_LQ_TML_c12857/f1p5/3255	2	1516	Chr11	-	35365253	35367068	MD11G1243500	44.6	1517	3398	Chr11	+	33223333	33237932	MD11G1228500,MD11G1228400	55.4
i1_LQ_TML_c167021/f1p6/1894	2	827	Chr16	+	38918634	38919459	MD16G1283000	43.6	828	1895	Chr00	-	48263538	48264605	MD00G1202200	56.4
i1_LQ_TML_c68202/f1p6/1462	1	204	Chr15	-	35298509	35298719	MD15G1326800	14	205	1456	Chr01	+	9960420	9961671	notsure	86
i1_LQ_TML_c65119/f1p0/1294	1	223	Chr16	+	38919231	38919453	MD16G1283000	17.2	224	1295	Chr00	-	48263538	48264611	MD00G1202200	82.8
i1_LQ_TML_c75969/f2p1/1248	1	178	Chr16	+	38919275	38919453	MD16G1283000	14.3	179	1249	Chr00	-	48263539	48264611	MD00G1202200	85.7
i1_LQ_TML_c22216/f1p2/1545	1	677	Chr15	+	12044870	12045544	notsure	43.8	678	1545	Chr05	-	34654219	34655081	MD05G1215500	56.2
i2_LQ_TML_c102670/f1p8/2093	8	1871	Chr04	-	19104425	19108558	MD04G1103800	89.1	1872	2093	Chr12	-	19874543	19874764	notsure	10.6
i1_LQ_TML_c46011/f1p5/1891	1	824	Chr16	+	38918635	38919459	MD16G1283000	43.6	825	1892	Chr00	-	48263538	48264605	MD00G1202200	56.4
i1_LQ_TML_c94055/f1p0/1043	1	163	Chr06	+	18910721	18910894	notsure	15.5	164	1050	Chr01	-	1483771	1485214	MD01G1004800,MD01G1004700	84.5
i1_LQ_TML_c170110/f1p4/1601	4	1306	Chr11	+	7123723	7125792	MD11G1084600	81.2	1307	1604	Chr04	-	23286390	23286687	MD04G1143700	18.6
i1_HQ_TML_c77091/f17p9/1910	1	466	Chr02	-	484123	484956	MD02G1007600	24.4	467	1904	Chr00	+	13801796	13803233	MD00G1071100,MD00G1071000	75.3
i1_HQ_TML_c38347/f3p4/1380	1	1118	Chr09	-	2059338	2061120	MD09G1033600	81	1119	1380	Chr14	+	5810626	5810887	notsure	19
i2_LQ_TML_c48764/f1p9/2329	1	1429	Chr09	+	297723	299156	MD09G1002800	61.4	1430	2329	Chr08	+	27612689	27615560	MD08G1212500	38.6
i1_HQ_TML_c92147/f2p0/1894	1	527	Chr16	+	38918635	38919161	MD16G1283000	27.8	528	1893	Chr00	-	48263538	48427310	MD00G1202400,MD00G1202900,MD00G1202600,MD00G1202200,MD00G1202700,MD00G1202300,MD00G1202800	72.2
i1_LQ_TML_c8920/f1p3/1776	5	651	Chr09	-	30887753	30888884	MD09G1241600	36.4	652	1772	Chr17	-	28299184	28324203	MD17G1234200,MD17G1234300	63
i1_HQ_TML_c2195/f7p0/1919	1	1723	Chr17	+	26623015	26628370	MD17G1218900	89.7	1724	1918	Chr05	-	34352973	34353166	notsure	10.2
i1_LQ_TML_c188147/f1p0/1488	7	525	Chr00	+	20513021	20516074	MD00G1098500	34.9	526	1487	Chr02	-	27428939	27432061	MD02G1229900	64.7
i1_LQ_TML_c53046/f1p1/1899	1	825	Chr16	+	38918635	38919459	MD16G1283000	43.5	826	1896	Chr00	-	48263535	48264605	MD00G1202200	56.5
i1_LQ_TML_c33217/f1p0/1171	1	943	Chr11	-	1903393	1913988	MD11G1022000,MD11G1022300	80.5	944	1172	Chr14	+	28172821	28173049	notsure	19.5
i2_LQ_TML_c113307/f1p0/2096	1	276	Chr15	+	30484755	30485838	MD15G1306900	13.1	277	2100	Chr01	-	14411758	14413884	MD01G1044600	86.9
i2_LQ_TML_c51709/f1p0/2122	2	1053	Chr16	+	38918409	38919459	MD16G1283000	49.6	1054	2120	Chr00	-	48263539	48264605	MD00G1202200	50.3
i1_LQ_TML_c50199/f1p0/1252	1	184	Chr16	+	38919269	38919453	MD16G1283000	14.6	185	1257	Chr00	-	48263538	48264611	MD00G1202200	85.4
i4_LQ_TML_c8811/f1p0/4673	1	4062	Chr17	+	12443046	12450087	MD17G1138700,MD17G1138600	79.7	4063	5099	Chr09	+	11932437	11933465	MD09G1151100	20.3
i1_LQ_TML_c173524/f1p1/1179	3	1011	Chr15	-	41806940	41808954	MD15G1351500	85.4	1012	1182	Chr08	-	19505757	19505926	MD08G1165700	14.5
i1_LQ_TML_c56619/f1p0/1914	1	600	Chr16	+	38918609	38919210	MD16G1283000	31.3	601	1916	Chr00	-	48263538	48400332	MD00G1202400,MD00G1202900,MD00G1202600,MD00G1202200,MD00G1202700,MD00G1202300,MD00G1202800	68.7
i6_LQ_TML_c393/f1p0/6314	1	2173	Chr00	+	40272541	40275823	MD00G1173700	33.2	2174	6546	Chr10	-	14899678	14906504	MD10G1095300	66.8
i1_LQ_TML_c107487/f1p0/1381	1	1214	Chr15	+	6062042	6065774	MD15G1087100	88	1215	1380	Chr10	-	32577449	32577614	notsure	12
i2_HQ_TML_c16450/f7p9/2229	1	440	Chr11	-	38066921	38067724	MD11G1265400	19.7	441	2232	Chr03	-	35895193	35896991	MD03G1276500	80.3
i1_LQ_TML_c18553/f1p0/1294	1	223	Chr16	+	38919231	38919453	MD16G1283000	17.2	224	1296	Chr00	-	48263538	48264611	MD00G1202200	82.8
i0_LQ_TML_c14289/f1p0/417	1	170	Chr16	+	38917317	38917486	MD16G1283000	40.9	171	416	Chr02	-	11685788	11686035	MD02G1140100	59.1
i1_LQ_TML_c145317/f1p1/1193	1	1050	Chr02	-	34591581	34596779	MD02G1289900	88.1	1051	1192	Chr07	+	3052725	3052866	MD07G1037100	11.9
i1_LQ_TML_c184570/f2p1/1887	1	824	Chr16	+	38918635	38919459	MD16G1283000	43.6	825	1889	Chr00	-	48263539	48264605	MD00G1202200	56.4
i1_LQ_TML_c183051/f1p1/1027	1	591	Chr11	+	40477625	40478652	notsure	57.5	592	1028	Chr07	+	21811915	21812338	notsure	42.5
i1_LQ_TML_c35013/f1p3/1538	1	246	Chr02	-	25302107	25351469	MD02G1218100	16.1	247	1527	Chr07	+	10906580	10924861	MD07G1099000,MD07G1099100	83.9
i1_LQ_TML_c75137/f1p0/1891	2	710	Chr16	+	38918637	38919346	MD16G1283000	37.5	711	1890	Chr00	-	48263538	48360207	MD00G1202700,MD00G1202600,MD00G1202400,MD00G1202300,MD00G1202200	62.4
i4_LQ_TML_c14778/f1p0/4639	1	3064	Chr02	-	5693739	5774814	MD02G1070600,MD02G1071100,MD02G1070200,MD02G1071200,MD02G1071300,MD02G1070100,MD02G1070400,MD02G1070000,MD02G1070900,MD02G1070300,MD02G1070700,MD02G1071000,MD02G1071400,MD02G1070800	64.4	3065	4754	Chr02	-	5985893	5988423	MD02G1075100	35.5
i2_LQ_TML_c111510/f1p3/2064	1	1705	Chr11	-	7296799	7376889	MD11G1088000,MD11G1087000,MD11G1088100,MD11G1088200,MD11G1086800,MD11G1087500,MD11G1088300,MD11G1087100	83.1	1706	2051	Chr00	+	24153962	24154309	notsure	16.9
i1_LQ_TML_c163017/f1p7/1283	1	415	Chr17	+	3553786	3554320	MD17G1048800	32.5	416	1275	Chr15	+	36519374	36796296	MD15G1331400,MD15G1331500,MD15G1331300	67.5
i0_LQ_TML_c7625/f1p0/899	1	629	Chr10	+	28977551	28978945	MD10G1193800	70	630	899	Chr10	-	34718240	34718509	MD10G1255300	30
i2_LQ_TML_c77280/f3p0/2079	1	583	Chr13	+	21168143	21170018	MD13G1219100	28	584	2079	Chr10	-	6150687	6154535	MD10G1046000	72
i0_LQ_TML_c10021/f1p0/670	3	183	Chr06	-	23957331	23957511	MD06G1102500	27	184	671	Chr09	-	25441002	25441489	notsure	72.7
i2_LQ_TML_c82145/f1p63/2216	1	1810	Chr04	-	1462570	1466397	MD04G1012900	81.5	1811	2220	Chr10	+	742700	743109	notsure	18.5
i1_LQ_TML_c147617/f1p7/1980	6	1700	Chr15	+	10748923	10752223	MD15G1145100	85.7	1701	1971	Chr02	+	3275670	3275939	MD02G1040200	13.7
i2_LQ_TML_c59349/f1p0/2067	1	1373	Chr10	-	726596	727970	MD10G1004400	65.8	1374	2088	Chr04	+	16305492	16306207	notsure	34.2
i2_LQ_TML_c70189/f1p0/2364	11	2051	Chr01	+	28819264	28891998	MD01G1189600,MD01G1189200,MD01G1189900,MD01G1190100,MD01G1189500,MD01G1189800,MD01G1190000,MD01G1189400	86.3	2052	2364	Chr12	-	24794338	24794650	notsure	13.2
i1_LQ_TML_c85802/f1p14/1339	3	594	Chr05	+	36486557	36487148	MD05G1231700	44.1	595	1341	Chr05	-	35279978	35301155	MD05G1219900,MD05G1220200	55.7
i1_HQ_TML_c186779/f4p1/1890	1	554	Chr16	+	38918637	38919190	MD16G1283000	29.3	555	1883	Chr00	-	48263546	48390338	MD00G1202400,MD00G1202600,MD00G1202200,MD00G1202700,MD00G1202300,MD00G1202800	70.3
i3_LQ_TML_c20307/f1p0/3308	31	2955	Chr16	+	19842537	19845432	MD16G1209800	88.5	2956	3306	Chr06	+	7208868	7210813	notsure	10.6
i1_LQ_TML_c9181/f1p3/1199	1	945	Chr10	+	26414704	26417005	MD10G1171300	78.8	946	1200	Chr05	+	31201687	31201940	MD05G1183500	21.2
i0_HQ_TML_c34497/f2p3/435	2	108	Chr02	+	421480	421586	notsure	24.6	109	435	Chr16	-	19891967	19899091	notsure	75.2
i1_LQ_TML_c80101/f1p0/1890	1	554	Chr16	+	38918635	38919190	MD16G1283000	29.3	555	1890	Chr00	-	48263538	48390338	MD00G1202400,MD00G1202600,MD00G1202200,MD00G1202700,MD00G1202300,MD00G1202800	70.7
i2_LQ_TML_c18929/f1p0/2864	19	1607	Chr03	+	895658	897261	MD03G1011600	55.8	1608	2847	Chr11	+	1153400	1154740	MD11G1014500	43.6
i2_LQ_TML_c82598/f1p0/2796	1	1663	Chr16	+	38917734	38919396	MD16G1283000	59.5	1664	2794	Chr17	-	20007961	20009057	MD17G1176600	40.5
i2_LQ_TML_c11672/f1p4/2839	1	1361	Chr05	+	9120140	9122674	MD05G1053800,MD05G1053600,MD05G1053700	46.8	1362	2907	Chr07	-	6926119	6927844	notsure	53.2
i0_LQ_TML_c24739/f1p0/978	1	505	Chr06	-	29907519	29908598	MD06G1156500	51.3	506	984	Chr05	-	38473314	38474099	MD05G1253900	48.7
i5_LQ_TML_c4371/f1p4/5225	1	833	Chr10	-	32274343	32280480	MD10G1225300	15.6	834	5347	Chr02	+	653370	659047	MD02G1009900	84.4
i1_LQ_TML_c81203/f1p1/1268	1	184	Chr16	+	38919269	38919453	MD16G1283000	14.5	185	1260	Chr00	-	48263535	48264611	MD00G1202200	84.9
i3_LQ_TML_c8643/f1p0/3433	9	2672	Chr00	-	11171516	11185848	MD00G1060100	77.4	2673	3440	Chr05	-	31716384	31717376	MD05G1189300	22.3
i2_LQ_TML_c83868/f1p0/2706	1	1622	Chr09	-	808868	811774	MD09G1012900	59.9	1623	2707	Chr14	-	1430927	1432011	notsure	40.1
i1_HQ_TML_c4577/f2p3/1974	1	1530	Chr05	+	26910860	26915535	MD05G1138700	77.5	1531	1972	Chr10	+	22753498	22753939	MD10G1141600	22.4
i2_HQ_TML_c31647/f2p0/2171	1	1572	Chr05	+	45646986	45648562	notsure	72.4	1573	2171	Chr15	-	289001	289597	MD15G1004900	27.6
i1_LQ_TML_c19928/f1p7/1517	1	1165	Chr06	-	287382	288546	MD06G1002800	76.7	1166	1515	Chr09	+	6165296	6166797	MD09G1086200	23.1
i1_LQ_TML_c50937/f1p47/2068	6	597	Chr05	-	11310986	11311607	notsure	28.6	598	2067	Chr15	+	53873434	53875015	MD15G1438900	71
i0_HQ_TML_c68109/f3p4/914	1	114	Chr09	+	1233173	1233287	notsure	12.4	115	921	Chr16	-	35390853	35393290	MD16G1272100,MD16G1271900,MD16G1272000,MD16G1271700	87.6
i1_LQ_TML_c184491/f1p1/1890	1	555	Chr16	+	38918635	38919190	MD16G1283000	29.3	556	1891	Chr00	-	48263538	48390338	MD00G1202400,MD00G1202600,MD00G1202200,MD00G1202700,MD00G1202300,MD00G1202800	70.7
i2_LQ_TML_c53826/f1p0/2159	1	423	Chr10	+	40336654	40337076	MD10G1321500	19.6	424	2160	Chr16	-	15556010	15560275	MD16G1181300	80.4
i1_LQ_TML_c81664/f1p17/1613	1	1163	Chr05	-	17751008	17753366	MD05G1085100	72	1164	1606	Chr04	+	6422834	6423958	MD04G1053900	27.4
i2_LQ_TML_c63557/f1p0/2517	1	2247	Chr15	-	9817166	9922166	MD15G1135900,MD15G1135400,MD15G1135300,MD15G1135700,MD15G1135600,MD15G1135100,MD15G1135500	89.1	2248	2504	Chr16	-	10082700	10152818	MD16G1132600	10.2
i1_LQ_TML_c50002/f1p17/1385	1	302	Chr06	-	34732185	34732787	MD06G1214700	21.8	303	1385	Chr16	+	3184109	3186061	MD16G1045400	78.2
i1_LQ_TML_c191627/f1p3/1628	5	365	Chr10	+	39893993	39895053	MD10G1314900	22.2	366	1627	Chr05	+	46186256	46187519	MD05G1341400	77.6
i1_LQ_TML_c69545/f1p0/1892	1	545	Chr16	+	38918635	38919179	MD16G1283000	28.8	546	1893	Chr00	-	48263538	48390131	MD00G1202400,MD00G1202600,MD00G1202200,MD00G1202700,MD00G1202300,MD00G1202800	71.2
i1_LQ_TML_c88243/f1p0/1548	1	257	Chr05	+	46332264	46332521	notsure	16.6	258	1549	Chr08	+	13181381	13184874	MD08G1137500	83.4
i2_LQ_TML_c5407/f1p0/2411	1	2034	Chr16	+	38917432	38919465	MD16G1283000	84.8	2035	2399	Chr00	-	48264234	48264599	MD00G1202200	15.2
i1_LQ_TML_c52442/f1p0/1544	17	1309	Chr15	-	14814454	14815737	MD15G1188000	83.9	1310	1542	Chr02	-	3925247	3925479	notsure	15.1
i1_LQ_TML_c139194/f1p5/1893	1	795	Chr16	+	38918635	38919429	MD16G1283000	42	796	1893	Chr00	-	48263538	48287703	MD00G1202200	58
i1_LQ_TML_c33276/f1p76/1949	3	530	Chr15	+	5382586	5383121	MD15G1078900	27.1	531	1948	Chr06	-	947055	950992	MD06G1008700	72.8
i1_LQ_TML_c12643/f1p1/1998	1	227	Chr16	+	38917239	38917465	MD16G1283000	11.4	228	1998	Chr01	-	24767339	24770508	MD01G1137900	88.6
i2_LQ_TML_c126911/f1p0/2809	1	1727	Chr17	+	32059316	32062595	MD17G1259900,MD17G1260000	61.2	1728	2820	Chr15	-	5224260	5225352	notsure	38.8
i4_LQ_TML_c13753/f1p0/4761	1	2620	Chr03	+	29735110	29740067	MD03G1216400	54.5	2621	4809	Chr10	-	23790787	24284567	MD10G1153900,MD10G1154900,MD10G1155000,MD10G1154800,MD10G1153700,MD10G1151700,MD10G1153600,MD10G1154000,MD10G1152000,MD10G1154200,MD10G1153000,MD10G1153100,MD10G1152600,MD10G1151200,MD10G1152500,MD10G1151800,MD10G1153800,MD10G1151300,MD10G1153200,MD10G1151900,MD10G1154700,MD10G1151600,MD10G1154600,MD10G1153400,MD10G1152200,MD10G1153500	45.5
i1_LQ_TML_c123710/f1p4/1892	1	603	Chr16	+	38918635	38919238	MD16G1283000	31.9	604	1892	Chr00	-	48263538	48399524	MD00G1202400,MD00G1202900,MD00G1202600,MD00G1202200,MD00G1202700,MD00G1202300,MD00G1202800	68.1
i1_LQ_TML_c87015/f1p0/1304	2	230	Chr16	+	38919225	38919453	MD16G1283000	17.6	231	1303	Chr00	-	48263538	48264611	MD00G1202200	82.3
i2_LQ_TML_c27382/f1p0/2032	1	1805	Chr00	+	10112797	10114505	MD00G1054200	88.5	1806	2038	Chr04	-	7846135	7846366	notsure	11.4
i1_LQ_TML_c199642/f1p0/1894	1	825	Chr16	+	38918635	38919459	MD16G1283000	43.6	826	1894	Chr00	-	48263537	48264605	MD00G1202200	56.4
i1_LQ_TML_c151105/f1p4/1207	1	134	Chr16	+	38919319	38919453	MD16G1283000	11.1	135	1207	Chr00	-	48263538	48264611	MD00G1202200	88.9
i1_LQ_TML_c187452/f1p3/1995	1	924	Chr16	+	38918537	38919459	MD16G1283000	46.4	925	1991	Chr00	-	48263538	48264605	MD00G1202200	53.6
i2_LQ_TML_c82207/f1p0/2783	1	1840	Chr03	+	12666433	12676064	MD03G1129800	65.4	1841	2812	Chr16	-	14077584	14078558	notsure	34.6
i1_LQ_TML_c88873/f1p3/1235	1	159	Chr16	+	38919295	38919453	MD16G1283000	12.9	160	1230	Chr00	-	48263538	48264611	MD00G1202200	87.1
i2_LQ_TML_c147597/f1p3/2632	1	2319	Chr16	+	38917139	38919465	MD16G1283000	86.5	2320	2682	Chr00	-	48264234	48264599	MD00G1202200	13.5
i2_HQ_TML_c30924/f2p3/2271	3	333	Chr02	-	8065992	8066322	MD02G1100800	14.6	334	2261	Chr02	+	7846785	7848723	MD02G1099000	85
i1_LQ_TML_c22314/f1p0/2009	2	527	Chr07	-	32216035	32219912	MD07G1254900	26	528	2021	Chr07	-	7929691	7931196	MD07G1081600	73.9
i0_LQ_TML_c11267/f2p0/918	1	773	Chr09	-	2059338	2060309	MD09G1033600	84.2	774	918	Chr14	+	5810626	5810770	notsure	15.8
i1_LQ_TML_c124631/f1p0/1296	1	224	Chr16	+	38919230	38919453	MD16G1283000	17.3	225	1298	Chr00	-	48263538	48264611	MD00G1202200	82.7
i1_LQ_TML_c49684/f1p0/1895	1	825	Chr16	+	38918635	38919459	MD16G1283000	43.5	826	1895	Chr00	-	48263536	48264605	MD00G1202200	56.5
i1_LQ_TML_c105453/f1p1/1529	4	440	Chr16	-	34449347	34449782	MD16G1268100	28.7	441	1521	Chr00	-	48263539	48264620	MD00G1202200	71.1
i1_LQ_TML_c31900/f1p1/1219	1	134	Chr16	+	38919319	38919453	MD16G1283000	11	135	1214	Chr00	-	48263536	48264611	MD00G1202200	88.8
i0_LQ_TML_c20079/f1p0/792	5	100	Chr15	+	5541007	5541103	notsure	12	101	800	Chr08	+	8392509	8393765	MD08G1100000	87.5
i0_LQ_TML_c40158/f1p0/638	1	375	Chr16	-	29576708	29577703	MD16G1256200	58.7	376	639	Chr12	+	3728445	3728968	MD12G1033900	41.3
i2_LQ_TML_c119805/f1p0/2961	1	1727	Chr03	-	8101278	8103005	notsure	58.2	1728	2967	Chr10	+	27497839	27499166	MD10G1181700	41.8
i1_LQ_TML_c51795/f1p19/1438	4	925	Chr11	+	7461289	7462186	notsure	64.1	926	1438	Chr16	-	34598302	34598814	notsure	35.7
i1_LQ_TML_c199559/f1p0/1251	1	179	Chr16	+	38919275	38919453	MD16G1283000	14.3	180	1252	Chr00	-	48263538	48264611	MD00G1202200	85.7
i0_LQ_TML_c27736/f1p0/899	3	666	Chr03	+	6725575	6726849	MD03G1082800	73.8	667	900	Chr11	+	7585197	7585431	notsure	26
i1_LQ_TML_c171988/f1p55/1598	3	1047	Chr16	+	19844463	19845520	MD16G1209800	65.3	1048	1601	Chr01	+	32364245	32365881	MD01G1236000	34.6
i1_LQ_TML_c36065/f1p0/1318	1	246	Chr16	+	38919208	38919453	MD16G1283000	18.6	247	1320	Chr00	-	48263538	48264611	MD00G1202200	81.4
i1_LQ_TML_c122367/f1p2/1211	1	135	Chr16	+	38919319	38919453	MD16G1283000	11.1	136	1211	Chr00	-	48263536	48264611	MD00G1202200	88.9
i2_LQ_TML_c22528/f1p5/2430	1	2153	Chr05	+	25443360	25451003	MD05G1130000	88.5	2154	2432	Chr02	-	421756	422034	notsure	11.5
i5_LQ_TML_c2848/f1p1/5253	2	4274	Chr09	-	2654331	2662051	MD09G1041300	85.3	4275	4990	Chr17	-	3112928	3114629	MD17G1042600	14.3
i1_LQ_TML_c122905/f1p0/1897	1	748	Chr16	+	38918635	38919382	MD16G1283000	39.5	749	1894	Chr00	-	48263537	48332849	MD00G1202600,MD00G1202400,MD00G1202300,MD00G1202200	60.5
i3_HQ_TML_c1997/f5p4/3488	1	470	Chr14	-	28966790	28967353	notsure	13.5	471	3488	Chr00	+	20298879	20303079	MD00G1096600	86.5
i0_LQ_TML_c59477/f2p0/485	1	345	Chr11	-	12774174	12774519	MD11G1138700	71.1	346	485	Chr10	+	29846149	29863026	notsure	28.9
i2_LQ_TML_c35865/f1p0/2860	1	356	Chr03	-	6656817	6657172	notsure	12.4	357	2862	Chr09	-	11100383	11104949	notsure	87.6
i2_LQ_TML_c69015/f1p0/2418	2	2171	Chr03	+	26496245	26498409	MD03G1192900	89.7	2172	2413	Chr11	+	36153013	36153255	MD11G1249400	10
i5_LQ_TML_c2424/f1p0/5473	1	916	Chr05	+	26513444	26514359	notsure	16.7	917	5487	Chr11	+	15859029	15871627	MD11G1160700	83.3
i0_LQ_TML_c48278/f1p0/676	1	570	Chr11	-	12774143	12774663	MD11G1138700	83.9	571	679	Chr07	-	6396108	6396216	notsure	16.1
i0_LQ_TML_c30082/f2p0/283	1	168	Chr17	-	31794547	31794733	notsure	60.4	169	278	Chr10	-	37800049	37800158	notsure	39.6
i1_LQ_TML_c104836/f1p1/1276	1	869	Chr05	+	34533157	34564055	MD05G1214000,MD05G1214300	68.1	870	1277	Chr10	+	29595734	29596141	MD10G1197700	31.9
i1_LQ_TML_c108812/f1p1/1573	1	443	Chr16	+	38918954	38919396	MD16G1283000	28.2	444	1573	Chr17	-	20007962	20009057	MD17G1176600	71.8
i1_LQ_TML_c76179/f1p3/1094	2	926	Chr06	+	30550124	30551048	MD06G1165400	84.4	927	1095	Chr09	-	1341336	1341504	MD09G1022300	15.4
i3_LQ_TML_c24584/f1p2/3291	3	1048	Chr16	+	19844460	19845518	MD16G1209800	31.8	1049	3291	Chr14	-	31652803	31658394	MD14G1236500	68.2
i2_LQ_TML_c51358/f1p0/2242	1	470	Chr03	+	28391494	28391962	notsure	20.9	471	2245	Chr03	-	11293738	11295526	notsure	79.1
i3_LQ_TML_c28192/f1p0/3018	1	1476	Chr05	+	1882563	1884462	MD05G1008800	47	1477	3140	Chr10	-	1183588	1188247	MD10G1007700	53
i0_LQ_TML_c9665/f1p0/709	1	501	Chr15	+	10547977	10548477	MD15G1142600	70.3	502	712	Chr01	+	27540956	27575064	MD01G1174000,MD01G1174400,MD01G1174300,MD01G1174200,MD01G1174600,MD01G1174500	29.6
i1_LQ_TML_c115732/f1p1/1882	1	552	Chr16	+	38918635	38919190	MD16G1283000	29.2	553	1888	Chr00	-	48263538	48390016	MD00G1202400,MD00G1202600,MD00G1202200,MD00G1202700,MD00G1202300,MD00G1202800	70.8
i1_LQ_TML_c45609/f3p2/1681	3	903	Chr07	+	27781157	27783180	MD07G1199400	53.6	904	1681	Chr01	+	24438080	24439510	MD01G1134700	46.3
i0_LQ_TML_c80201/f1p0/222	1	86	Chr12	-	7458991	7459077	notsure	38.4	87	224	Chr12	+	30051659	30051795	MD12G1224200	61.6
i1_LQ_TML_c152369/f1p11/1903	1	994	Chr11	-	37394854	37395843	MD11G1259900	52	995	1910	Chr03	-	32589104	32590687	MD03G1240700	48
i1_LQ_TML_c14914/f1p0/1790	1	654	Chr16	+	38918635	38919396	MD16G1283000	36.5	655	1785	Chr17	-	20007961	20009057	MD17G1176600	63.2
i1_LQ_TML_c7750/f1p7/1259	1	677	Chr16	+	38918789	38919465	MD16G1283000	53.7	678	1260	Chr00	-	48264016	48264599	MD00G1202200	46.3
i2_LQ_TML_c68641/f1p0/2845	1	376	Chr00	-	50127816	50129134	MD00G1205700	13.2	377	2848	Chr08	-	12294851	12301699	MD08G1130500	86.8
i3_LQ_TML_c18872/f1p0/3361	1	655	Chr03	+	33835574	33836845	MD03G1250300	19.4	656	3368	Chr11	+	38604139	38611029	MD11G1270400	80.6
i0_LQ_TML_c7837/f1p0/850	2	444	Chr16	+	38918637	38919080	MD16G1283000	52.1	445	850	Chr09	+	1970758	1971163	MD09G1032400	47.8
i1_LQ_TML_c153217/f1p6/1756	4	192	Chr09	+	1879039	1879227	MD09G1030800	10.8	193	1752	Chr17	+	2364779	2368236	MD17G1032700	89
i1_LQ_TML_c199040/f1p0/1194	1	121	Chr16	+	38919333	38919453	MD16G1283000	10.1	122	1195	Chr00	-	48263538	48264611	MD00G1202200	89.9
i3_LQ_TML_c20014/f1p0/3219	1	2549	Chr05	+	47460220	47462768	MD05G1359600	79.2	2550	3220	Chr17	-	15835562	15836290	notsure	20.8
i1_LQ_TML_c88173/f1p8/1979	1	987	Chr11	+	12541526	12542524	MD11G1136500	49.8	988	1981	Chr08	+	418018	419346	MD08G1004500	50.2
i0_LQ_TML_c9082/f1p0/578	1	369	Chr15	+	51274359	51300130	MD15G1413300,MD15G1413200	63.8	370	578	Chr02	+	18239124	18239332	notsure	36.2
i1_LQ_TML_c122734/f1p0/1307	1	233	Chr16	+	38919220	38919453	MD16G1283000	17.8	234	1307	Chr00	-	48263538	48264611	MD00G1202200	82.2
i2_LQ_TML_c51470/f1p0/2320	1	498	Chr00	-	50127816	50129255	MD00G1205700	21.4	499	2332	Chr08	-	12294824	12301701	MD08G1130500	78.6
i3_LQ_TML_c6622/f1p1/3250	1	2117	Chr16	+	38917139	38919396	MD16G1283000	65.1	2118	3249	Chr17	-	20007961	20009057	MD17G1176600	34.8
i2_LQ_TML_c57778/f1p0/2078	1	911	Chr02	-	771818	772960	MD02G1012200	43.8	912	2078	Chr13	-	3281557	3282723	notsure	56.2
i1_LQ_TML_c145824/f1p0/1648	1	517	Chr16	+	38918880	38919396	MD16G1283000	31.4	518	1648	Chr17	-	20007961	20009057	MD17G1176600	68.6
i2_LQ_TML_c4007/f1p19/2618	1	429	Chr16	-	35040613	35041042	MD16G1270200	16.4	430	2615	Chr02	-	30172394	30175270	notsure	83.5
i1_LQ_TML_c197986/f1p0/1893	1	528	Chr16	+	38918635	38919161	MD16G1283000	27.9	529	1892	Chr00	-	48263539	48427310	MD00G1202400,MD00G1202900,MD00G1202600,MD00G1202200,MD00G1202700,MD00G1202300,MD00G1202800	72.1
i1_LQ_TML_c188018/f1p38/1202	1	129	Chr16	+	38919324	38919453	MD16G1283000	10.7	130	1202	Chr00	-	48263538	48264611	MD00G1202200	89.3
i0_LQ_TML_c11038/f1p6/732	3	586	Chr06	+	19936154	19937022	MD06G1081300	80.4	587	725	Chr12	-	887619	887761	notsure	19.1
i3_LQ_TML_c10796/f1p2/3408	1	1334	Chr04	-	27475140	27477362	MD04G1183400	39.2	1335	3407	Chr17	+	34424104	34429441	MD17G1285000	60.8
i0_LQ_TML_c11654/f1p0/951	1	881	Chr06	+	6109048	6110632	MD06G1044600	88.2	882	999	Chr04	+	23343315	23343432	notsure	11.8
i3_LQ_TML_c22493/f1p0/3398	25	2400	Chr14	-	18235968	18239024	notsure	68.8	2401	3455	Chr09	+	13032139	13033198	notsure	30.5
i1_HQ_TML_c81012/f2p0/1856	1	553	Chr05	+	46332282	46332836	notsure	29.7	554	1861	Chr08	+	13181172	13184561	MD08G1137500	70.3
i2_LQ_TML_c5257/f1p0/2307	4	684	Chr10	+	2515001	2515786	notsure	29.5	685	2307	Chr09	-	11388230	11391734	MD09G1146100	70.4
i3_LQ_TML_c21228/f1p3/3456	1	2526	Chr12	+	27469084	27474059	MD12G1192800	73.1	2527	3456	Chr04	+	26874156	26875359	MD04G1177400	26.9
i3_HQ_TML_c28527/f10p0/3746	1	3361	Chr11	+	38288701	38452761	MD11G1268600,MD11G1267600,MD11G1268200,MD11G1267900,MD11G1268300,MD11G1268400,MD11G1267800,MD11G1268500,MD11G1268100,MD11G1267700	89.7	3362	3738	Chr16	-	24199913	24201153	notsure	10.1
i1_LQ_TML_c62657/f1p45/1345	2	1040	Chr16	+	19844460	19845511	MD16G1209800	77.4	1041	1343	Chr08	+	7700272	7700575	MD08G1092400	22.6
i4_LQ_TML_c22568/f1p14/4565	21	4188	Chr11	+	2618049	2808590	MD11G1030200,MD11G1031600,MD11G1030600,MD11G1032000,MD11G1029900,MD11G1029800,MD11G1031700,MD11G1030100,MD11G1031800,MD11G1031300,MD11G1030500,MD11G1031400,MD11G1030000,MD11G1031900,MD11G1031000,MD11G1030400,MD11G1031200,MD11G1031500,MD11G1030300,MD11G1031100,MD11G1030700	88.6	4189	4704	Chr06	-	23975442	23975956	MD06G1102700	11
i1_LQ_TML_c142783/f1p1/1892	1	825	Chr16	+	38918635	38919459	MD16G1283000	43.6	826	1892	Chr00	-	48263539	48264605	MD00G1202200	56.4
i3_LQ_TML_c22164/f1p3/3573	1	3163	Chr05	+	26176442	26179604	notsure	88.5	3164	3573	Chr17	-	7676461	7676963	MD17G1091600	11.5
i1_HQ_TML_c10238/f2p2/1515	1	1051	Chr17	-	10840608	10866490	MD17G1124700,MD17G1124800,MD17G1124900	69	1052	1523	Chr16	+	16873442	16873914	notsure	31
i1_LQ_TML_c62887/f1p0/1263	1	185	Chr16	+	38919269	38919453	MD16G1283000	14.6	186	1261	Chr00	-	48263536	48264611	MD00G1202200	85.2
i1_LQ_TML_c124721/f1p2/1998	1	232	Chr14	+	30276168	30276363	notsure	11.6	233	1999	Chr06	+	34313453	34315215	MD06G1210200	88.4
i1_LQ_TML_c86512/f1p2/1855	1	191	Chr16	-	8693355	8693545	notsure	10.2	192	1864	Chr14	+	2371083	2372756	MD14G1026000	89.8
i2_HQ_TML_c83184/f2p0/2980	1	1894	Chr05	-	11310426	11312301	notsure	63.5	1895	2983	Chr15	+	53873981	53875184	MD15G1438900	36.5
i1_LQ_TML_c185442/f2p2/1201	1	952	Chr10	-	41390536	41392075	MD10G1337900	78.9	953	1205	Chr05	-	47445093	47445340	notsure	21
i1_LQ_TML_c62436/f1p2/1364	1	1223	Chr08	-	26984984	26986207	notsure	89.5	1224	1367	Chr09	-	17912211	17912354	notsure	10.5
i1_HQ_TML_c488/f3p0/1892	1	556	Chr16	+	38918635	38919190	MD16G1283000	29.4	557	1892	Chr00	-	48263539	48390338	MD00G1202400,MD00G1202600,MD00G1202200,MD00G1202700,MD00G1202300,MD00G1202800	70.6
i2_LQ_TML_c59045/f1p0/2033	2	927	Chr12	+	18437051	18442867	MD12G1115600	47.1	928	1966	Chr05	-	37138271	37139971	MD05G1240700	52.8
i3_LQ_TML_c18800/f1p0/3494	8	1882	Chr10	-	18714163	18724114	MD10G1114100	53.6	1883	3500	Chr05	-	22746828	22749003	notsure	46.2
i2_LQ_TML_c94008/f1p0/2014	1	1749	Chr01	-	20170986	20172729	MD01G1088700	85.1	1750	2055	Chr07	-	23355675	23355980	notsure	14.9
i2_LQ_TML_c17334/f1p3/2748	1	1969	Chr16	+	38917137	38919108	MD16G1283000	71.7	1970	2746	Chr08	-	5037051	5043776	MD08G1063900,MD08G1064000	28.3
i2_LQ_TML_c126910/f1p1/3052	1	992	Chr02	+	14454795	14455802	MD02G1168400	32.3	993	3041	Chr08	+	2493681	2519145	notsure	66.8
i1_LQ_TML_c108710/f1p2/1253	1	193	Chr16	+	38919276	38919453	MD16G1283000	15.2	194	1267	Chr00	-	48263538	48264611	MD00G1202200	84.8
i1_LQ_TML_c19283/f1p3/1646	1	255	Chr15	+	21161487	21161728	notsure	15.5	256	1646	Chr08	+	26177745	26180929	MD08G1202000	84.5
i2_HQ_TML_c1825/f9p0/2268	1	1127	Chr03	-	3380362	3381627	MD03G1043100	49.7	1128	2268	Chr11	-	4007673	4009837	MD11G1046100	50.3
i3_LQ_TML_c29802/f1p0/3315	1	2069	Chr16	+	38917139	38919204	MD16G1283000	62.6	2070	3301	Chr00	+	48263626	48390002	MD00G1202500	37.3
i1_LQ_TML_c22073/f1p0/1968	1	1547	Chr16	+	38917919	38919465	MD16G1283000	78.6	1548	1968	Chr00	-	48264179	48264599	MD00G1202200	21.4
i3_HQ_TML_c29872/f2p0/3165	1	508	Chr03	+	33836339	33836845	MD03G1250300	16.1	509	3164	Chr11	+	38604139	38611126	MD11G1270400	83.9
i1_LQ_TML_c108361/f1p25/1506	1	787	Chr04	-	18017263	18019376	MD04G1097300	52.2	788	1509	Chr11	+	5798894	5799615	notsure	47.8
i1_LQ_TML_c182480/f1p1/1282	1	208	Chr16	+	38919245	38919453	MD16G1283000	16.2	209	1281	Chr00	-	48263539	48264611	MD00G1202200	83.8
i1_LQ_TML_c66919/f1p0/1391	1	491	Chr00	+	19553436	19554043	MD00G1092800	35.2	492	1396	Chr08	-	968101	969124	MD08G1013200	64.8
i3_LQ_TML_c21129/f1p13/3401	3	1049	Chr16	+	19844460	19845519	MD16G1209800	30.6	1050	3421	Chr05	+	8624915	8628313	MD05G1049700	69.3
i0_LQ_TML_c30614/f1p17/414	4	333	Chr02	+	37144180	37144511	MD02G1317100	78	334	423	Chr15	-	21478354	21478444	notsure	21.3
i0_LQ_TML_c47665/f1p0/718	1	572	Chr01	+	3014921	3015638	notsure	78.6	573	728	Chr00	+	45672261	45672416	notsure	21.4
i4_LQ_TML_c28973/f1p0/4130	4	964	Chr15	+	4546170	4548567	MD15G1065300	22.4	965	4287	Chr08	+	6539181	6546301	MD08G1078500	77.5
i2_HQ_TML_c2173/f5p0/2232	2	1043	Chr16	+	19844460	19845514	MD16G1209800	46.7	1044	2232	Chr02	-	11699239	11700417	MD02G1140600	53.3
i1_LQ_TML_c4272/f1p3/1855	1	1542	Chr12	-	23676878	23679024	MD12G1156200	83	1543	1855	Chr02	+	36952299	36992372	MD02G1314500,MD02G1314600	16.9
i2_LQ_TML_c21848/f1p1/2295	1	477	Chr09	-	4816152	4816633	notsure	20.8	478	2296	Chr15	-	44128424	44147176	MD15G1364300	79.2
i1_LQ_TML_c67616/f1p1/1295	4	223	Chr16	+	38919234	38919453	MD16G1283000	17	224	1296	Chr00	-	48263538	48264611	MD00G1202200	82.8
i1_LQ_TML_c162440/f1p0/1030	1	611	Chr13	+	15810197	15811059	MD13G1185700	57.9	612	1055	Chr16	+	16105058	16105501	notsure	42.1
i2_LQ_TML_c23090/f1p9/2328	3	888	Chr07	+	27781157	27783180	MD07G1199400	37.8	889	2341	Chr01	+	24438080	24439533	MD01G1134700	62.1
i0_HQ_TML_c2323/f4p0/932	1	694	Chr01	-	23497208	23499219	MD01G1121300	74.5	695	932	Chr07	-	27079206	27079443	MD07G1190900	25.5
i2_LQ_TML_c47839/f1p0/2238	2	340	Chr04	+	26912062	26912398	MD04G1178100	14.4	341	2348	Chr02	+	32826160	32828177	MD02G1273700	85.5
i1_LQ_TML_c24846/f2p7/1878	1	300	Chr17	-	1601056	1601934	MD17G1021400	16	301	1879	Chr09	-	1290498	1293342	MD09G1021400	84
i2_LQ_TML_c39464/f1p0/2558	1	1036	Chr02	-	10528331	10530420	MD02G1130800	40.7	1037	2546	Chr15	-	35297246	35298759	MD15G1326800	59.3
i3_HQ_TML_c28611/f7p0/3215	1	574	Chr03	+	33835647	33836845	MD03G1250300	17.9	575	3215	Chr11	+	38604139	38611111	MD11G1270400	82.1
i1_LQ_TML_c33152/f1p1/1659	1	624	Chr16	+	750089	750804	notsure	37.6	625	1659	Chr01	+	28124238	28125455	MD01G1182700	62.4
i1_LQ_TML_c48551/f1p0/1713	1	943	Chr09	-	32716568	32717503	MD09G1255700	55.4	944	1703	Chr15	-	1067335	1068120	notsure	44.6
i1_LQ_TML_c122438/f1p12/1525	1	923	Chr02	-	31404439	31405361	MD02G1260400	60.4	924	1521	Chr05	-	42516080	42516674	notsure	39.2
i2_LQ_TML_c134544/f1p0/2697	1	2328	Chr16	+	38917139	38919465	MD16G1283000	86.4	2329	2695	Chr00	-	48264233	48264599	MD00G1202200	13.6
i1_LQ_TML_c34382/f1p1/1333	1	262	Chr16	+	38919190	38919453	MD16G1283000	19.6	263	1334	Chr00	-	48263539	48264611	MD00G1202200	80.4
i2_LQ_TML_c133507/f1p0/2473	2	2122	Chr16	+	38917334	38919465	MD16G1283000	85.5	2123	2477	Chr00	-	48264237	48264599	MD00G1202200	14.3
i3_LQ_TML_c11001/f1p0/3768	1	667	Chr16	-	28051065	28052162	MD16G1250700	16.9	668	3931	Chr17	+	20085525	20088908	MD17G1176800	82.9
i3_LQ_TML_c28262/f1p0/3022	1	388	Chr08	+	29533285	29533673	MD08G1229300	12.5	389	3094	Chr15	+	52460999	52464186	MD15G1423300	87.4
i0_LQ_TML_c42695/f1p0/592	1	239	Chr00	-	24538851	24539187	MD00G1115400	40.4	240	592	Chr12	+	23884715	23885067	MD12G1158200	59.6
i1_LQ_TML_c94963/f1p3/1117	1	379	Chr08	+	24805625	24806115	notsure	34.1	380	1111	Chr03	+	36630919	36632265	MD03G1287100	65.8
i2_LQ_TML_c24187/f1p1/2924	1	1821	Chr13	-	38739663	38744844	MD13G1277900	61.9	1822	2944	Chr00	-	51397146	51399334	MD00G1214800	38.1
i1_LQ_TML_c17805/f1p10/1553	1	699	Chr16	-	38918639	38919337	notsure	45	700	1554	Chr02	-	8574583	8575440	notsure	55
i2_HQ_TML_c19369/f2p4/2793	4	579	Chr02	-	9959084	9959844	MD02G1122300	20.6	580	2797	Chr15	-	19427544	19449640	MD15G1236500,MD15G1236200,MD15G1236300	79.3
i4_LQ_TML_c21777/f1p0/4365	1	3622	Chr03	+	3864206	3867881	notsure	83.2	3623	4353	Chr13	-	6194085	6194812	MD13G1088500	16.8
i0_LQ_TML_c24762/f1p0/849	1	245	Chr11	+	32577807	32578051	MD11G1222500	28.9	246	849	Chr03	+	28738036	28739868	MD03G1208300	71.1
i2_LQ_TML_c53713/f1p8/2437	4	2006	Chr10	+	21546434	21548777	MD10G1133500	82.6	2007	2425	Chr12	+	7162528	7162946	notsure	17.3
i1_LQ_TML_c33409/f1p5/1725	1	254	Chr04	+	25110356	25110607	notsure	14.7	255	1728	Chr00	-	21512441	21514399	MD00G1101700	85.3
i2_LQ_TML_c73403/f1p0/2223	1	1165	Chr16	+	38918301	38919465	MD16G1283000	52.3	1166	2226	Chr00	-	48263538	48264599	MD00G1202200	47.7
i3_LQ_TML_c21826/f1p0/3126	1	2635	Chr14	+	14127688	14134587	MD14G1094500	82.7	2636	3188	Chr12	-	22040584	22041148	MD12G1142100	17.3
i2_LQ_TML_c122542/f1p0/2127	1	1458	Chr00	-	14598145	14599560	MD00G1073200	68.4	1459	2131	Chr07	+	29286849	29346001	MD07G1216000,MD07G1215900	31.6
i0_HQ_TML_c33879/f2p0/327	2	55	Chr08	+	27049122	27049175	MD08G1208000	16.2	56	333	Chr06	+	29738541	29738998	notsure	83.5
i2_LQ_TML_c51179/f1p2/2461	1	538	Chr17	+	25991243	25991941	notsure	21.7	539	2468	Chr17	-	14584700	14598278	MD17G1154300	77.9
i0_LQ_TML_c45466/f1p6/688	1	298	Chr15	-	399424	399722	MD15G1007300	43.3	299	689	Chr14	-	467077	467470	MD14G1004000	56.7
i1_LQ_TML_c37596/f1p26/1830	1	1617	Chr15	+	48664363	48666857	MD15G1391500	88.3	1618	1830	Chr08	+	26894442	26894654	notsure	11.6
i2_LQ_TML_c82378/f1p0/2222	4	1189	Chr11	+	38186530	38255874	MD11G1267200,MD11G1266800,MD11G1266500,MD11G1267100,MD11G1266900,MD11G1267000,MD11G1266700,MD11G1267300	53.3	1190	2222	Chr10	-	28516036	28517597	MD10G1188900	46.4
i1_LQ_TML_c137793/f1p0/1258	1	185	Chr16	+	38919269	38919453	MD16G1283000	14.7	186	1259	Chr00	-	48263538	48264611	MD00G1202200	85.3
i2_LQ_TML_c132928/f1p11/2089	5	537	Chr11	-	4077767	4078299	MD11G1047000	25.4	538	2101	Chr11	+	4370043	4372507	MD11G1050900	74.4
i5_LQ_TML_c1013/f1p0/5140	1	4302	Chr11	-	21829537	21833846	notsure	83.7	4303	5142	Chr05	-	33813373	33814312	MD05G1207400	16.3
i1_LQ_TML_c33583/f1p1/1182	2	987	Chr16	-	26773939	26789873	MD16G1245400	82.9	988	1189	Chr00	-	26547920	26548121	notsure	17
i1_LQ_TML_c191655/f1p0/1470	1	400	Chr16	+	38919053	38919453	MD16G1283000	27.2	401	1473	Chr00	-	48263539	48264611	MD00G1202200	72.8
i2_LQ_TML_c89112/f1p0/2871	1	2290	Chr02	-	3869211	3871457	MD02G1049600,MD02G1049400,MD02G1049500	79.3	2291	2886	Chr09	+	28316990	28317548	notsure	20.6
i1_LQ_TML_c127324/f1p0/1586	1	444	Chr00	+	20513085	20516074	MD00G1098500	28	445	1586	Chr02	-	27428938	27432062	MD02G1229900	72
i2_LQ_TML_c6250/f2p1/2270	8	1163	Chr00	+	46328740	46334701	notsure	50.7	1164	2274	Chr04	-	20599598	21022971	MD04G1121500,MD04G1123600,MD04G1123700,MD04G1120500,MD04G1120000,MD04G1123100,MD04G1121800,MD04G1120900,MD04G1121900,MD04G1120400,MD04G1123900,MD04G1121000,MD04G1121300,MD04G1120200,MD04G1124000,MD04G1119900,MD04G1122300,MD04G1122200,MD04G1123200,MD04G1122100,MD04G1122000,MD04G1121700,MD04G1119800	48.7
i1_LQ_TML_c106846/f1p5/1297	7	1133	Chr03	-	35980893	35982521	MD03G1277600	87.2	1134	1292	Chr11	-	41599582	41599740	MD11G1299600	12.3
i3_LQ_TML_c13321/f1p0/3064	4	2495	Chr17	+	472799	476146	MD17G1007100	81.7	2496	3050	Chr02	+	33960614	33961170	notsure	18.2
i2_LQ_TML_c127646/f1p0/2902	4	587	Chr03	+	33835637	33836845	MD03G1250300	19.2	588	3034	Chr11	+	38604139	38611095	MD11G1270400	80.7
i2_LQ_TML_c85855/f1p0/2435	4	441	Chr06	+	36528993	36530606	MD06G1234200	18	442	2436	Chr14	+	31972350	31976609	MD14G1240900	81.9
i1_LQ_TML_c89446/f1p0/1216	1	142	Chr16	+	38919312	38919453	MD16G1283000	11.7	143	1215	Chr00	-	48263538	48264611	MD00G1202200	88.3
i1_LQ_TML_c197254/f1p1/1013	1	212	Chr06	+	5229602	5230259	MD06G1041100	20.9	213	1013	Chr12	-	27431687	27433640	MD12G1192500	79.1
i2_LQ_TML_c25735/f1p0/2335	1	530	Chr05	-	21335458	21337075	MD05G1102900	22.7	531	2336	Chr05	-	21585474	21587432	MD05G1103600	77.3
i3_LQ_TML_c13618/f1p0/3043	1	2268	Chr17	-	28864359	28868673	MD17G1239400	74.4	2269	3045	Chr09	-	31568288	31569206	MD09G1246500	25.5
i3_LQ_TML_c2662/f1p2/3720	1	2714	Chr03	+	30653678	30870332	MD03G1222300,MD03G1222800,MD03G1223600,MD03G1222400,MD03G1223400	72.7	2715	3735	Chr02	+	27833221	27834244	notsure	27.3
i2_LQ_TML_c50819/f1p20/2125	1	396	Chr15	+	30484635	30485838	MD15G1306900	18.6	397	2129	Chr01	-	14411849	14413884	MD01G1044600	81.4
i1_LQ_TML_c47122/f1p4/1199	1	130	Chr16	+	38919324	38919453	MD16G1283000	10.8	131	1201	Chr00	-	48263539	48264611	MD00G1202200	89.2
i0_LQ_TML_c10063/f1p0/585	1	291	Chr16	-	29576708	29577786	MD16G1256200	49.7	292	586	Chr12	+	3728445	3728999	MD12G1033900	50.3
i1_HQ_TML_c12993/f5p3/1549	1	1374	Chr17	-	4137228	4139406	MD17G1052800	88.5	1375	1552	Chr13	-	14636008	14636186	notsure	11.5
i2_LQ_TML_c83305/f1p0/2741	27	1652	Chr13	-	38739663	38744813	MD13G1277900	59.8	1653	2717	Chr00	-	51397204	51399334	MD00G1214800	39.2
i1_LQ_TML_c66555/f1p3/1891	2	710	Chr16	+	38918637	38919346	MD16G1283000	37.5	711	1891	Chr00	-	48263538	48360207	MD00G1202700,MD00G1202600,MD00G1202400,MD00G1202300,MD00G1202200	62.5
i1_LQ_TML_c150567/f1p5/1252	1	239	Chr17	+	10069269	10069604	MD17G1116900	19.1	240	1253	Chr04	-	2134867	2136723	MD04G1018500	80.9
i1_HQ_TML_c105251/f2p1/1819	1	1482	Chr08	-	21245567	21249006	MD08G1174900	81.5	1483	1819	Chr15	-	28996230	28996566	notsure	18.5
i1_LQ_TML_c126498/f1p0/1555	1	223	Chr04	+	27726798	27727015	notsure	14.6	224	1529	Chr03	-	1779194	1780514	notsure	85.4
i0_LQ_TML_c30556/f1p0/431	1	62	Chr16	+	38917435	38917496	MD16G1283000	14.4	63	432	Chr10	+	30991537	30991906	MD10G1210500	85.6
i1_HQ_TML_c177466/f2p11/1118	1	127	Chr15	-	52428990	52429425	MD15G1422600	11.4	128	1115	Chr02	-	290369	292533	MD02G1004200	88.6
i1_LQ_TML_c85573/f1p0/1512	1	1220	Chr17	+	28997864	28999089	MD17G1240800	80.8	1221	1510	Chr05	+	34242199	34242514	notsure	19.2
i1_LQ_TML_c101063/f1p1/1895	1	825	Chr16	+	38918635	38919459	MD16G1283000	43.6	826	1893	Chr00	-	48263538	48264605	MD00G1202200	56.4
i3_LQ_TML_c28458/f1p0/3022	1	2638	Chr11	+	38292343	38452761	MD11G1268600,MD11G1267900,MD11G1268200,MD11G1268300,MD11G1268400,MD11G1267800,MD11G1268500,MD11G1268100,MD11G1267700	87.3	2639	3021	Chr01	-	24804540	24805790	notsure	12.7
i1_LQ_TML_c48340/f1p0/1678	1	1159	Chr07	-	32216006	32219918	MD07G1254900	69	1160	1680	Chr02	+	13252000	13252514	notsure	31
i0_LQ_TML_c9918/f1p16/698	1	497	Chr02	+	33658100	33658724	MD02G1280400	70.5	498	705	Chr01	+	11461589	11461796	notsure	29.5
i1_LQ_TML_c125931/f1p16/2015	3	1724	Chr14	+	14073824	14078813	MD14G1094200	85.1	1725	2021	Chr12	-	15260271	15260576	MD12G1096900	14.7
i1_LQ_TML_c129807/f1p7/1878	1	1351	Chr16	+	38917901	38919251	MD16G1283000	71.9	1352	1878	Chr08	-	5037160	5037683	MD08G1063900	28.1
i0_LQ_TML_c20745/f1p4/829	1	468	Chr16	-	61626	62201	MD16G1001000	56.4	469	830	Chr08	-	27736775	27742176	notsure	43.6
i2_LQ_TML_c103343/f1p11/2424	1	1529	Chr05	+	39896418	39897946	notsure	62.9	1530	2432	Chr16	-	32889708	32892706	MD16G1262900	37.1
i2_LQ_TML_c122433/f1p1/2377	1	1902	Chr08	+	12632119	12634223	MD08G1133100	79.9	1903	2380	Chr14	-	625914	626555	MD14G1005700	20.1
i3_LQ_TML_c18122/f1p0/3794	1	1710	Chr17	+	33572859	33659153	MD17G1274900,MD17G1275000,MD17G1274300,MD17G1274800,MD17G1274700,MD17G1274200,MD17G1274100,MD17G1275300	47	1711	3642	Chr09	+	36112565	36116102	MD09G1283400	53
i1_LQ_TML_c2334/f14p5/1667	3	1270	Chr15	-	23404433	23409675	MD15G1270100	76.1	1271	1667	Chr02	-	12956621	12957017	notsure	23.8
i0_LQ_TML_c14498/f1p0/469	1	418	Chr05	-	30948583	30955688	notsure	89.3	419	468	Chr05	-	2362318	2362367	notsure	10.7
i1_LQ_TML_c63509/f1p9/1925	1	375	Chr02	-	26634548	26637687	MD02G1226400	19.5	376	1928	Chr00	+	26431752	26451067	MD00G1123300	80.5
i1_LQ_TML_c134919/f1p0/1092	1	561	Chr07	-	32216006	32219918	MD07G1254900	51.4	562	1089	Chr02	+	13252000	13252521	notsure	48.4
i1_HQ_TML_c193419/f2p13/1962	1	1680	Chr10	-	17574272	17575976	notsure	85.9	1681	1940	Chr10	+	15640346	15640608	notsure	13.3
i3_LQ_TML_c22871/f1p3/3745	1	743	Chr00	+	3929134	3932452	MD00G1023600	19.4	744	3810	Chr05	-	39636125	39642978	MD05G1261100	80.2
i1_LQ_TML_c95433/f1p0/1207	1	134	Chr16	+	38919319	38919453	MD16G1283000	11.1	135	1208	Chr00	-	48263537	48264611	MD00G1202200	88.9
i1_HQ_TML_c4321/f3p0/1199	1	918	Chr12	-	4259029	4270307	MD12G1039300	76.6	919	1199	Chr03	-	35940158	35940439	notsure	23.4
i2_LQ_TML_c88423/f1p13/2387	1	1288	Chr17	+	32059402	32089711	MD17G1260400,MD17G1260300,MD17G1259900,MD17G1260000	53.8	1289	2396	Chr15	-	5223301	5224401	notsure	46.2
i1_LQ_TML_c125776/f1p0/1893	1	825	Chr16	+	38918635	38919459	MD16G1283000	43.6	826	1891	Chr00	-	48263538	48264605	MD00G1202200	56.4
i0_LQ_TML_c71184/f1p0/796	1	163	Chr01	+	7232498	7232660	MD01G1015600	20	164	817	Chr02	+	37143796	37144454	MD02G1317100	80
i0_LQ_TML_c8318/f1p0/877	1	749	Chr03	+	16108088	16108901	MD03G1147000	84.8	750	883	Chr10	+	7793999	7794130	notsure	15.2
i1_LQ_TML_c17950/f1p2/1431	1	870	Chr11	-	42990586	42993870	MD11G1318000	60.8	871	1430	Chr15	-	6899880	6900438	notsure	39.2
i2_LQ_TML_c141161/f1p0/2807	1	1679	Chr16	+	38917714	38919396	MD16G1283000	59.8	1680	2808	Chr17	-	20007961	20009057	MD17G1176600	40.2
i3_LQ_TML_c26071/f1p9/3810	12	2616	Chr12	+	27469006	27474059	MD12G1192800	68.3	2617	3812	Chr04	+	26874156	26875627	MD04G1177400	31.4
i1_LQ_TML_c73078/f1p0/1255	1	179	Chr16	+	38919275	38919453	MD16G1283000	14.3	180	1255	Chr00	-	48263536	48264611	MD00G1202200	85.7
i3_LQ_TML_c4487/f1p4/3290	1	2824	Chr06	-	32766059	32769413	MD06G1191900	85.8	2825	3291	Chr09	+	21100621	21101089	notsure	14.2
i2_LQ_TML_c89805/f1p0/2616	1	791	Chr11	-	10369373	10371285	MD11G1114700	30.2	792	2617	Chr03	-	6598082	6642611	MD03G1082200,MD03G1082300,MD03G1082000,MD03G1082100	69.8
i2_LQ_TML_c88641/f1p4/2418	1	1596	Chr04	+	4882759	4887123	notsure	66.3	1597	2402	Chr12	-	20178001	20228750	MD12G1126600,MD12G1126700,MD12G1127100,MD12G1126800,MD12G1127000,MD12G1126900	33.5
i0_LQ_TML_c39614/f1p0/603	1	477	Chr09	-	7130339	7142931	MD09G1098300	81.8	478	582	Chr14	+	31597538	31626633	MD14G1236200	18
i1_LQ_TML_c92890/f1p1/1889	2	709	Chr16	+	38918637	38919346	MD16G1283000	37.5	710	1890	Chr00	-	48263538	48360207	MD00G1202700,MD00G1202600,MD00G1202400,MD00G1202300,MD00G1202200	62.5
i2_LQ_TML_c66853/f1p1/2166	6	1745	Chr10	-	17574272	17576033	notsure	87.9	1746	1971	Chr10	+	15640346	15640571	notsure	11.4
i1_LQ_TML_c182894/f1p3/1739	2	557	Chr16	+	38918637	38919346	MD16G1283000	32	558	1739	Chr00	-	48263537	48360207	MD00G1202700,MD00G1202600,MD00G1202400,MD00G1202300,MD00G1202200	68
i3_LQ_TML_c5473/f1p0/3981	1	1497	Chr13	-	4325505	4328212	MD13G1061700	36.1	1498	4147	Chr08	+	8935219	8937926	notsure	63.9
i1_LQ_TML_c51814/f1p0/1931	1	528	Chr05	+	46332264	46332836	notsure	27.4	529	1927	Chr08	+	13181172	13184772	MD08G1137500	72.6
i1_LQ_TML_c36753/f1p5/1564	1	1313	Chr15	+	27576005	27578694	MD15G1294800	83.8	1314	1566	Chr10	+	21607899	21608151	notsure	16.2
i2_LQ_TML_c83443/f1p0/2803	2	345	Chr00	+	11238702	11239120	MD00G1060900	12.2	346	2813	Chr05	+	31833635	31838571	MD05G1189400	87.7
i1_LQ_TML_c116136/f1p1/1210	1	135	Chr16	+	38919319	38919453	MD16G1283000	11.2	136	1210	Chr00	-	48263537	48264611	MD00G1202200	88.8
i1_LQ_TML_c188005/f1p0/1892	1	825	Chr16	+	38918635	38919459	MD16G1283000	43.6	826	1893	Chr00	-	48263538	48264605	MD00G1202200	56.4
i2_HQ_TML_c33610/f7p5/2344	21	393	Chr13	+	12502299	12502680	MD13G1158900	15.9	394	2342	Chr16	+	12849060	12852791	MD16G1159100	83.1
i0_LQ_TML_c51103/f1p0/421	1	313	Chr16	-	5179480	5179792	notsure	74.2	314	419	Chr12	-	29223744	29223849	notsure	25.1
i1_LQ_TML_c184489/f3p12/2051	1	965	Chr16	+	38918299	38919459	MD16G1283000	47.5	966	2032	Chr00	-	48263538	48264605	MD00G1202200	52.5
i2_LQ_TML_c122611/f1p0/2738	1	595	Chr03	+	33835638	33836845	MD03G1250300	21.9	596	2715	Chr11	+	38604139	38611094	MD11G1270400	78.1
i2_LQ_TML_c142662/f2p0/2015	1	740	Chr16	+	38918635	38919370	MD16G1283000	38.8	741	1905	Chr00	-	48263538	48299222	MD00G1202200	61.2
i2_LQ_TML_c13509/f1p0/2030	2	824	Chr16	+	38918633	38919442	MD16G1283000	42.7	825	1929	Chr00	-	48263536	48264622	MD00G1202200	57.3
i1_LQ_TML_c92203/f1p0/1891	1	798	Chr16	+	38918639	38919435	MD16G1283000	42.2	799	1891	Chr00	-	48263538	48296237	MD00G1202200	57.8
i1_HQ_TML_c184613/f12p3/1838	1	1582	Chr12	-	23676877	23679060	MD12G1156200	86.3	1583	1834	Chr16	+	567034	567285	MD16G1007500	13.7
i0_LQ_TML_c52043/f1p0/333	1	119	Chr15	-	14814454	14814569	MD15G1188000	35.7	120	333	Chr02	-	3925266	3925479	notsure	64.3
i1_LQ_TML_c94119/f1p0/1231	1	142	Chr16	+	38919312	38919453	MD16G1283000	11.5	143	1220	Chr00	-	48263536	48264611	MD00G1202200	87.6
i1_LQ_TML_c103742/f1p0/1893	1	556	Chr16	+	38918635	38919190	MD16G1283000	29.4	557	1893	Chr00	-	48263538	48390338	MD00G1202400,MD00G1202600,MD00G1202200,MD00G1202700,MD00G1202300,MD00G1202800	70.6
i2_LQ_TML_c14420/f1p0/2096	4	1026	Chr10	-	33548465	33745709	MD10G1240100,MD10G1240300,MD10G1240600,MD10G1240000,MD10G1240500,MD10G1241000,MD10G1242200,MD10G1241500,MD10G1242500,MD10G1239900,MD10G1241100,MD10G1241800,MD10G1242100,MD10G1242000,MD10G1240700	48.8	1027	2096	Chr05	-	39968145	40284472	MD05G1264800,MD05G1267000,MD05G1266700,MD05G1267100,MD05G1265400,MD05G1264600,MD05G1265500	51
i1_LQ_TML_c172163/f1p11/1913	1	960	Chr05	-	38381432	38383141	MD05G1252200	50.1	961	1915	Chr15	+	25205697	25207312	MD15G1281700	49.9
i1_LQ_TML_c90329/f1p1/1882	1	818	Chr16	+	38918635	38919453	MD16G1283000	43.3	819	1888	Chr00	-	48263539	48264611	MD00G1202200	56.7
i0_HQ_TML_c49916/f2p0/364	1	142	Chr08	+	9382917	9383061	notsure	39.4	143	359	Chr00	+	19693454	19693673	notsure	60.3
i1_LQ_TML_c158815/f1p3/1113	1	810	Chr12	+	7274316	7276233	MD12G1062000	72.1	811	1123	Chr11	+	25222094	25222408	notsure	27.9
i1_LQ_TML_c35316/f1p23/1437	2	355	Chr16	+	38919099	38919453	MD16G1283000	24.8	356	1427	Chr00	-	48263540	48264611	MD00G1202200	75
i1_LQ_TML_c128650/f1p0/1590	1	463	Chr16	+	38918933	38919396	MD16G1283000	29.1	464	1590	Chr17	-	20007965	20009057	MD17G1176600	70.9
i4_LQ_TML_c3053/f1p0/4662	1	546	Chr11	+	42709989	42712076	MD11G1314700	11.1	547	4903	Chr03	+	37148434	37155901	MD03G1295600	88.9
i2_LQ_TML_c127756/f1p0/2416	1	1668	Chr08	-	28292071	28297052	MD08G1220100	68.9	1669	2422	Chr17	+	31713182	31713936	notsure	31.1
i1_LQ_TML_c30027/f1p1/1293	1	223	Chr16	+	38919231	38919453	MD16G1283000	17.2	224	1295	Chr00	-	48263538	48264611	MD00G1202200	82.8
i2_LQ_TML_c17017/f1p0/2467	1	1894	Chr09	-	18306669	18379520	MD09G1200000,MD09G1199900,MD09G1200400,MD09G1200300,MD09G1200600,MD09G1199800	76.6	1895	2471	Chr02	-	10943535	10944110	MD02G1134800	23.4
i1_LQ_TML_c103762/f1p5/1345	1	1202	Chr09	-	2059338	2084549	MD09G1034000,MD09G1033600,MD09G1033700,MD09G1033800,MD09G1033900	89.2	1203	1347	Chr14	+	5810626	5810770	notsure	10.8
i3_LQ_TML_c9568/f1p7/3661	4	728	Chr15	+	33990088	33995887	MD15G1322900	19.8	729	3665	Chr16	+	19150352	19153367	notsure	80.1
i4_LQ_TML_c17470/f1p0/4337	1	3759	Chr12	+	5137237	5140997	notsure	88	3760	4274	Chr09	-	5725355	5725869	MD09G1081300	12
i2_LQ_TML_c21390/f1p0/2891	1	2416	Chr15	-	4246657	4251282	MD15G1062000	83.7	2417	2859	Chr08	-	5972952	5973363	MD08G1074100	15.4
i1_LQ_TML_c149436/f1p2/1258	1	184	Chr16	+	38919269	38919453	MD16G1283000	14.6	185	1258	Chr00	-	48263538	48264611	MD00G1202200	85.4
i2_LQ_TML_c16949/f1p0/2306	1	1654	Chr11	-	14311759	14349731	MD11G1151000,MD11G1150900,MD11G1150800	71.4	1655	2318	Chr09	+	13489963	13490640	notsure	28.6
i1_LQ_TML_c32952/f1p1/1326	1	1170	Chr13	+	4714258	4717042	MD13G1068700	88.2	1171	1326	Chr00	-	51058652	51058807	notsure	11.8
i1_LQ_TML_c199639/f1p1/1899	1	824	Chr16	+	38918635	38919459	MD16G1283000	43.6	825	1890	Chr00	-	48263540	48264605	MD00G1202200	56.4
i2_LQ_TML_c18434/f1p0/2111	11	324	Chr04	+	26102454	26102769	MD04G1170400	14.3	325	2198	Chr14	-	26572660	26574540	MD14G1172100	85.3
i2_LQ_TML_c14353/f1p0/2013	2	504	Chr08	-	30849486	30849989	MD08G1243000	24.2	505	2079	Chr17	+	14766729	14768663	MD17G1154900	75.7
i1_LQ_TML_c84091/f1p1/2006	1	383	Chr16	+	38918880	38919262	MD16G1283000	19.1	384	2006	Chr10	+	39893985	39896314	MD10G1314900	80.9
i2_HQ_TML_c9419/f2p0/2422	2	250	Chr02	-	12236960	12237213	MD02G1148800	10.3	251	2420	Chr15	-	22480211	22482382	MD15G1263000	89.7
i1_LQ_TML_c84435/f2p0/1256	1	184	Chr16	+	38919269	38919453	MD16G1283000	14.6	185	1256	Chr00	-	48263540	48264611	MD00G1202200	85.3
i3_LQ_TML_c11771/f1p8/3458	1	2386	Chr15	-	12032	18067	MD15G1000400,MD15G1000300	66.8	2387	3569	Chr05	-	1820711	1823748	MD05G1008000	33.1
i3_LQ_TML_c25775/f1p0/3401	4	1158	Chr13	+	16116072	16117226	MD13G1188800	33.1	1159	3494	Chr10	-	38164334	38167445	MD10G1293400	66.9
i1_LQ_TML_c196992/f1p0/1226	3	147	Chr16	+	38919309	38919453	MD16G1283000	11.8	148	1223	Chr00	-	48263536	48264611	MD00G1202200	87.7
i2_LQ_TML_c121308/f1p0/2271	1	1737	Chr11	-	41343700	41345469	MD11G1295000,MD11G1294900	76.4	1738	2273	Chr11	+	35883849	35885080	MD11G1246800	23.6
i1_HQ_TML_c17932/f2p94/1762	1	1513	Chr16	+	38914864	38916376	MD16G1283000	85.9	1514	1757	Chr00	-	48604951	48605194	MD00G1203000	13.8
i1_LQ_TML_c154033/f1p4/1736	1	605	Chr16	+	38918790	38919396	MD16G1283000	34.9	606	1735	Chr17	-	20007962	20009057	MD17G1176600	65.1
i3_LQ_TML_c20677/f1p0/3833	27	2302	Chr09	+	34800985	35858173	MD09G1278100,MD09G1279500,MD09G1273900,MD09G1272900,MD09G1278400,MD09G1275200,MD09G1277600,MD09G1275100,MD09G1274600,MD09G1279300,MD09G1275000,MD09G1281200,MD09G1276200,MD09G1277100,MD09G1275800,MD09G1275700,MD09G1280300,MD09G1279900,MD09G1278600,MD09G1277900,MD09G1277200,MD09G1280800,MD09G1278500,MD09G1275300,MD09G1279200,MD09G1275900,MD09G1276800,MD09G1272600,MD09G1273600,MD09G1276000,MD09G1275…	59.2	2303	3842	Chr05	-	27274836	27278296	notsure	40.1
i1_LQ_TML_c68897/f1p0/2011	4	1725	Chr08	-	22954226	22966024	MD08G1184300	85.4	1726	2015	Chr15	-	45078180	45078469	MD15G1370800	14.4
i1_LQ_TML_c123170/f1p1/1756	1	625	Chr16	+	38918688	38919396	MD16G1283000	35.6	626	1757	Chr17	-	20007961	20009057	MD17G1176600	64.4
i2_HQ_TML_c147304/f4p0/2916	1	2059	Chr01	-	9004195	9007917	MD01G1022700	70.6	2060	2918	Chr15	+	36319957	36320934	MD15G1329800	29.4
i2_LQ_TML_c81204/f1p0/2694	1	2003	Chr16	+	38917139	38919141	MD16G1283000	74.4	2004	2689	Chr08	-	5037109	5043779	MD08G1063900,MD08G1064000	25.5
i0_LQ_TML_c44272/f1p0/978	1	642	Chr05	+	32446942	32447586	MD05G1197200	65.8	643	975	Chr10	+	27703629	27703977	notsure	34.2
i2_LQ_TML_c84937/f1p0/2384	1	1237	Chr03	-	27293906	27296136	MD03G1199500	51.9	1238	2384	Chr13	-	3281600	3282746	notsure	48.1
i0_LQ_TML_c23050/f1p0/987	1	373	Chr10	+	38173951	38174606	MD10G1293500	37.8	374	985	Chr01	+	1449070	1449681	notsure	62
i2_LQ_TML_c108147/f1p0/2907	1	687	Chr04	-	22953846	22954531	notsure	23.6	688	2908	Chr10	+	21548840	21551020	notsure	76.4
i1_LQ_TML_c152031/f1p0/1288	1	214	Chr16	+	38919240	38919453	MD16G1283000	16.6	215	1290	Chr00	-	48263538	48264611	MD00G1202200	83.4
i1_LQ_TML_c105904/f1p0/1296	1	222	Chr16	+	38919231	38919453	MD16G1283000	17.1	223	1296	Chr00	-	48263538	48264611	MD00G1202200	82.9
i2_HQ_TML_c111144/f2p0/2060	1	1177	Chr09	+	6625813	6628760	MD09G1090600	57.1	1178	2060	Chr17	+	6608682	6610317	MD17G1079800	42.9
i1_LQ_TML_c83144/f1p0/1206	1	134	Chr16	+	38919320	38919453	MD16G1283000	11.1	135	1207	Chr00	-	48263539	48264611	MD00G1202200	88.9
i2_LQ_TML_c101305/f1p2/2716	1	1585	Chr16	+	38917810	38919396	MD16G1283000	58.3	1586	2716	Chr17	-	20007961	20009057	MD17G1176600	41.6
i1_LQ_TML_c51084/f1p155/1425	1	242	Chr10	-	34511786	34512027	MD10G1252200	17	243	1423	Chr12	-	9753224	9754405	MD12G1080100	83
i1_LQ_TML_c102495/f1p27/1896	1	363	Chr14	-	626312	626671	MD14G1005700	19.1	364	1896	Chr17	-	31852555	31859796	MD17G1258100,MD17G1258200	80.9
i2_LQ_TML_c4098/f1p0/2652	1	1464	Chr15	+	1453817	1455280	notsure	55.3	1465	2647	Chr12	+	25093393	25094575	MD12G1169900	44.7
i4_LQ_TML_c7990/f1p0/5056	1	2484	Chr01	+	11879868	11882361	notsure	49	2485	5065	Chr03	-	29067630	29071968	MD03G1211800	51
i1_LQ_TML_c67681/f1p0/1561	12	1330	Chr15	-	14814454	14815762	MD15G1188000	84.4	1331	1559	Chr02	-	3925251	3925479	notsure	14.7
i2_LQ_TML_c63031/f3p3/2604	3	1348	Chr11	-	35365412	35367068	MD11G1243500	51.7	1349	2604	Chr11	+	33166362	33244554	MD11G1228300,MD11G1228500,MD11G1227900,MD11G1228700,MD11G1228400	48.2
i2_LQ_TML_c69928/f1p0/2584	2	1510	Chr10	-	34229030	34514525	MD10G1252000,MD10G1250100,MD10G1250800,MD10G1251600,MD10G1252100,MD10G1250200,MD10G1249800,MD10G1250600,MD10G1251000,MD10G1251900,MD10G1252200,MD10G1250700,MD10G1251800,MD10G1249900,MD10G1250400,MD10G1251300,MD10G1251700	58.2	1511	2593	Chr16	+	21032836	21033918	notsure	41.8
i1_LQ_TML_c161444/f1p0/1273	10	194	Chr16	+	38919268	38919453	MD16G1283000	14.6	195	1268	Chr00	-	48263538	48264611	MD00G1202200	84.7
i2_LQ_TML_c125178/f1p0/2949	2	452	Chr06	+	30156425	30156875	MD06G1160200	14.7	453	3063	Chr01	+	16972746	16976227	MD01G1065800	85.2
i2_LQ_TML_c127038/f1p5/2382	1	331	Chr02	-	8065992	8066322	MD02G1100800	13.8	332	2391	Chr02	+	7846785	7848734	MD02G1099000	86.1
i1_LQ_TML_c78621/f1p0/1221	1	148	Chr16	+	38919305	38919453	MD16G1283000	12.1	149	1222	Chr00	-	48263538	48264611	MD00G1202200	87.9
i3_LQ_TML_c23174/f1p2/3109	1	1778	Chr13	-	38739663	38744844	MD13G1277900	55	1779	3231	Chr00	-	51397145	51399334	MD00G1214800	45
i1_LQ_TML_c192597/f1p1/1894	1	527	Chr16	+	38918635	38919161	MD16G1283000	27.9	528	1892	Chr00	-	48263539	48427310	MD00G1202400,MD00G1202900,MD00G1202600,MD00G1202200,MD00G1202700,MD00G1202300,MD00G1202800	72.1
i2_LQ_TML_c69852/f1p0/2900	1	2599	Chr15	-	33956322	33959149	MD15G1322800,MD15G1322600,MD15G1322700	89.5	2600	2903	Chr06	+	29738502	29738993	notsure	10.5
i1_LQ_TML_c11301/f2p1/1989	15	298	Chr06	-	22946371	22946649	MD06G1095700	14.2	299	1994	Chr14	-	18815824	18818603	MD14G1115700	85.1
i0_HQ_TML_c18267/f3p3/752	1	640	Chr06	+	6109048	6110636	MD06G1044600	85.1	641	752	Chr13	-	8240589	8240701	notsure	14.9
i2_HQ_TML_c16420/f4p0/2829	1	283	Chr00	-	37676577	37677447	notsure	10	284	2829	Chr11	-	13286805	13291697	MD11G1142500	90
i2_LQ_TML_c64192/f1p0/2454	3	1447	Chr16	+	19842733	19844151	MD16G1209800	59.1	1448	2444	Chr12	+	27979862	27980858	MD12G1198800	40.8
i1_LQ_TML_c160096/f2p1/1255	1	185	Chr16	+	38919269	38919453	MD16G1283000	14.7	186	1258	Chr00	-	48263538	48264611	MD00G1202200	85.3
i1_LQ_TML_c119719/f1p1/1638	1	507	Chr16	+	38918889	38919396	MD16G1283000	31	508	1637	Chr17	-	20007961	20009057	MD17G1176600	69
i2_LQ_TML_c39052/f2p0/2842	1	1944	Chr01	-	9004195	9007922	MD01G1022700	68	1945	2859	Chr15	+	36319957	36320989	MD15G1329800	32
i2_LQ_TML_c64647/f1p2/2111	1	1086	Chr16	+	38918147	38919459	MD16G1283000	50.4	1087	2154	Chr00	-	48263533	48264605	MD00G1202200	49.6
i1_LQ_TML_c66089/f1p1/1664	1	1182	Chr13	-	24562936	24564132	MD13G1239700	71.1	1183	1663	Chr13	-	9208298	9208780	notsure	28.9
i1_LQ_TML_c148764/f1p41/1340	4	201	Chr02	-	30587621	30587819	notsure	14.7	202	1345	Chr15	+	53873422	53874676	MD15G1438900	85.1
i2_LQ_TML_c4190/f1p0/2289	7	2041	Chr16	-	848707	851866	MD16G1011200,MD16G1011300,MD16G1011400,MD16G1011500	88.6	2042	2297	Chr13	-	879358	879613	MD13G1014100	11.1
i0_LQ_TML_c33193/f1p0/369	1	225	Chr05	+	36728406	36728633	MD05G1235300	60.2	226	373	Chr05	-	12393653	12397805	notsure	39.6
i1_LQ_TML_c26656/f1p2/1346	5	269	Chr16	+	38919188	38919453	MD16G1283000	19.7	270	1344	Chr00	-	48263539	48264611	MD00G1202200	80
i2_HQ_TML_c86526/f2p9/2190	1	1041	Chr14	-	23434350	23436175	MD14G1141900	47.5	1042	2193	Chr01	-	29414268	29415421	notsure	52.5
i1_LQ_TML_c85728/f1p20/1282	3	1146	Chr09	-	9997128	9999477	MD09G1129700	89.4	1147	1280	Chr17	-	10271884	10272017	MD17G1118500	10.5
i1_LQ_TML_c105451/f1p37/1711	1	1499	Chr11	+	11880326	11882875	MD11G1131300	87.6	1500	1708	Chr04	-	1278156	1278364	notsure	12.2
i6_LQ_TML_c521/f1p0/6457	1	1071	Chr04	-	27475931	27477362	MD04G1183400	15.8	1072	6770	Chr07	+	30062155	30073024	MD07G1223800	84.2
i1_LQ_TML_c69191/f1p0/1892	1	825	Chr16	+	38918635	38919459	MD16G1283000	43.6	826	1892	Chr00	-	48263538	48264605	MD00G1202200	56.4
i2_LQ_TML_c20460/f1p19/2361	1	1234	Chr07	-	2599458	2600691	MD07G1032000	51.6	1235	2390	Chr02	+	34943196	34944466	MD02G1294400,MD02G1294500	48.4
i1_LQ_TML_c24421/f1p155/1889	1	1289	Chr11	-	35298272	35405325	MD11G1243000,MD11G1243100,MD11G1243700,MD11G1243400,MD11G1243500	68.2	1290	1889	Chr11	-	9004894	9005495	notsure	31.8
i1_LQ_TML_c70573/f1p6/1768	4	590	Chr05	-	38381159	38382962	MD05G1252200	33.2	591	1770	Chr15	+	25205697	25207312	MD15G1281700	66.7
i1_HQ_TML_c144857/f3p82/1735	3	1149	Chr02	-	3869211	3870330	MD02G1049400	66.1	1150	1734	Chr09	+	28316990	28317537	notsure	33.7
i2_LQ_TML_c42485/f1p2/2113	2	1884	Chr13	+	26513637	26516363	MD13G1249700	88.5	1885	2128	Chr03	+	4147031	4147275	notsure	11.5
i4_LQ_TML_c3429/f1p3/4550	26	653	Chr16	-	2909419	2910714	notsure	13.8	654	4530	Chr03	-	35333806	35341977	MD03G1268600	85.5
i2_LQ_TML_c146693/f1p0/2111	1	1564	Chr10	-	645799	727972	MD10G1003900,MD10G1003400,MD10G1003500,MD10G1004100,MD10G1003600,MD10G1004400,MD10G1003300,MD10G1003700	74	1565	2105	Chr03	-	15710902	15711454	notsure	25.6
i1_LQ_TML_c67675/f1p4/1551	14	469	Chr16	-	34449347	34449801	MD16G1268100	29.4	470	1550	Chr00	-	48263540	48264620	MD00G1202200	69.7
i2_HQ_TML_c83204/f2p0/2730	4	2346	Chr10	+	21546434	21548777	MD10G1133500	85.7	2347	2730	Chr12	+	7162528	7162911	notsure	14.1
i1_LQ_TML_c87569/f1p1/1829	1	1553	Chr13	+	8672663	8676770	MD13G1118600	84.9	1554	1822	Chr16	+	8476390	8476658	MD16G1118800	14.7
i3_LQ_TML_c4063/f1p46/3268	2	2828	Chr10	-	40607246	40611948	MD10G1325700	87.4	2829	3218	Chr05	-	46832301	46832758	MD05G1351300	12.1
i1_HQ_TML_c70509/f2p0/1369	1	199	Chr05	+	46332323	46332521	notsure	14.5	200	1369	Chr08	+	13181381	13184752	MD08G1137500	85.5
i1_LQ_TML_c102585/f1p2/1623	1	1384	Chr01	+	17283445	17288874	MD01G1068800	85.2	1385	1624	Chr15	+	7434560	7434805	notsure	14.8
i2_LQ_TML_c122703/f1p0/2731	1	1344	Chr10	-	35324315	35326443	MD10G1259100	48.9	1345	2747	Chr13	-	2460788	2462946	MD13G1035000	51.1
i1_LQ_TML_c146163/f1p4/1936	1	1630	Chr16	-	14358760	14369714	MD16G1171100,MD16G1171000,MD16G1171200	84	1631	1941	Chr01	+	23949550	23951917	notsure	16
i1_LQ_TML_c184588/f1p2/1248	1	399	Chr10	+	39895063	39895465	MD10G1314900	32	400	1246	Chr05	+	46186668	46187516	MD05G1341400	68
i0_HQ_TML_c42439/f2p0/566	1	94	Chr14	+	9780006	9780099	notsure	16.5	95	568	Chr11	+	41350668	41351143	MD11G1295600	83.5
i2_LQ_TML_c131688/f1p0/2577	1	1446	Chr16	+	38917950	38919396	MD16G1283000	56.2	1447	2575	Chr17	-	20007961	20009057	MD17G1176600	43.8
i1_LQ_TML_c52391/f1p78/1350	3	1039	Chr16	+	19844460	19845509	MD16G1209800	76.8	1040	1350	Chr16	+	2839511	2839821	MD16G1040000	23
i2_HQ_TML_c148648/f3p2/2233	1	255	Chr09	+	28300040	28300296	MD09G1229200	11.4	256	2246	Chr16	+	6939479	6950840	MD16G1100100	88.6
i3_LQ_TML_c28204/f1p0/3054	1	2102	Chr01	-	9004195	9007921	MD01G1022700	69	2103	3046	Chr15	+	36319957	36321019	MD15G1329800	31
i1_LQ_TML_c47315/f1p0/1891	2	823	Chr16	+	38918637	38919459	MD16G1283000	43.5	824	1891	Chr00	-	48263538	48264605	MD00G1202200	56.5
i2_LQ_TML_c71889/f1p0/2143	1	1565	Chr07	+	34273413	34274901	MD07G1277400	71.4	1566	2189	Chr15	-	45641046	45641919	MD15G1373700	28.5
i1_LQ_TML_c46308/f1p2/1894	1	823	Chr16	+	38918635	38919459	MD16G1283000	43.5	824	1892	Chr00	-	48263538	48264605	MD00G1202200	56.4
i3_LQ_TML_c19574/f1p1/3827	1	2715	Chr03	+	29290095	29295081	MD03G1213400	70.9	2716	3829	Chr03	+	24221313	24223702	MD03G1176500	29.1
i1_LQ_TML_c115359/f1p14/1082	1	441	Chr16	+	38918635	38919074	MD16G1283000	40.9	442	1079	Chr15	-	14540437	14541299	MD15G1184100	59.1
i2_LQ_TML_c33623/f1p8/2510	1	967	Chr08	+	5173223	5174185	notsure	38.5	968	2509	Chr02	+	30246952	30248508	MD02G1250900	61.4
i1_LQ_TML_c197384/f1p0/1024	2	182	Chr12	+	9996808	9996988	notsure	17.4	183	1043	Chr07	-	10880053	10880840	notsure	82.6
i4_LQ_TML_c27383/f1p0/4093	40	1218	Chr10	-	8400055	8403271	notsure	27.8	1219	4246	Chr01	+	16505071	16510905	MD01G1061400	71.3
i2_LQ_TML_c82627/f1p0/2239	19	1629	Chr13	+	25757255	25759062	MD13G1245600	71.4	1630	2255	Chr00	+	45201325	45202573	MD00G1189400	27.8
i1_LQ_TML_c122102/f1p1/1894	1	825	Chr16	+	38918635	38919459	MD16G1283000	43.6	826	1893	Chr00	-	48263538	48264605	MD00G1202200	56.4
i1_LQ_TML_c146886/f1p8/1894	1	827	Chr16	+	38918635	38919460	MD16G1283000	43.7	828	1894	Chr00	-	48263538	48264604	MD00G1202200	56.3
i1_LQ_TML_c116821/f1p0/1308	3	245	Chr16	+	38919210	38919453	MD16G1283000	18.5	246	1313	Chr00	-	48263538	48264611	MD00G1202200	81.3
i1_LQ_TML_c102584/f1p1/1906	1	560	Chr16	+	38918635	38919193	MD16G1283000	29.6	561	1894	Chr00	-	48263538	48491441	MD00G1202400,MD00G1202900,MD00G1202600,MD00G1202200,MD00G1202700,MD00G1202300,MD00G1202800	70.4
i2_LQ_TML_c70481/f1p0/2420	1	1323	Chr01	-	29875091	29892926	MD01G1202900	54.6	1324	2421	Chr08	+	417911	419343	MD08G1004500	45.4
i2_HQ_TML_c135503/f43p0/2754	1	308	Chr00	-	37676577	37677471	notsure	11.2	309	2753	Chr11	-	13286906	13291697	MD11G1142500	88.8
i1_LQ_TML_c114278/f1p0/1888	1	825	Chr16	+	38918635	38919459	MD16G1283000	43.7	826	1890	Chr00	-	48263540	48264605	MD00G1202200	56.3
i4_LQ_TML_c11338/f1p0/5061	1	1574	Chr10	+	39223230	39226166	MD10G1306500	30.9	1575	5096	Chr05	-	44770643	44775265	MD05G1320400,MD05G1320300	69.1
i1_LQ_TML_c63063/f1p21/1505	6	1173	Chr00	-	38634585	38652397	MD00G1168200,MD00G1168300,MD00G1168000,MD00G1168100	74.5	1174	1567	Chr03	+	2042925	2044264	MD03G1024600	25.1
i1_LQ_TML_c105074/f1p4/1514	1	1371	Chr09	-	1630802	1658783	MD09G1026300,MD09G1026600,MD09G1025900,MD09G1026200,MD09G1026500,MD09G1026400	89.1	1372	1539	Chr09	+	2891353	2891519	notsure	10.9
i1_LQ_TML_c9401/f1p0/1905	1	825	Chr16	+	38918635	38919459	MD16G1283000	43.3	826	1892	Chr00	-	48263538	48264605	MD00G1202200	56
i5_LQ_TML_c2042/f1p2/5665	1	1795	Chr05	+	38326053	38328056	MD05G1251600	31.7	1796	5668	Chr10	+	32840506	32853238	MD10G1232200,MD10G1232100	68.3
i0_HQ_TML_c18277/f2p0/810	1	227	Chr06	+	5229587	5230259	MD06G1041100	28	228	810	Chr12	-	27431948	27433640	MD12G1192500	72
i4_LQ_TML_c4553/f1p2/4904	1	2662	Chr15	-	18183981	18188623	MD15G1223800	54.1	2663	4924	Chr02	-	8203307	8206834	MD02G1102300	45.9
i1_LQ_TML_c91195/f2p1/1295	1	223	Chr16	+	38919231	38919453	MD16G1283000	17.2	224	1295	Chr00	-	48263539	48264611	MD00G1202200	82.8
i1_LQ_TML_c75573/f1p0/1108	1	147	Chr00	-	49150539	49150681	notsure	13.2	148	1109	Chr15	-	43862668	43867071	MD15G1363400	86.7
i1_LQ_TML_c21932/f5p2/1914	1	1565	Chr15	-	11267030	11270482	MD15G1152100	81.7	1566	1916	Chr02	-	496430	496782	MD02G1007900	18.3
i2_LQ_TML_c58238/f1p0/2022	1	956	Chr16	+	38918503	38919459	MD16G1283000	47.3	957	2022	Chr00	-	48263539	48264605	MD00G1202200	52.7
i1_LQ_TML_c56368/f1p6/1042	1	264	Chr09	+	32152846	32154358	notsure	25.3	265	1041	Chr09	-	34810524	34811408	MD09G1272000	74.6
i1_LQ_TML_c49332/f1p0/1841	1	1382	Chr03	+	36114391	36117920	MD03G1279400	72.9	1383	1894	Chr06	-	32441020	32441551	MD06G1186900	27
i1_LQ_TML_c67894/f1p5/1150	1	778	Chr07	-	26151946	26154508	MD07G1181200	67.6	779	1149	Chr01	+	15954688	15955058	notsure	32.2
i4_LQ_TML_c14492/f1p0/4618	1	891	Chr03	+	21950824	21952320	MD03G1165500	19.1	892	4658	Chr03	-	22819587	22887123	MD03G1168800	80.9
i0_LQ_TML_c23115/f1p0/764	8	329	Chr13	-	10782973	10783294	MD13G1140000	42.1	330	764	Chr02	-	9503717	9504346	MD02G1116500	56.9
i1_HQ_TML_c185539/f93p15/1734	1	1449	Chr06	+	36457131	36459224	MD06G1233300	83.6	1450	1724	Chr14	+	31902460	31902725	MD14G1240100	15.9
i2_LQ_TML_c89901/f1p0/2602	1	1066	Chr17	-	34035211	34036270	MD17G1280000	40.9	1067	2605	Chr04	-	25246474	25257594	notsure	59.1
i0_LQ_TML_c8061/f1p0/598	1	171	Chr15	-	9329304	9329474	MD15G1129000	28.6	172	598	Chr06	-	28712476	28712901	MD06G1143600	71.4
i1_LQ_TML_c6941/f1p0/1501	2	438	Chr16	-	34449323	34449758	MD16G1268100	29.1	439	1501	Chr00	-	48263534	48264596	MD00G1202200	70.8
i3_LQ_TML_c20402/f1p0/3776	1	3311	Chr12	-	6106410	6111466	MD12G1054200,MD12G1054100	87.7	3312	3775	Chr12	+	21626631	21627094	notsure	12.3
i1_LQ_TML_c108548/f1p22/1454	1	951	Chr04	+	6924217	6929173	MD04G1056800,MD04G1056900	65.4	952	1454	Chr17	+	2344759	2345985	MD17G1032200	34.6
i0_LQ_TML_c4040/f1p0/766	3	570	Chr16	+	19844460	19845027	MD16G1209800	73.8	571	770	Chr12	+	7087775	7087974	MD12G1061000	26
i1_LQ_TML_c150527/f1p21/1375	1	241	Chr05	+	19684360	19684602	notsure	17.5	242	1374	Chr05	+	39672355	39673492	MD05G1261200	82.5
i2_LQ_TML_c86165/f1p0/2965	1	2040	Chr01	-	9004195	9007920	MD01G1022700	69	2041	2956	Chr15	+	36319957	36320988	MD15G1329800	31
i2_HQ_TML_c16476/f4p3/2339	2	292	Chr02	-	12236960	12237261	MD02G1148800	12.4	293	2339	Chr15	-	22480336	22482382	MD15G1263000	87.5
i1_HQ_TML_c68500/f5p17/1660	1	1343	Chr13	+	15689308	15690650	MD13G1184700	80.9	1344	1660	Chr14	-	31535814	31536129	notsure	19.1
i2_LQ_TML_c114325/f1p0/2347	1	1281	Chr16	+	38918178	38919459	MD16G1283000	54.6	1282	2348	Chr00	-	48263539	48264605	MD00G1202200	45.4
i1_LQ_TML_c53915/f2p12/1999	13	1599	Chr00	-	11660851	11766632	MD00G1063400	79.4	1600	1996	Chr00	-	18169217	18169614	notsure	19.9
i1_LQ_TML_c19871/f1p1/1353	1	1198	Chr16	+	38918268	38919465	MD16G1283000	88.6	1199	1352	Chr17	-	20008834	20008988	MD17G1176600	11.4
i1_HQ_TML_c126420/f2p0/1744	1	413	Chr17	-	19735660	19736859	notsure	23.7	414	1745	Chr03	-	16593143	16594474	notsure	76.3
i4_LQ_TML_c12952/f1p0/4854	1	3775	Chr15	+	19817742	19961355	MD15G1242000,MD15G1241200,MD15G1240800,MD15G1242400,MD15G1242100,MD15G1240900,MD15G1241500,MD15G1241900,MD15G1242200,MD15G1240700,MD15G1241300,MD15G1242700	77.5	3776	4873	Chr11	-	5248012	5249112	MD11G1060500	22.5
i2_LQ_TML_c150343/f1p5/2071	1	996	Chr16	+	38918464	38919459	MD16G1283000	48.1	997	2067	Chr00	-	48263536	48264605	MD00G1202200	51.7
i1_LQ_TML_c21750/f1p5/1896	1	604	Chr07	-	13048051	13048809	MD07G1112300	31.8	605	1897	Chr07	-	7434877	7441138	MD07G1077700	68.2
i2_LQ_TML_c104725/f1p0/2694	9	1624	Chr16	+	38917694	38919453	MD16G1283000	59.6	1625	2696	Chr00	-	48263555	48264611	MD00G1202200	39.5
i0_LQ_TML_c11107/f1p2/634	1	425	Chr12	-	23676877	23677301	MD12G1156200	66.9	426	635	Chr16	+	567034	567243	MD16G1007500	33.1
i1_HQ_TML_c67826/f2p0/1895	1	527	Chr16	+	38918635	38919161	MD16G1283000	27.8	528	1893	Chr00	-	48263538	48427310	MD00G1202400,MD00G1202900,MD00G1202600,MD00G1202200,MD00G1202700,MD00G1202300,MD00G1202800	72.2
i2_HQ_TML_c10691/f5p0/2641	1	338	Chr10	+	20486023	20486505	notsure	12.8	339	2641	Chr17	-	14584690	14735651	MD17G1154300,MD17G1154500,MD17G1154400	87.2
i2_LQ_TML_c50121/f1p0/2441	1	366	Chr15	-	52328096	52329169	MD15G1421500	14.6	367	2486	Chr03	-	2838129	2841095	MD03G1035400	84.8
i1_LQ_TML_c154255/f1p9/1390	1	719	Chr12	-	10636448	10638489	MD12G1086500	51.7	720	1391	Chr17	+	25559877	25560548	MD17G1210700	48.3
i1_HQ_TML_c68025/f2p1/1493	1	1327	Chr11	+	12341934	12347420	MD11G1134400	88.9	1328	1493	Chr03	+	10375559	10375724	MD03G1116200	11.1
i2_HQ_TML_c2425/f5p2/2212	1	427	Chr00	-	50127816	50129184	MD00G1205700	19.3	428	2212	Chr08	-	12294835	12301701	MD08G1130500	80.7
i0_LQ_TML_c32420/f1p0/358	1	262	Chr05	+	11310169	11310428	notsure	73	263	359	Chr09	+	32204257	32204353	notsure	27
i2_LQ_TML_c12078/f1p1/2550	3	1085	Chr13	+	21168082	21175734	MD13G1219100	40.9	1086	2651	Chr10	-	6150603	6154520	MD10G1046000	59.1
i3_LQ_TML_c29853/f1p0/3114	1	1986	Chr16	+	38917218	38919396	MD16G1283000	63.7	1987	3116	Chr17	-	20007961	20009057	MD17G1176600	36.3
i1_LQ_TML_c82766/f1p34/2013	1	1660	Chr16	-	5380308	5382586	notsure	82.5	1661	2012	Chr10	-	1338336	1338687	notsure	17.5
i0_HQ_TML_c13377/f5p0/878	1	427	Chr15	+	14587722	14588149	notsure	48.7	428	877	Chr09	+	3598798	3599267	notsure	51.3
i3_LQ_TML_c13904/f1p9/3056	1	578	Chr03	+	33835647	33836845	MD03G1250300	18.9	579	3058	Chr11	+	38604139	38611127	MD11G1270400	81.1
i3_LQ_TML_c20586/f1p9/3062	6	790	Chr15	-	13855655	13856456	MD15G1177000	24.1	791	3254	Chr02	-	2791912	2794726	MD02G1036900	75.7
i1_LQ_TML_c40809/f1p0/1064	1	506	Chr01	+	10408788	10409331	notsure	47.4	507	1068	Chr11	+	1793001	1794060	notsure	52.6
i1_LQ_TML_c53648/f1p3/1882	4	763	Chr09	+	8026649	8185361	MD09G1108900,MD09G1109700,MD09G1108400,MD09G1109600,MD09G1110100,MD09G1109500,MD09G1109000,MD09G1109800,MD09G1109100,MD09G1109400,MD09G1108700,MD09G1109300	40.3	764	1885	Chr17	+	8132628	8133746	MD17G1096300	59.5
i4_LQ_TML_c2479/f1p0/4750	1	475	Chr13	+	26495187	26495663	MD13G1249400	10	476	4750	Chr06	+	8684004	8690142	MD06G1057100	90
i1_LQ_TML_c125230/f1p0/1894	1	556	Chr16	+	38918635	38919190	MD16G1283000	29.4	557	1892	Chr00	-	48263539	48390338	MD00G1202400,MD00G1202600,MD00G1202200,MD00G1202700,MD00G1202300,MD00G1202800	70.6
i1_LQ_TML_c130014/f1p2/1351	2	279	Chr16	+	38919074	38919453	MD16G1283000	20.6	280	1351	Chr00	-	48263539	48264611	MD00G1202200	79.3
i1_LQ_TML_c57960/f1p9/1163	1	783	Chr00	-	14599003	14599794	MD00G1073200	66.9	784	1171	Chr06	-	290371	290761	MD06G1002800	33.1
i1_LQ_TML_c135612/f1p23/1068	1	128	Chr00	-	48264320	48264447	MD00G1202200	12	129	1067	Chr08	+	418067	419341	MD08G1004500	87.9
i3_LQ_TML_c11406/f1p0/4039	15	2960	Chr13	-	3811206	3816841	MD13G1054400	72.9	2961	4037	Chr05	+	40971194	40972748	MD05G1275400	26.6
i0_LQ_TML_c3740/f1p1/977	1	116	Chr11	-	10148146	10148261	notsure	11.8	117	980	Chr00	+	22033527	22034391	MD00G1105600	88.2
i2_LQ_TML_c83862/f1p0/2499	1	1579	Chr11	-	14311759	14349657	MD11G1151000,MD11G1150900,MD11G1150800	63.2	1580	2499	Chr16	+	41173840	41174775	notsure	36.8
i1_HQ_TML_c38020/f2p5/1638	1	1395	Chr09	-	1630739	1658754	MD09G1026300,MD09G1026600,MD09G1025900,MD09G1026200,MD09G1026500,MD09G1026400	85.1	1396	1639	Chr09	+	2891407	2891652	notsure	14.9
i3_LQ_TML_c7551/f1p1/3283	1	1463	Chr11	-	42942617	42945499	MD11G1317900	45.3	1464	3229	Chr15	-	1098942	1102149	MD15G1019100	54.7
i1_LQ_TML_c83682/f1p0/1221	1	144	Chr16	+	38919310	38919453	MD16G1283000	11.8	145	1217	Chr00	-	48263538	48264611	MD00G1202200	88.2
i1_LQ_TML_c46404/f1p0/1258	1	185	Chr16	+	38919269	38919453	MD16G1283000	14.7	186	1259	Chr00	-	48263538	48264611	MD00G1202200	85.3
i1_LQ_TML_c25045/f1p0/1260	1	185	Chr16	+	38919269	38919453	MD16G1283000	14.7	186	1259	Chr00	-	48263538	48264611	MD00G1202200	85.3
i3_LQ_TML_c8469/f1p0/3518	1	2386	Chr02	+	28564834	28570022	MD02G1237900	66.7	2387	3579	Chr00	-	32807700	32808895	MD00G1148900	33.3
i1_LQ_TML_c30583/f1p0/1592	1	427	Chr16	+	38917139	38919362	MD16G1283000	26.8	428	1592	Chr00	-	48263538	48299209	MD00G1202200	73.2
i1_LQ_TML_c105551/f1p2/1433	6	979	Chr05	-	43970207	43971270	MD05G1308700	67.9	980	1432	Chr17	-	13261946	13262398	MD17G1146400	31.6
i5_LQ_TML_c1830/f1p0/5386	4	2997	Chr12	+	18925502	18928537	notsure	53.7	2998	5573	Chr06	-	2741902	2744725	MD06G1022100	46.2
i1_LQ_TML_c124056/f1p0/1203	1	139	Chr16	+	38919314	38919453	MD16G1283000	11.5	140	1211	Chr00	-	48263537	48264611	MD00G1202200	88.5
i1_LQ_TML_c9168/f1p13/1702	1	1006	Chr17	-	10840608	10866435	MD17G1124700,MD17G1124800,MD17G1124900	59.1	1007	1701	Chr14	-	9232042	9232735	notsure	40.9
i2_LQ_TML_c47021/f1p0/2420	1	379	Chr00	-	44315644	44316640	MD00G1186600	15.6	380	2434	Chr09	-	2007439	2009685	MD09G1033100	84.4
i1_HQ_TML_c186595/f59p15/1673	1	1449	Chr06	+	36457131	36459224	MD06G1233300	86.6	1450	1672	Chr14	+	31902460	31902674	MD14G1240100	13.3
i1_LQ_TML_c139674/f1p28/1891	1	821	Chr16	+	38918639	38919459	MD16G1283000	43.4	822	1890	Chr00	-	48263537	48264605	MD00G1202200	56.6
i1_LQ_TML_c99934/f1p0/1891	1	602	Chr16	+	38918635	38919238	MD16G1283000	31.8	603	1891	Chr00	-	48263538	48399524	MD00G1202400,MD00G1202900,MD00G1202600,MD00G1202200,MD00G1202700,MD00G1202300,MD00G1202800	68.2
i1_LQ_TML_c37155/f1p51/1541	1	961	Chr05	+	42174138	42175097	MD05G1289300	62.3	962	1541	Chr04	-	1342307	1342886	MD04G1011900	37.6
i2_LQ_TML_c49395/f1p0/2499	1	398	Chr12	-	3803860	3804272	notsure	15.9	399	2501	Chr16	-	24939739	24952349	MD16G1237000	84.1
i1_LQ_TML_c168194/f1p2/1896	1	569	Chr16	+	38918635	38919204	MD16G1283000	30.1	570	1892	Chr00	-	48263538	48400109	MD00G1202400,MD00G1202900,MD00G1202600,MD00G1202200,MD00G1202700,MD00G1202300,MD00G1202800	69.9
i0_LQ_TML_c9310/f1p1/755	1	109	Chr10	-	744372	744480	MD10G1004600	14.4	110	753	Chr09	+	8243374	8244128	MD09G1110800	85.2
i1_LQ_TML_c63259/f1p10/1889	1	603	Chr16	+	38918635	38919238	MD16G1283000	31.9	604	1891	Chr00	-	48263539	48399524	MD00G1202400,MD00G1202900,MD00G1202600,MD00G1202200,MD00G1202700,MD00G1202300,MD00G1202800	68.1
i3_LQ_TML_c27707/f1p0/3045	1	579	Chr11	+	167488	168859	MD11G1001300	19	580	3046	Chr10	-	33523295	33527181	MD10G1239000	81
i1_HQ_TML_c11244/f2p3/1906	1	1582	Chr12	-	23676877	23679060	MD12G1156200	83	1583	1905	Chr16	+	567034	567356	MD16G1007500	17
i1_LQ_TML_c6657/f1p6/1700	1	806	Chr16	+	38918637	38919442	MD16G1283000	47.4	807	1700	Chr00	-	48263728	48264622	MD00G1202200	52.6
i1_LQ_TML_c107872/f1p3/1609	1	1362	Chr03	-	9517859	9521588	MD03G1109400	84.7	1363	1608	Chr10	-	13932558	13932803	notsure	15.3
i2_LQ_TML_c123243/f1p24/2710	1	580	Chr09	+	5241465	5242459	notsure	21.4	581	2714	Chr12	-	28992430	29009179	notsure	78.6
i1_HQ_TML_c107322/f2p0/1891	1	618	Chr16	+	38918635	38919254	MD16G1283000	32.7	619	1891	Chr00	-	48263538	48386180	MD00G1202700,MD00G1202600,MD00G1202400,MD00G1202300,MD00G1202200	67.3
i1_HQ_TML_c37722/f2p10/1963	1	391	Chr08	-	30849485	30849875	MD08G1243000	19.9	392	1964	Chr15	-	53667206	53668882	notsure	80.1
i1_LQ_TML_c35009/f1p2/1747	1	1004	Chr02	-	35869097	35873162	MD02G1305600	57.3	1005	1751	Chr09	+	35785889	35793120	MD09G1280800,MD09G1280600,MD09G1280700	42.7
