# Supplementary material for: Transcriptome profiling of Malus sieversii under freezing stress after being cold-acclimated
Source: BMC Genomics. 2021 Sep 21;22:681. doi: 10.1186/s12864-021-07998-0 (PMC8456659; doi:10.1186/s12864-021-07998-0)
Supplement: Supplementary file 7 — Additional file 7: Table S2. Details regarding fusion gene. [file 12864_2021_7998_MOESM7_ESM.xls]

Table S2 Details regarding fusion gene
Sample name	Total genes	SE	MX	RI	A5	A3	AF	AL
TML	22316	2560(11.47%)	80(0.36%)	4986(22.34%)	3236(14.5%)	4362(19.55%)	343(1.54%)	128(0.57%)
