# Supplementary material for: Transcriptome profiling of Malus sieversii under freezing stress after being cold-acclimated
Source: BMC Genomics. 2021 Sep 21;22:681. doi: 10.1186/s12864-021-07998-0 (PMC8456659; doi:10.1186/s12864-021-07998-0)
Supplement: Supplementary file 8 — Additional file 8: Table S3. Details regarding all DETs. [file 12864_2021_7998_MOESM8_ESM.xlsx]

## Sheet: Sheet1
Table S3 Details regarding all DETs
transcript_id	gene_id	locus	sample_1	sample_2	value_1	value_2	log2(fold_change)	p_value	q_value	significant
MD00G1013000	MD00G1013000	Chr00:1583300-1631173	LT_0h	LT_10h	14.7425	4.86054	-1.6008	5e-05	0.0018908	yes
MD00G1023600	MD00G1023600	Chr00:3929607-3937138	LT_0h	LT_10h	2.65831	1.13997	-1.22151	0.0011	0.0257985	yes
MD00G1037100	MD00G1037100	Chr00:6582885-6586310	LT_0h	LT_10h	49.7853	22.9803	-1.11532	5e-05	0.0018908	yes
MD00G1045700	MD00G1045700	Chr00:8440989-8443828	LT_0h	LT_10h	4.65999	0.175003	-4.73488	0.00015	0.00495919	yes
MD00G1073400	MD00G1073400	Chr00:14835485-14837126	LT_0h	LT_10h	41.3309	12.0817	-1.7744	5e-05	0.0018908	yes
MD00G1085100	MD00G1085100	Chr00:17087548-17093833	LT_0h	LT_10h	2.86669	7.45504	1.37883	0.0002	0.00634417	yes
MD00G1098700	MD00G1098700	Chr00:20667494-20669370	LT_0h	LT_10h	0.828203	6.29005	2.92502	0.0001	0.00349274	yes
MD00G1105000	MD00G1105000	Chr00:21987834-21988419	LT_0h	LT_10h	18.2194	43.5319	1.2566	5e-05	0.0018908	yes
MD00G1106600	MD00G1106600	Chr00:22381204-22382029	LT_0h	LT_10h	7.54581	15.8081	1.06691	0.00105	0.0248598	yes
MD00G1115500	MD00G1115500	Chr00:24541358-24542434	LT_0h	LT_10h	0.158213	1.95696	3.62867	0.0011	0.0257985	yes
MD00G1129500_novel01	MD00G1129500	Chr00:27802358-27805113	LT_0h	LT_10h	33.3752	12.286	-1.44176	5e-05	0.0018908	yes
MD00G1165600	MD00G1165600	Chr00:37697364-37699583	LT_0h	LT_10h	1.25293	0.115835	-3.43516	0.0004	0.0113066	yes
MD00G1166100	MD00G1166100	Chr00:37978280-37979600	LT_0h	LT_10h	1.00697	3.83284	1.9284	0.00215	0.0440061	yes
MD00G1169600	MD00G1169600	Chr00:38980589-38983528	LT_0h	LT_10h	27.3458	58.8491	1.1057	5e-05	0.0018908	yes
MD00G1185700	MD00G1185700	Chr00:44154312-44157051	LT_0h	LT_10h	4.42299	13.4867	1.60844	5e-05	0.0018908	yes
MD00G1186200	MD00G1186200	Chr00:44274524-44278279	LT_0h	LT_10h	0.327434	2.77723	3.08437	0.0001	0.00349274	yes
MD00G1191200	MD00G1191200	Chr00:46325933-46326711	LT_0h	LT_10h	7.28576	1.72821	-2.0758	0.0005	0.0135983	yes
MD00G1203000_novel03	MD00G1203000	Chr00:48378498-48606285	LT_0h	LT_10h	665.836	28.1434	-4.5643	0.00035	0.0101346	yes
MD01G1024600	MD01G1024600	Chr01:9243512-9253981	LT_0h	LT_10h	14.7865	6.3541	-1.21852	0.00035	0.0101346	yes
MD01G1029200	MD01G1029200	Chr01:10688945-10691435	LT_0h	LT_10h	10.1988	21.5827	1.08148	0.00115	0.0267223	yes
MD01G1036200	MD01G1036200	Chr01:12167099-12170838	LT_0h	LT_10h	14.4661	6.15748	-1.23226	5e-05	0.0018908	yes
MD01G1041900	MD01G1041900	Chr01:13962594-13963236	LT_0h	LT_10h	10.5035	74.0367	2.81737	5e-05	0.0018908	yes
MD01G1056600	MD01G1056600	Chr01:16168140-16172978	LT_0h	LT_10h	4.11093	8.7637	1.09208	5e-05	0.0018908	yes
MD01G1074700_novel01	MD01G1074700	Chr01:18087222-18092425	LT_0h	LT_10h	29.4135	67.779	1.20436	0.0013	0.0294836	yes
MD01G1087300_novel03	MD01G1087300	Chr01:19657480-19663688	LT_0h	LT_10h	5.2027	10.7291	1.0442	0.00025	0.00766462	yes
MD01G1139200	MD01G1139200	Chr01:24887196-24890655	LT_0h	LT_10h	129.631	317.849	1.29393	5e-05	0.0018908	yes
MD01G1141700_novel01	MD01G1141700	Chr01:25132566-25134498	LT_0h	LT_10h	2.57536	7.7076	1.5815	0.00025	0.00766462	yes
MD01G1144500	MD01G1144500	Chr01:25480559-25483502	LT_0h	LT_10h	2.3253	0.636602	-1.86896	0.00045	0.0124759	yes
MD01G1154000	MD01G1154000	Chr01:26223939-26227441	LT_0h	LT_10h	22.3479	77.2846	1.79004	5e-05	0.0018908	yes
MD01G1154000_novel02	MD01G1154000	Chr01:26223939-26227441	LT_0h	LT_10h	1.28262	13.7723	3.42461	0.0009	0.0219831	yes
MD01G1160900_novel01	MD01G1160900	Chr01:26635831-26643214	LT_0h	LT_10h	47.6198	166.941	1.8097	5e-05	0.0018908	yes
MD01G1195300	MD01G1195300	Chr01:29367234-29368638	LT_0h	LT_10h	34.0157	102.865	1.59648	5e-05	0.0018908	yes
MD01G1196800	MD01G1196800	Chr01:29468942-29470622	LT_0h	LT_10h	0.648283	2.1007	1.69617	0.00195	0.0406873	yes
MD01G1198700	MD01G1198700	Chr01:29635012-29636279	LT_0h	LT_10h	7.15161	17.8143	1.3167	0.0001	0.00349274	yes
MD01G1204400	MD01G1204400	Chr01:29984107-29989047	LT_0h	LT_10h	0.648176	1.77008	1.44936	0.001	0.0239185	yes
MD01G1204500_novel01	MD01G1204500	Chr01:30012515-30019322	LT_0h	LT_10h	54.0821	111.112	1.03879	5e-05	0.0018908	yes
MD01G1224800	MD01G1224800	Chr01:31578676-31579812	LT_0h	LT_10h	4.10861	10.7229	1.38397	0.00125	0.0285743	yes
MD01G1234400	MD01G1234400	Chr01:32210020-32212198	LT_0h	LT_10h	9.46707	3.98048	-1.24998	5e-05	0.0018908	yes
MD02G1010600	MD02G1010600	Chr02:688802-690586	LT_0h	LT_10h	4.73543	30.6013	2.69203	0.00065	0.0168487	yes
MD02G1010600_novel01	MD02G1010600	Chr02:688802-690586	LT_0h	LT_10h	5.74016	33.9143	2.56273	5e-05	0.0018908	yes
MD02G1012300_novel03	MD02G1012300	Chr02:775595-780034	LT_0h	LT_10h	98.1521	203.582	1.05252	0.00045	0.0124759	yes
MD02G1013800	MD02G1013800	Chr02:893484-895562	LT_0h	LT_10h	13.7013	2.86007	-2.26019	5e-05	0.0018908	yes
MD02G1028800	MD02G1028800	Chr02:2206781-2208603	LT_0h	LT_10h	25.6786	7.96803	-1.68827	5e-05	0.0018908	yes
MD02G1062300_novel01	MD02G1062300	Chr02:5006304-5006925	LT_0h	LT_10h	3.00755	9.52667	1.66338	0.0024	0.0479508	yes
MD02G1084600	MD02G1084600	Chr02:6661618-6669059	LT_0h	LT_10h	3.49234	12.4889	1.83838	5e-05	0.0018908	yes
MD02G1084600_novel02	MD02G1084600	Chr02:6661618-6669059	LT_0h	LT_10h	2.43183	14.4116	2.56712	5e-05	0.0018908	yes
MD02G1087900	MD02G1087900	Chr02:6945317-6947012	LT_0h	LT_10h	2.27405	0.574646	-1.98452	0.00095	0.0229678	yes
MD02G1096300	MD02G1096300	Chr02:7613882-7615594	LT_0h	LT_10h	10.1571	2.95122	-1.7831	5e-05	0.0018908	yes
MD02G1105700_novel01	MD02G1105700	Chr02:8574519-8575452	LT_0h	LT_10h	62.4854	187.325	1.58395	5e-05	0.0018908	yes
MD02G1107000	MD02G1107000	Chr02:8653791-8655869	LT_0h	LT_10h	0.992186	18.3998	4.21293	5e-05	0.0018908	yes
MD02G1120200	MD02G1120200	Chr02:9819344-9821310	LT_0h	LT_10h	46.4003	18.659	-1.31426	5e-05	0.0018908	yes
MD02G1139900	MD02G1139900	Chr02:11658185-11659876	LT_0h	LT_10h	310.773	754.216	1.27912	5e-05	0.0018908	yes
MD02G1140200	MD02G1140200	Chr02:11689230-11690347	LT_0h	LT_10h	348.042	1255.03	1.85038	5e-05	0.0018908	yes
MD02G1140200_novel01	MD02G1140200	Chr02:11689230-11690347	LT_0h	LT_10h	152.89	507.743	1.73161	0.0015	0.0330433	yes
MD02G1150700	MD02G1150700	Chr02:12402867-12403895	LT_0h	LT_10h	2.41191	18.9986	2.97765	5e-05	0.0018908	yes
MD02G1166300	MD02G1166300	Chr02:14253359-14256557	LT_0h	LT_10h	0.942654	0.116079	-3.02163	0.0008	0.0199617	yes
MD02G1171800	MD02G1171800	Chr02:14913457-14916224	LT_0h	LT_10h	9.18005	4.37103	-1.07053	0.00085	0.0209746	yes
MD02G1179000	MD02G1179000	Chr02:15870193-15871135	LT_0h	LT_10h	29.0256	60.4926	1.05943	5e-05	0.0018908	yes
MD02G1205600	MD02G1205600	Chr02:20579153-20583289	LT_0h	LT_10h	2.71961	1.13802	-1.25687	0.00125	0.0285743	yes
MD02G1257400	MD02G1257400	Chr02:30984637-30988119	LT_0h	LT_10h	10.6666	22.675	1.08799	5e-05	0.0018908	yes
MD02G1259300	MD02G1259300	Chr02:31278298-31280546	LT_0h	LT_10h	19.2557	49.1003	1.35045	5e-05	0.0018908	yes
MD02G1287500	MD02G1287500	Chr02:34413594-34423239	LT_0h	LT_10h	6.36382	13.0018	1.03075	0.0002	0.00634417	yes
MD02G1317100	MD02G1317100	Chr02:37143632-37144591	LT_0h	LT_10h	137.702	12.9281	-3.41297	5e-05	0.0018908	yes
MD03G1011800	MD03G1011800	Chr03:911397-912378	LT_0h	LT_10h	5.721	24.2289	2.08239	5e-05	0.0018908	yes
MD03G1014200	MD03G1014200	Chr03:1111771-1113496	LT_0h	LT_10h	5.97038	2.25593	-1.4041	0.00205	0.0423546	yes
MD03G1020400	MD03G1020400	Chr03:1577630-1578041	LT_0h	LT_10h	8.1809	26.2614	1.68261	0.00165	0.0356151	yes
MD03G1026600	MD03G1026600	Chr03:2151851-2153885	LT_0h	LT_10h	4.91108	10.2696	1.06426	0.0001	0.00349274	yes
MD03G1040100	MD03G1040100	Chr03:3178892-3183329	LT_0h	LT_10h	1.60132	3.62898	1.18031	0.00095	0.0229678	yes
MD03G1065600	MD03G1065600	Chr03:5241670-5243810	LT_0h	LT_10h	5.32886	18.8701	1.8242	5e-05	0.0018908	yes
MD03G1099300	MD03G1099300	Chr03:8493254-8493776	LT_0h	LT_10h	18.226	3.7167	-2.2939	0.00015	0.00495919	yes
MD03G1108500	MD03G1108500	Chr03:9441401-9444107	LT_0h	LT_10h	30.7783	61.9931	1.01019	5e-05	0.0018908	yes
MD03G1134200	MD03G1134200	Chr03:13400301-13404360	LT_0h	LT_10h	3.79213	1.88446	-1.00885	0.00215	0.0440061	yes
MD03G1135700	MD03G1135700	Chr03:13588607-13589513	LT_0h	LT_10h	13.0451	6.35258	-1.03809	0.00175	0.0373044	yes
MD03G1140300	MD03G1140300	Chr03:14633795-14635511	LT_0h	LT_10h	8.06433	0.722645	-3.4802	5e-05	0.0018908	yes
MD03G1141400	MD03G1141400	Chr03:14902460-14910622	LT_0h	LT_10h	0.576132	2.755	2.25758	0.00145	0.0321792	yes
MD03G1152100	MD03G1152100	Chr03:17271201-17272053	LT_0h	LT_10h	2.77352	10.6378	1.93942	5e-05	0.0018908	yes
MD03G1199000_novel01	MD03G1199000	Chr03:27234976-27239875	LT_0h	LT_10h	5.2344	1.25409	-2.06138	0.00015	0.00495919	yes
MD03G1200400	MD03G1200400	Chr03:27403464-27404895	LT_0h	LT_10h	96.2108	233.612	1.27984	5e-05	0.0018908	yes
MD03G1205900	MD03G1205900	Chr03:28170995-28171641	LT_0h	LT_10h	2.95656	13.958	2.2391	5e-05	0.0018908	yes
MD03G1217700	MD03G1217700	Chr03:30224713-30226924	LT_0h	LT_10h	10.7941	22.5367	1.06203	5e-05	0.0018908	yes
MD03G1222700	MD03G1222700	Chr03:30738475-30740479	LT_0h	LT_10h	149.928	421.149	1.49006	5e-05	0.0018908	yes
MD03G1229600	MD03G1229600	Chr03:31487132-31489223	LT_0h	LT_10h	1.06009	3.32824	1.65058	0.0008	0.0199617	yes
MD03G1231800	MD03G1231800	Chr03:31707508-31718891	LT_0h	LT_10h	126.629	339.862	1.42434	0.00025	0.00766462	yes
MD03G1251400	MD03G1251400	Chr03:33912006-33912633	LT_0h	LT_10h	85.1661	31.4975	-1.43504	5e-05	0.0018908	yes
MD03G1265600	MD03G1265600	Chr03:35073386-35074448	LT_0h	LT_10h	6.3837	1.65388	-1.94854	0.00015	0.00495919	yes
MD03G1268700	MD03G1268700	Chr03:35344048-35345288	LT_0h	LT_10h	244.096	538.941	1.14268	0.00045	0.0124759	yes
MD03G1273800	MD03G1273800	Chr03:35702609-35703405	LT_0h	LT_10h	6.91417	17.8703	1.36994	0.00055	0.01471	yes
MD03G1285600_novel01	MD03G1285600	Chr03:36517666-36525764	LT_0h	LT_10h	4.63555	19.0323	2.03764	0.0002	0.00634417	yes
MD03G1286300_novel06	MD03G1286300	Chr03:36584596-36593222	LT_0h	LT_10h	15.4792	5.77736	-1.42185	5e-05	0.0018908	yes
MD03G1289900	MD03G1289900	Chr03:36793319-36794497	LT_0h	LT_10h	119.164	368.83	1.63001	5e-05	0.0018908	yes
MD03G1294300	MD03G1294300	Chr03:37052484-37059570	LT_0h	LT_10h	2.21617	0.681354	-1.70159	5e-05	0.0018908	yes
MD03G1296100	MD03G1296100	Chr03:37188801-37191389	LT_0h	LT_10h	8.86752	18.7575	1.08087	0.0005	0.0135983	yes
MD04G1009700	MD04G1009700	Chr04:1101476-1104973	LT_0h	LT_10h	20.11	55.3821	1.46151	5e-05	0.0018908	yes
MD04G1009800	MD04G1009800	Chr04:1105535-1109257	LT_0h	LT_10h	26.4273	68.7359	1.37903	5e-05	0.0018908	yes
MD04G1018400	MD04G1018400	Chr04:2116729-2117944	LT_0h	LT_10h	144.824	47.5592	-1.6065	5e-05	0.0018908	yes
MD04G1033500	MD04G1033500	Chr04:3780518-3782042	LT_0h	LT_10h	172.872	390.536	1.17575	5e-05	0.0018908	yes
MD04G1046200_novel01	MD04G1046200	Chr04:5361702-5366531	LT_0h	LT_10h	1.08955	0.292431	-1.89756	0.00245	0.0487325	yes
MD04G1064600	MD04G1064600	Chr04:8687641-8692962	LT_0h	LT_10h	9.96903	23.4002	1.231	5e-05	0.0018908	yes
MD04G1067800	MD04G1067800	Chr04:9200317-9201864	LT_0h	LT_10h	48.6961	167.521	1.78247	5e-05	0.0018908	yes
MD04G1067800_novel02	MD04G1067800	Chr04:9200317-9201864	LT_0h	LT_10h	14.2686	43.1202	1.59552	0.00065	0.0168487	yes
MD04G1119600	MD04G1119600	Chr04:20578571-20579129	LT_0h	LT_10h	13.4812	0.764811	-4.13971	5e-05	0.0018908	yes
MD04G1138900	MD04G1138900	Chr04:22713473-22714205	LT_0h	LT_10h	15.1556	33.0256	1.12374	0.00095	0.0229678	yes
MD04G1142300	MD04G1142300	Chr04:23149487-23152333	LT_0h	LT_10h	5.82512	1.15996	-2.32821	5e-05	0.0018908	yes
MD04G1160100	MD04G1160100	Chr04:25052487-25055358	LT_0h	LT_10h	2.71038	6.72784	1.31165	0.00015	0.00495919	yes
MD04G1185700	MD04G1185700	Chr04:27669692-27671731	LT_0h	LT_10h	51.0756	102.426	1.00388	5e-05	0.0018908	yes
MD04G1190900	MD04G1190900	Chr04:28069629-28071554	LT_0h	LT_10h	54.5222	162.811	1.57828	5e-05	0.0018908	yes
MD04G1191900	MD04G1191900	Chr04:28118948-28120662	LT_0h	LT_10h	21.2225	56.9166	1.42325	5e-05	0.0018908	yes
MD04G1195900	MD04G1195900	Chr04:28439384-28441261	LT_0h	LT_10h	24.4033	52.8103	1.11374	5e-05	0.0018908	yes
MD04G1202100	MD04G1202100	Chr04:28816028-28816897	LT_0h	LT_10h	2.09108	5.79585	1.47077	0.00185	0.0390254	yes
MD04G1221300	MD04G1221300	Chr04:30267234-30269315	LT_0h	LT_10h	8.08653	17.5783	1.1202	5e-05	0.0018908	yes
MD04G1224400	MD04G1224400	Chr04:30442782-30446345	LT_0h	LT_10h	15.3569	31.0645	1.01638	5e-05	0.0018908	yes
MD05G1020500	MD05G1020500	Chr05:3493108-3494356	LT_0h	LT_10h	11.7214	24.7609	1.07892	0.00015	0.00495919	yes
MD05G1021600	MD05G1021600	Chr05:3631924-3634431	LT_0h	LT_10h	6.14049	13.0892	1.09195	0.0002	0.00634417	yes
MD05G1030800	MD05G1030800	Chr05:4960820-4963270	LT_0h	LT_10h	6.5612	17.1331	1.38476	5e-05	0.0018908	yes
MD05G1034800	MD05G1034800	Chr05:5649305-5653528	LT_0h	LT_10h	4.35318	1.4015	-1.6351	0.001	0.0239185	yes
MD05G1046000	MD05G1046000	Chr05:7844237-7846093	LT_0h	LT_10h	5.63408	1.51998	-1.89013	5e-05	0.0018908	yes
MD05G1073200	MD05G1073200	Chr05:15445109-15446479	LT_0h	LT_10h	32.8308	68.8311	1.06801	5e-05	0.0018908	yes
MD05G1085800	MD05G1085800	Chr05:18064697-18066163	LT_0h	LT_10h	2.32553	5.80237	1.31908	0.00075	0.0189311	yes
MD05G1089600	MD05G1089600	Chr05:18990352-18991237	LT_0h	LT_10h	11.2398	27.3915	1.28511	5e-05	0.0018908	yes
MD05G1092900	MD05G1092900	Chr05:19753184-19755605	LT_0h	LT_10h	0.536277	2.0587	1.94069	0.0005	0.0135983	yes
MD05G1094100	MD05G1094100	Chr05:19977992-19981424	LT_0h	LT_10h	4.47445	1.95732	-1.19283	0.0006	0.0157787	yes
MD05G1109100	MD05G1109100	Chr05:22379911-22380397	LT_0h	LT_10h	20.3234	2.44829	-3.0533	5e-05	0.0018908	yes
MD05G1112600	MD05G1112600	Chr05:23120484-23124018	LT_0h	LT_10h	2.88778	6.14331	1.08906	5e-05	0.0018908	yes
MD05G1127900	MD05G1127900	Chr05:25136871-25139729	LT_0h	LT_10h	9.57296	1.92736	-2.31234	0.0001	0.00349274	yes
MD05G1130300	MD05G1130300	Chr05:25467837-25469783	LT_0h	LT_10h	8.87265	45.4847	2.35794	5e-05	0.0018908	yes
MD05G1130300_novel01	MD05G1130300	Chr05:25467837-25469783	LT_0h	LT_10h	9.65115	48.1347	2.3183	5e-05	0.0018908	yes
MD05G1158400	MD05G1158400	Chr05:28752397-28754153	LT_0h	LT_10h	1.65887	5.29337	1.67398	0.00025	0.00766462	yes
MD05G1167400	MD05G1167400	Chr05:29748543-29751777	LT_0h	LT_10h	11.6995	24.5458	1.06902	0.0002	0.00634417	yes
MD05G1167500	MD05G1167500	Chr05:29762706-29766950	LT_0h	LT_10h	3.25039	8.74015	1.42704	5e-05	0.0018908	yes
MD05G1170300	MD05G1170300	Chr05:29987232-29988725	LT_0h	LT_10h	21.5681	50.6117	1.23057	5e-05	0.0018908	yes
MD05G1195500	MD05G1195500	Chr05:32291643-32295646	LT_0h	LT_10h	14.4032	31.4061	1.12465	5e-05	0.0018908	yes
MD05G1231700	MD05G1231700	Chr05:36486491-36490037	LT_0h	LT_10h	8.05161	17.093	1.08606	5e-05	0.0018908	yes
MD05G1237600	MD05G1237600	Chr05:36868366-36869139	LT_0h	LT_10h	6.28964	1.11791	-2.49217	0.00075	0.0189311	yes
MD05G1266200	MD05G1266200	Chr05:40098427-40100056	LT_0h	LT_10h	4.86788	0.631594	-2.94622	5e-05	0.0018908	yes
MD05G1267900	MD05G1267900	Chr05:40310859-40312573	LT_0h	LT_10h	9.83996	0.603869	-4.02634	5e-05	0.0018908	yes
MD05G1293800	MD05G1293800	Chr05:42645502-42650003	LT_0h	LT_10h	10.0256	20.5307	1.03409	5e-05	0.0018908	yes
MD05G1311400	MD05G1311400	Chr05:44143602-44145956	LT_0h	LT_10h	54.5195	146.011	1.42124	5e-05	0.0018908	yes
MD05G1311400_novel03	MD05G1311400	Chr05:44143602-44145956	LT_0h	LT_10h	49.8671	140.479	1.4942	5e-05	0.0018908	yes
MD05G1311800_novel01	MD05G1311800	Chr05:44187767-44195735	LT_0h	LT_10h	23.5395	70.4081	1.58066	5e-05	0.0018908	yes
MD05G1311800_novel04	MD05G1311800	Chr05:44187767-44195735	LT_0h	LT_10h	173.773	473.194	1.44523	0.0001	0.00349274	yes
MD05G1321800	MD05G1321800	Chr05:44931474-44932720	LT_0h	LT_10h	1.4089	6.25043	2.14939	5e-05	0.0018908	yes
MD05G1321900	MD05G1321900	Chr05:44932721-44933541	LT_0h	LT_10h	2.94937	12.7756	2.11491	5e-05	0.0018908	yes
MD05G1324300	MD05G1324300	Chr05:45110302-45112491	LT_0h	LT_10h	47.8419	102.346	1.0971	5e-05	0.0018908	yes
MD05G1325400	MD05G1325400	Chr05:45157207-45158456	LT_0h	LT_10h	7.31017	20.1048	1.45956	5e-05	0.0018908	yes
MD05G1326500	MD05G1326500	Chr05:45257237-45259019	LT_0h	LT_10h	2.21559	5.8779	1.40761	0.0005	0.0135983	yes
MD05G1329700_novel01	MD05G1329700	Chr05:45441636-45447489	LT_0h	LT_10h	7.62189	15.9867	1.06865	5e-05	0.0018908	yes
MD05G1334200	MD05G1334200	Chr05:45737171-45740347	LT_0h	LT_10h	56.7328	28.1432	-1.0114	0.0001	0.00349274	yes
MD05G1338400	MD05G1338400	Chr05:45984154-45985496	LT_0h	LT_10h	258.399	545.491	1.07796	5e-05	0.0018908	yes
MD05G1363600	MD05G1363600	Chr05:47837761-47840610	LT_0h	LT_10h	33.3615	84.0042	1.33228	5e-05	0.0018908	yes
MD06G1008700	MD06G1008700	Chr06:947003-952142	LT_0h	LT_10h	152.746	329.134	1.10754	5e-05	0.0018908	yes
MD06G1013900	MD06G1013900	Chr06:1745451-1746342	LT_0h	LT_10h	34.081	93.1147	1.45004	5e-05	0.0018908	yes
MD06G1024300	MD06G1024300	Chr06:2982029-2985343	LT_0h	LT_10h	2.3446	5.33386	1.18584	0.0004	0.0113066	yes
MD06G1032200	MD06G1032200	Chr06:3863086-3866205	LT_0h	LT_10h	7.75069	17.0769	1.13965	5e-05	0.0018908	yes
MD06G1058200	MD06G1058200	Chr06:9023529-9028526	LT_0h	LT_10h	26.0841	59.514	1.19006	5e-05	0.0018908	yes
MD06G1071600	MD06G1071600	Chr06:17544095-17545587	LT_0h	LT_10h	112.821	52.1648	-1.11289	0.0001	0.00349274	yes
MD06G1100500	MD06G1100500	Chr06:23698354-23699401	LT_0h	LT_10h	11.9566	5.66009	-1.07891	0.00105	0.0248598	yes
MD06G1103000	MD06G1103000	Chr06:23985095-23987832	LT_0h	LT_10h	1.45379	3.99445	1.45818	0.0025	0.0495051	yes
MD06G1147800	MD06G1147800	Chr06:28988377-28989301	LT_0h	LT_10h	0.687838	2.86984	2.06083	0.00115	0.0267223	yes
MD06G1161300	MD06G1161300	Chr06:30224262-30227849	LT_0h	LT_10h	115.552	315.149	1.44749	5e-05	0.0018908	yes
MD06G1166200	MD06G1166200	Chr06:30614530-30617827	LT_0h	LT_10h	13.5277	32.0553	1.24465	5e-05	0.0018908	yes
MD06G1166300	MD06G1166300	Chr06:30624412-30626515	LT_0h	LT_10h	5.17828	11.9489	1.20634	5e-05	0.0018908	yes
MD06G1170200	MD06G1170200	Chr06:31086859-31091928	LT_0h	LT_10h	3.03075	1.15374	-1.39335	0.00025	0.00766462	yes
MD06G1173800	MD06G1173800	Chr06:31393746-31396730	LT_0h	LT_10h	14.5836	51.5856	1.82262	5e-05	0.0018908	yes
MD06G1174300	MD06G1174300	Chr06:31448937-31451709	LT_0h	LT_10h	2.04502	5.78358	1.49985	0.00105	0.0248598	yes
MD06G1184300	MD06G1184300	Chr06:32256974-32259596	LT_0h	LT_10h	4.67104	1.44665	-1.69103	0.00045	0.0124759	yes
MD06G1212600	MD06G1212600	Chr06:34523726-34525884	LT_0h	LT_10h	5.41512	1.24592	-2.11978	5e-05	0.0018908	yes
MD06G1212900	MD06G1212900	Chr06:34553845-34555815	LT_0h	LT_10h	0.30903	1.41737	2.19739	0.00245	0.0487325	yes
MD06G1215800_novel01	MD06G1215800	Chr06:34812116-34814154	LT_0h	LT_10h	12.5813	5.75558	-1.12825	0.00195	0.0406873	yes
MD06G1216300_novel01	MD06G1216300	Chr06:34846717-34848951	LT_0h	LT_10h	239.04	596.113	1.31833	5e-05	0.0018908	yes
MD06G1218900	MD06G1218900	Chr06:35158478-35161283	LT_0h	LT_10h	2.42324	5.33536	1.13865	0.00045	0.0124759	yes
MD06G1221900_novel01	MD06G1221900	Chr06:35361723-35365440	LT_0h	LT_10h	3.33993	1.60094	-1.0609	0.00185	0.0390254	yes
MD06G1232000	MD06G1232000	Chr06:36288237-36290614	LT_0h	LT_10h	13.0053	35.7904	1.46047	5e-05	0.0018908	yes
MD06G1232000_novel01	MD06G1232000	Chr06:36288237-36290614	LT_0h	LT_10h	10.8317	61.2006	2.49829	5e-05	0.0018908	yes
MD07G1004500	MD07G1004500	Chr07:488750-492747	LT_0h	LT_10h	3.5043	7.22583	1.04404	0.0001	0.00349274	yes
MD07G1005400	MD07G1005400	Chr07:551811-554924	LT_0h	LT_10h	0.152852	1.07329	2.81184	5e-05	0.0018908	yes
MD07G1011000	MD07G1011000	Chr07:992560-993373	LT_0h	LT_10h	3.20114	12.7302	1.9916	0.0005	0.0135983	yes
MD07G1057800	MD07G1057800	Chr07:5352066-5356271	LT_0h	LT_10h	2.81887	1.1818	-1.25413	0.0023	0.0463674	yes
MD07G1068400	MD07G1068400	Chr07:6472214-6472721	LT_0h	LT_10h	12.1256	1.51632	-2.99941	5e-05	0.0018908	yes
MD07G1070400	MD07G1070400	Chr07:6662744-6666592	LT_0h	LT_10h	0.540273	1.80651	1.74145	0.00175	0.0373044	yes
MD07G1111800	MD07G1111800	Chr07:12958021-12959433	LT_0h	LT_10h	1.83301	5.06838	1.46731	0.00175	0.0373044	yes
MD07G1126400	MD07G1126400	Chr07:17836470-17837007	LT_0h	LT_10h	5.18598	0.974452	-2.41195	0.00045	0.0124759	yes
MD07G1126500	MD07G1126500	Chr07:17858944-17859481	LT_0h	LT_10h	5.49601	20.8917	1.92647	5e-05	0.0018908	yes
MD07G1151100	MD07G1151100	Chr07:21990248-21991824	LT_0h	LT_10h	8.90626	19.6147	1.13904	5e-05	0.0018908	yes
MD07G1161100	MD07G1161100	Chr07:23589794-23592131	LT_0h	LT_10h	7.99845	2.26561	-1.81982	5e-05	0.0018908	yes
MD07G1192900	MD07G1192900	Chr07:27304355-27304943	LT_0h	LT_10h	10.5183	2.16114	-2.28303	0.00015	0.00495919	yes
MD07G1203700	MD07G1203700	Chr07:28135791-28137980	LT_0h	LT_10h	37.812	113.862	1.59038	5e-05	0.0018908	yes
MD07G1222400	MD07G1222400	Chr07:29949407-29954241	LT_0h	LT_10h	2.3787	1.10887	-1.10108	0.0022	0.0448012	yes
MD07G1222900	MD07G1222900	Chr07:29992815-29995962	LT_0h	LT_10h	6.17702	12.4117	1.00672	5e-05	0.0018908	yes
MD07G1222900_novel01	MD07G1222900	Chr07:29992815-29995962	LT_0h	LT_10h	0.495729	4.3744	3.14146	0.00185	0.0390254	yes
MD07G1248600	MD07G1248600	Chr07:31793677-31796036	LT_0h	LT_10h	48.2727	111.684	1.21014	5e-05	0.0018908	yes
MD07G1262100	MD07G1262100	Chr07:33145854-33147351	LT_0h	LT_10h	2.03507	0.135183	-3.91209	0.0015	0.0330433	yes
MD07G1265200	MD07G1265200	Chr07:33386660-33390642	LT_0h	LT_10h	18.0142	6.82809	-1.39958	5e-05	0.0018908	yes
MD07G1266700	MD07G1266700	Chr07:33494846-33498031	LT_0h	LT_10h	60.0932	160.483	1.41715	5e-05	0.0018908	yes
MD07G1278400	MD07G1278400	Chr07:34323188-34326337	LT_0h	LT_10h	29.257	60.1816	1.04054	5e-05	0.0018908	yes
MD07G1279400	MD07G1279400	Chr07:34379851-34381233	LT_0h	LT_10h	8.27923	2.84817	-1.53946	0.0001	0.00349274	yes
MD07G1309200_novel01	MD07G1309200	Chr07:36454084-36459163	LT_0h	LT_10h	2.99575	7.23407	1.27189	0.00065	0.0168487	yes
MD08G1002900	MD08G1002900	Chr08:311055-317104	LT_0h	LT_10h	24.7684	52.1746	1.07485	5e-05	0.0018908	yes
MD08G1012300	MD08G1012300	Chr08:936323-940550	LT_0h	LT_10h	6.50095	13.0125	1.00118	0.00165	0.0356151	yes
MD08G1013800	MD08G1013800	Chr08:1050291-1054801	LT_0h	LT_10h	2.44569	5.21796	1.09324	0.0019	0.0398609	yes
MD08G1032800	MD08G1032800	Chr08:2332885-2335374	LT_0h	LT_10h	4.25625	1.46556	-1.53813	0.0004	0.0113066	yes
MD08G1070200	MD08G1070200	Chr08:5549131-5552962	LT_0h	LT_10h	11.7606	5.614	-1.06686	0.0002	0.00634417	yes
MD08G1072700	MD08G1072700	Chr08:5883858-5885431	LT_0h	LT_10h	2.79118	10.4532	1.905	5e-05	0.0018908	yes
MD08G1086500	MD08G1086500	Chr08:7195382-7197322	LT_0h	LT_10h	2.97778	21.7403	2.86807	5e-05	0.0018908	yes
MD08G1092000	MD08G1092000	Chr08:7670727-7672833	LT_0h	LT_10h	20.2436	55.8619	1.46439	5e-05	0.0018908	yes
MD08G1096000	MD08G1096000	Chr08:8050464-8051720	LT_0h	LT_10h	51.5976	111.193	1.10769	0.0009	0.0219831	yes
MD08G1096000_novel02	MD08G1096000	Chr08:8050464-8051720	LT_0h	LT_10h	45.9326	102.515	1.15824	5e-05	0.0018908	yes
MD08G1116100	MD08G1116100	Chr08:10529342-10534237	LT_0h	LT_10h	17.3611	36.6514	1.07801	0.00015	0.00495919	yes
MD08G1121600	MD08G1121600	Chr08:11151850-11158461	LT_0h	LT_10h	70.1699	29.5629	-1.24707	0.00135	0.0303964	yes
MD08G1126200	MD08G1126200	Chr08:11875308-11879166	LT_0h	LT_10h	6.03347	2.43989	-1.30617	0.00035	0.0101346	yes
MD08G1185900_novel02	MD08G1185900	Chr08:23430672-23431910	LT_0h	LT_10h	87.2377	249.859	1.51809	5e-05	0.0018908	yes
MD08G1186100	MD08G1186100	Chr08:23441308-23442244	LT_0h	LT_10h	15.9478	61.016	1.93583	5e-05	0.0018908	yes
MD08G1200200	MD08G1200200	Chr08:25923735-25924455	LT_0h	LT_10h	28.9303	64.0089	1.14569	5e-05	0.0018908	yes
MD08G1205300_novel01	MD08G1205300	Chr08:26591403-26596259	LT_0h	LT_10h	6.42673	2.39715	-1.42277	0.0005	0.0135983	yes
MD09G1021400_novel02	MD09G1021400	Chr09:1290487-1294396	LT_0h	LT_10h	26.0366	54.0572	1.05394	5e-05	0.0018908	yes
MD09G1027300_novel01	MD09G1027300	Chr09:1697578-1698571	LT_0h	LT_10h	2.32979	10.3414	2.15016	0.0005	0.0135983	yes
MD09G1032900	MD09G1032900	Chr09:1999272-2001807	LT_0h	LT_10h	43.9698	20.5402	-1.09806	5e-05	0.0018908	yes
MD09G1034400	MD09G1034400	Chr09:2110428-2113476	LT_0h	LT_10h	11.2019	23.0361	1.04015	5e-05	0.0018908	yes
MD09G1043700	MD09G1043700	Chr09:2797492-2805951	LT_0h	LT_10h	2.5314	6.3483	1.32644	0.0022	0.0448012	yes
MD09G1050500	MD09G1050500	Chr09:3355521-3359437	LT_0h	LT_10h	4.99904	2.24325	-1.15606	0.0019	0.0398609	yes
MD09G1051000	MD09G1051000	Chr09:3374968-3377073	LT_0h	LT_10h	6.7079	13.8106	1.04185	0.00015	0.00495919	yes
MD09G1070300	MD09G1070300	Chr09:4853890-4857553	LT_0h	LT_10h	1.50798	0.27566	-2.45166	0.00025	0.00766462	yes
MD09G1073300	MD09G1073300	Chr09:5088510-5091448	LT_0h	LT_10h	11.6233	4.24187	-1.45424	5e-05	0.0018908	yes
MD09G1098400	MD09G1098400	Chr09:7155948-7158430	LT_0h	LT_10h	2.02169	0.58596	-1.78668	0.0024	0.0479508	yes
MD09G1099500	MD09G1099500	Chr09:7246748-7248629	LT_0h	LT_10h	45.2117	128.914	1.51164	5e-05	0.0018908	yes
MD09G1102600	MD09G1102600	Chr09:7492196-7495383	LT_0h	LT_10h	6.79437	14.8955	1.13246	5e-05	0.0018908	yes
MD09G1110300	MD09G1110300	Chr09:8191940-8194155	LT_0h	LT_10h	72.5137	29.7173	-1.28695	0.0002	0.00634417	yes
MD09G1118600	MD09G1118600	Chr09:9118612-9119509	LT_0h	LT_10h	13.8304	5.64005	-1.29406	0.0018	0.0381729	yes
MD09G1122500	MD09G1122500	Chr09:9439973-9444730	LT_0h	LT_10h	560.343	1454.72	1.37636	5e-05	0.0018908	yes
MD09G1137600	MD09G1137600	Chr09:10697040-10698357	LT_0h	LT_10h	44.3031	157.087	1.82609	5e-05	0.0018908	yes
MD09G1137600_novel02	MD09G1137600	Chr09:10697040-10698357	LT_0h	LT_10h	7.16926	32.5859	2.18435	0.0025	0.0495051	yes
MD09G1142400_novel01	MD09G1142400	Chr09:11107841-11114818	LT_0h	LT_10h	0.58707	1.49756	1.35101	0.00115	0.0267223	yes
MD09G1145600	MD09G1145600	Chr09:11339081-11342278	LT_0h	LT_10h	4.68375	1.25537	-1.89956	5e-05	0.0018908	yes
MD09G1147500	MD09G1147500	Chr09:11568159-11572398	LT_0h	LT_10h	3.47515	10.7536	1.62967	5e-05	0.0018908	yes
MD09G1147600_novel01	MD09G1147600	Chr09:11617659-11621400	LT_0h	LT_10h	3.8777	8.78897	1.18049	0.00045	0.0124759	yes
MD09G1178600	MD09G1178600	Chr09:15274687-15275998	LT_0h	LT_10h	3.89611	9.02854	1.21246	0.0007	0.0179062	yes
MD09G1220200	MD09G1220200	Chr09:25079625-25080715	LT_0h	LT_10h	2.28874	26.1887	3.51632	5e-05	0.0018908	yes
MD09G1256000	MD09G1256000	Chr09:32764598-32765757	LT_0h	LT_10h	93.889	23.5996	-1.99219	5e-05	0.0018908	yes
MD09G1256300	MD09G1256300	Chr09:32777007-32819803	LT_0h	LT_10h	175.543	29.5257	-2.57178	5e-05	0.0018908	yes
MD09G1262900_novel03	MD09G1262900	Chr09:33613691-33617078	LT_0h	LT_10h	10.6514	43.5095	2.03028	5e-05	0.0018908	yes
MD09G1267600	MD09G1267600	Chr09:34178921-34181079	LT_0h	LT_10h	230.166	542.745	1.2376	5e-05	0.0018908	yes
MD09G1270800	MD09G1270800	Chr09:34517773-34519429	LT_0h	LT_10h	51.0883	111.533	1.12641	5e-05	0.0018908	yes
MD09G1280400	MD09G1280400	Chr09:35723455-35725685	LT_0h	LT_10h	2.70065	0.922522	-1.54965	0.00105	0.0248598	yes
MD09G1285100	MD09G1285100	Chr09:36308163-36311531	LT_0h	LT_10h	4.79196	14.29	1.57632	5e-05	0.0018908	yes
MD09G1287100	MD09G1287100	Chr09:36590601-36593757	LT_0h	LT_10h	6.01041	13.5193	1.16949	5e-05	0.0018908	yes
MD09G1292200_novel01	MD09G1292200	Chr09:37498263-37500624	LT_0h	LT_10h	60.5061	27.4938	-1.13797	5e-05	0.0018908	yes
MD09G1292600_novel01	MD09G1292600	Chr09:37516242-37518865	LT_0h	LT_10h	1.24053	0.301955	-2.03855	0.0003	0.00891878	yes
MD09G1292900	MD09G1292900	Chr09:37566546-37577010	LT_0h	LT_10h	104.314	233.073	1.15985	5e-05	0.0018908	yes
MD10G1022900	MD10G1022900	Chr10:2873447-2874602	LT_0h	LT_10h	29.4357	2.88134	-3.35275	5e-05	0.0018908	yes
MD10G1032000	MD10G1032000	Chr10:4124085-4126524	LT_0h	LT_10h	32.8867	97.5596	1.56878	5e-05	0.0018908	yes
MD10G1033200	MD10G1033200	Chr10:4268839-4269955	LT_0h	LT_10h	2.48281	5.77155	1.21699	0.00195	0.0406873	yes
MD10G1069000	MD10G1069000	Chr10:9469916-9470910	LT_0h	LT_10h	0.896167	3.5325	1.97885	0.0022	0.0448012	yes
MD10G1079800	MD10G1079800	Chr10:11636112-11638781	LT_0h	LT_10h	1.52711	7.45293	2.287	5e-05	0.0018908	yes
MD10G1087700	MD10G1087700	Chr10:12995648-12996920	LT_0h	LT_10h	36.3854	74.0931	1.02598	5e-05	0.0018908	yes
MD10G1123400	MD10G1123400	Chr10:20074222-20076154	LT_0h	LT_10h	86.5208	178.381	1.04384	5e-05	0.0018908	yes
MD10G1124400	MD10G1124400	Chr10:20301605-20302662	LT_0h	LT_10h	45.3025	122.48	1.43488	5e-05	0.0018908	yes
MD10G1143400	MD10G1143400	Chr10:23014329-23017073	LT_0h	LT_10h	49.8363	100.126	1.00654	0.00015	0.00495919	yes
MD10G1152100	MD10G1152100	Chr10:23903179-23904426	LT_0h	LT_10h	9.0474	27.5037	1.60405	5e-05	0.0018908	yes
MD10G1154200	MD10G1154200	Chr10:24193329-24195531	LT_0h	LT_10h	7.22148	16.9817	1.23361	5e-05	0.0018908	yes
MD10G1158500	MD10G1158500	Chr10:24824925-24826152	LT_0h	LT_10h	4.48087	19.0967	2.09147	5e-05	0.0018908	yes
MD10G1186400	MD10G1186400	Chr10:28068310-28070024	LT_0h	LT_10h	2.2466	0.500674	-2.1658	0.00025	0.00766462	yes
MD10G1192000	MD10G1192000	Chr10:28854445-28858421	LT_0h	LT_10h	13.5271	29.8822	1.14343	5e-05	0.0018908	yes
MD10G1195200	MD10G1195200	Chr10:29384701-29386179	LT_0h	LT_10h	4.48492	0.125445	-5.15996	0.0001	0.00349274	yes
MD10G1196800_novel01	MD10G1196800	Chr10:29465943-29467519	LT_0h	LT_10h	13.7111	27.7146	1.0153	0.00115	0.0267223	yes
MD10G1197100	MD10G1197100	Chr10:29507623-29509326	LT_0h	LT_10h	6.29282	12.8154	1.0261	0.00115	0.0267223	yes
MD10G1200900	MD10G1200900	Chr10:29916868-29918468	LT_0h	LT_10h	7.11486	14.9174	1.06809	5e-05	0.0018908	yes
MD10G1238200	MD10G1238200	Chr10:33437478-33439002	LT_0h	LT_10h	1.99764	0.451693	-2.14488	0.00215	0.0440061	yes
MD10G1261700	MD10G1261700	Chr10:35591125-35593412	LT_0h	LT_10h	0.189859	1.15268	2.60199	0.00035	0.0101346	yes
MD10G1266400	MD10G1266400	Chr10:35935418-35937775	LT_0h	LT_10h	2.8082	9.01868	1.68327	5e-05	0.0018908	yes
MD10G1272800	MD10G1272800	Chr10:36431430-36434127	LT_0h	LT_10h	2.84113	0.879023	-1.69249	0.0003	0.00891878	yes
MD10G1274600_novel01	MD10G1274600	Chr10:36604547-36607507	LT_0h	LT_10h	15.0145	30.8543	1.03911	5e-05	0.0018908	yes
MD10G1275100_novel04	MD10G1275100	Chr10:36650614-36654952	LT_0h	LT_10h	3.05975	8.249	1.4308	5e-05	0.0018908	yes
MD10G1282500	MD10G1282500	Chr10:37316381-37320678	LT_0h	LT_10h	46.04	19.2144	-1.2607	5e-05	0.0018908	yes
MD10G1290000	MD10G1290000	Chr10:37868465-37871439	LT_0h	LT_10h	42.5785	85.6645	1.00857	5e-05	0.0018908	yes
MD10G1290100	MD10G1290100	Chr10:37872620-37873577	LT_0h	LT_10h	1.38479	5.79537	2.06524	0.00015	0.00495919	yes
MD10G1290400	MD10G1290400	Chr10:37888269-37889088	LT_0h	LT_10h	8.76247	21.4183	1.28943	5e-05	0.0018908	yes
MD10G1293600	MD10G1293600	Chr10:38177895-38180155	LT_0h	LT_10h	81.1727	209.16	1.36554	5e-05	0.0018908	yes
MD10G1296300	MD10G1296300	Chr10:38411919-38413579	LT_0h	LT_10h	50.9152	104.902	1.04288	5e-05	0.0018908	yes
MD10G1296500	MD10G1296500	Chr10:38425156-38426889	LT_0h	LT_10h	46.7702	194.551	2.05649	5e-05	0.0018908	yes
MD10G1298700	MD10G1298700	Chr10:38594919-38596752	LT_0h	LT_10h	2.16681	4.72677	1.12528	0.0015	0.0330433	yes
MD10G1299400	MD10G1299400	Chr10:38683769-38686626	LT_0h	LT_10h	10.4796	3.00995	-1.79978	5e-05	0.0018908	yes
MD10G1301300	MD10G1301300	Chr10:38853803-38856627	LT_0h	LT_10h	1.66516	0.211514	-2.97684	0.0001	0.00349274	yes
MD10G1302100	MD10G1302100	Chr10:38903044-38904936	LT_0h	LT_10h	0.174301	0.764646	2.13321	0.0022	0.0448012	yes
MD10G1311700	MD10G1311700	Chr10:39644951-39646445	LT_0h	LT_10h	76.1703	157.667	1.04958	5e-05	0.0018908	yes
MD10G1324500	MD10G1324500	Chr10:40512429-40515449	LT_0h	LT_10h	9.16301	22.9634	1.32544	5e-05	0.0018908	yes
MD10G1325800	MD10G1325800	Chr10:40613877-40619310	LT_0h	LT_10h	0.748596	1.76337	1.23607	0.00195	0.0406873	yes
MD10G1328100	MD10G1328100	Chr10:40754905-40756831	LT_0h	LT_10h	0.574924	2.72896	2.24691	0.0005	0.0135983	yes
MD10G1330600	MD10G1330600	Chr10:40886400-40887733	LT_0h	LT_10h	221.947	83.4162	-1.41182	5e-05	0.0018908	yes
MD11G1082600_novel01	MD11G1082600	Chr11:7014041-7027336	LT_0h	LT_10h	161.625	334.907	1.05111	5e-05	0.0018908	yes
MD11G1093100	MD11G1093100	Chr11:7721934-7724115	LT_0h	LT_10h	1.30295	3.6081	1.46946	0.00115	0.0267223	yes
MD11G1097900	MD11G1097900	Chr11:8118200-8120581	LT_0h	LT_10h	5.18786	11.8235	1.18845	0.002	0.0415427	yes
MD11G1112600	MD11G1112600	Chr11:10182795-10185991	LT_0h	LT_10h	2.2313	0.164983	-3.75749	0.0002	0.00634417	yes
MD11G1116300	MD11G1116300	Chr11:10508929-10510950	LT_0h	LT_10h	3.1714	13.3632	2.07508	5e-05	0.0018908	yes
MD11G1116300_novel01	MD11G1116300	Chr11:10508929-10510950	LT_0h	LT_10h	7.13657	21.0812	1.56266	0.0019	0.0398609	yes
MD11G1134600	MD11G1134600	Chr11:12390250-12393614	LT_0h	LT_10h	12.8311	27.1388	1.08072	5e-05	0.0018908	yes
MD11G1159100	MD11G1159100	Chr11:15487892-15494883	LT_0h	LT_10h	10.3689	1.63853	-2.6618	5e-05	0.0018908	yes
MD11G1189000	MD11G1189000	Chr11:26603367-26605412	LT_0h	LT_10h	172.873	59.8118	-1.53121	5e-05	0.0018908	yes
MD11G1210800	MD11G1210800	Chr11:30826096-30828154	LT_0h	LT_10h	10.77	89.3831	3.05298	5e-05	0.0018908	yes
MD11G1214800	MD11G1214800	Chr11:31331813-31344641	LT_0h	LT_10h	32.1278	68.3658	1.08945	0.0002	0.00634417	yes
MD11G1217400	MD11G1217400	Chr11:31719371-31721054	LT_0h	LT_10h	74.5367	150.135	1.01024	0.0001	0.00349274	yes
MD11G1221500_novel01	MD11G1221500	Chr11:32451057-32452142	LT_0h	LT_10h	24.1617	128.485	2.41081	5e-05	0.0018908	yes
MD11G1233100	MD11G1233100	Chr11:34008365-34009031	LT_0h	LT_10h	1.51597	6.35905	2.06857	0.00015	0.00495919	yes
MD11G1237400	MD11G1237400	Chr11:34507958-34509527	LT_0h	LT_10h	3.47055	8.58204	1.30615	0.0005	0.0135983	yes
MD11G1239900	MD11G1239900	Chr11:34853956-34855863	LT_0h	LT_10h	3.24276	10.9195	1.75161	5e-05	0.0018908	yes
MD11G1241900	MD11G1241900	Chr11:35200404-35202454	LT_0h	LT_10h	398.544	847.647	1.08873	0.00015	0.00495919	yes
MD11G1287900	MD11G1287900	Chr11:40768021-40769550	LT_0h	LT_10h	35.497	118.605	1.7404	5e-05	0.0018908	yes
MD11G1315500	MD11G1315500	Chr11:42749821-42752140	LT_0h	LT_10h	17.3376	43.9533	1.34207	5e-05	0.0018908	yes
MD11G1316500	MD11G1316500	Chr11:42815374-42819011	LT_0h	LT_10h	2.18145	5.24471	1.26558	0.0001	0.00349274	yes
MD12G1023400	MD12G1023400	Chr12:2356137-2360751	LT_0h	LT_10h	0.256046	1.55588	2.60326	0.0002	0.00634417	yes
MD12G1031600	MD12G1031600	Chr12:3468286-3469348	LT_0h	LT_10h	1.67981	5.68421	1.75866	0.0004	0.0113066	yes
MD12G1087300	MD12G1087300	Chr12:10720104-10721229	LT_0h	LT_10h	55.8901	138.718	1.31149	0.00175	0.0373044	yes
MD12G1089500	MD12G1089500	Chr12:11168773-11170676	LT_0h	LT_10h	12.1749	3.51668	-1.79162	0.00015	0.00495919	yes
MD12G1136900	MD12G1136900	Chr12:21401713-21402241	LT_0h	LT_10h	6.40601	0.389453	-4.0399	0.00035	0.0101346	yes
MD12G1165500	MD12G1165500	Chr12:24644776-24648087	LT_0h	LT_10h	18.4296	43.7947	1.24873	0.00025	0.00766462	yes
MD12G1171900_novel01	MD12G1171900	Chr12:25228619-25242322	LT_0h	LT_10h	4.3318	14.5013	1.74315	0.0019	0.0398609	yes
MD12G1178300	MD12G1178300	Chr12:25887612-25888902	LT_0h	LT_10h	0.989506	4.82599	2.28604	0.00015	0.00495919	yes
MD12G1184100	MD12G1184100	Chr12:26418690-26424050	LT_0h	LT_10h	12.9623	26.7659	1.04607	5e-05	0.0018908	yes
MD12G1209900	MD12G1209900	Chr12:28875455-28884001	LT_0h	LT_10h	2.82175	6.39761	1.18094	5e-05	0.0018908	yes
MD12G1217800	MD12G1217800	Chr12:29537990-29541246	LT_0h	LT_10h	3.5478	7.53352	1.0864	0.00015	0.00495919	yes
MD12G1227100	MD12G1227100	Chr12:30272864-30274634	LT_0h	LT_10h	22.7353	11.0734	-1.03784	0.0001	0.00349274	yes
MD12G1241100	MD12G1241100	Chr12:31304145-31307769	LT_0h	LT_10h	0.601297	2.58208	2.10238	5e-05	0.0018908	yes
MD12G1263800	MD12G1263800	Chr12:33017273-33022123	LT_0h	LT_10h	5.69665	11.8075	1.05152	5e-05	0.0018908	yes
MD13G1009300	MD13G1009300	Chr13:565105-571198	LT_0h	LT_10h	2.77908	6.11398	1.1375	0.00025	0.00766462	yes
MD13G1023300	MD13G1023300	Chr13:1675295-1679094	LT_0h	LT_10h	2.43628	10.6709	2.13093	0.0001	0.00349274	yes
MD13G1025600	MD13G1025600	Chr13:1832498-1834357	LT_0h	LT_10h	59.4973	131.488	1.14404	5e-05	0.0018908	yes
MD13G1026800	MD13G1026800	Chr13:1948816-1950166	LT_0h	LT_10h	0.167265	2.50416	3.90412	0.0018	0.0381729	yes
MD13G1028100	MD13G1028100	Chr13:2011954-2016024	LT_0h	LT_10h	1.13956	0.235666	-2.27366	0.0006	0.0157787	yes
MD13G1029500_novel02	MD13G1029500	Chr13:2121246-2131555	LT_0h	LT_10h	4.07572	17.6295	2.11286	0.0002	0.00634417	yes
MD13G1030600_novel01	MD13G1030600	Chr13:2187031-2192602	LT_0h	LT_10h	17.4553	36.4255	1.06128	0.0003	0.00891878	yes
MD13G1033600	MD13G1033600	Chr13:2365098-2365611	LT_0h	LT_10h	238.753	500.316	1.06732	5e-05	0.0018908	yes
MD13G1033900	MD13G1033900	Chr13:2376988-2379265	LT_0h	LT_10h	3.97303	11.8488	1.57643	5e-05	0.0018908	yes
MD13G1040500	MD13G1040500	Chr13:2751215-2752209	LT_0h	LT_10h	23.0931	47.8836	1.05207	0.0002	0.00634417	yes
MD13G1050400	MD13G1050400	Chr13:3581238-3586779	LT_0h	LT_10h	3.39162	0.878254	-1.94927	5e-05	0.0018908	yes
MD13G1057000	MD13G1057000	Chr13:3990667-3993203	LT_0h	LT_10h	2.32092	0.1656	-3.80892	0.0002	0.00634417	yes
MD13G1062000	MD13G1062000	Chr13:4341800-4345235	LT_0h	LT_10h	0.679588	1.73789	1.3546	0.0008	0.0199617	yes
MD13G1076200	MD13G1076200	Chr13:5404302-5408780	LT_0h	LT_10h	22.5277	6.72946	-1.74314	0.0018	0.0381729	yes
MD13G1089600_novel02	MD13G1089600	Chr13:6281825-6286924	LT_0h	LT_10h	1.60566	4.50349	1.48788	0.0023	0.0463674	yes
MD13G1109000	MD13G1109000	Chr13:7881900-7883196	LT_0h	LT_10h	1.82177	0.486086	-1.90606	0.00115	0.0267223	yes
MD13G1118500	MD13G1118500	Chr13:8661102-8664032	LT_0h	LT_10h	1.24426	0.288272	-2.10978	0.00105	0.0248598	yes
MD13G1119000	MD13G1119000	Chr13:8693281-8695104	LT_0h	LT_10h	66.5175	138.491	1.05798	5e-05	0.0018908	yes
MD13G1121400	MD13G1121400	Chr13:8941923-8944452	LT_0h	LT_10h	50.5861	101.524	1.00501	5e-05	0.0018908	yes
MD13G1124300	MD13G1124300	Chr13:9229494-9232078	LT_0h	LT_10h	0.762972	3.0774	2.01201	0.00035	0.0101346	yes
MD13G1127300	MD13G1127300	Chr13:9570522-9574996	LT_0h	LT_10h	3.06539	0.906037	-1.75843	0.00025	0.00766462	yes
MD13G1134300	MD13G1134300	Chr13:10287308-10288094	LT_0h	LT_10h	8.23451	17.3651	1.07644	0.00075	0.0189311	yes
MD13G1134500_novel02	MD13G1134500	Chr13:10304416-10310061	LT_0h	LT_10h	7.853	23.5524	1.58456	0.00115	0.0267223	yes
MD13G1134700	MD13G1134700	Chr13:10379045-10384904	LT_0h	LT_10h	44.0018	95.0567	1.11123	5e-05	0.0018908	yes
MD13G1148300	MD13G1148300	Chr13:11628976-11632962	LT_0h	LT_10h	8.88019	22.1429	1.31818	5e-05	0.0018908	yes
MD13G1174000	MD13G1174000	Chr13:14338578-14341143	LT_0h	LT_10h	117.341	241.236	1.03974	5e-05	0.0018908	yes
MD13G1184600	MD13G1184600	Chr13:15677867-15679496	LT_0h	LT_10h	0.643098	3.71607	2.53067	0.00015	0.00495919	yes
MD13G1184700	MD13G1184700	Chr13:15689305-15690110	LT_0h	LT_10h	730.579	1869.09	1.35522	5e-05	0.0018908	yes
MD13G1191400	MD13G1191400	Chr13:16398049-16401721	LT_0h	LT_10h	2.81909	24.9508	3.14578	5e-05	0.0018908	yes
MD13G1208400	MD13G1208400	Chr13:19147664-19148254	LT_0h	LT_10h	65.2287	9.00772	-2.85627	5e-05	0.0018908	yes
MD13G1208500	MD13G1208500	Chr13:19158945-19159520	LT_0h	LT_10h	41.7417	1.68803	-4.62808	5e-05	0.0018908	yes
MD13G1208700	MD13G1208700	Chr13:19181468-19182084	LT_0h	LT_10h	56.4922	1.22446	-5.52783	0.00175	0.0373044	yes
MD13G1210100_novel01	MD13G1210100	Chr13:19542669-19546198	LT_0h	LT_10h	2.13615	0.601227	-1.82903	0.0008	0.0199617	yes
MD13G1224200	MD13G1224200	Chr13:21891288-21892806	LT_0h	LT_10h	181.071	385.671	1.09082	5e-05	0.0018908	yes
MD13G1237300	MD13G1237300	Chr13:24139196-24140931	LT_0h	LT_10h	12.2479	4.60939	-1.40989	5e-05	0.0018908	yes
MD13G1274600	MD13G1274600	Chr13:37345716-37347576	LT_0h	LT_10h	30.0859	98.1241	1.70552	5e-05	0.0018908	yes
MD13G1274600_novel01	MD13G1274600	Chr13:37345716-37347576	LT_0h	LT_10h	20.919	66.7225	1.67336	5e-05	0.0018908	yes
MD14G1008500_novel01	MD14G1008500	Chr14:858218-861521	LT_0h	LT_10h	0.66611	0.139147	-2.25915	0.0007	0.0179062	yes
MD14G1015000	MD14G1015000	Chr14:1301202-1303424	LT_0h	LT_10h	21.8832	44.9304	1.03787	5e-05	0.0018908	yes
MD14G1015900_novel01	MD14G1015900	Chr14:1442131-1445005	LT_0h	LT_10h	5.48496	17.0747	1.6383	0.0001	0.00349274	yes
MD14G1070200	MD14G1070200	Chr14:7723859-7725234	LT_0h	LT_10h	48.6295	105.516	1.11756	5e-05	0.0018908	yes
MD14G1079900	MD14G1079900	Chr14:9118620-9119914	LT_0h	LT_10h	27.9906	1.44217	-4.27863	5e-05	0.0018908	yes
MD14G1080000	MD14G1080000	Chr14:9140930-9142400	LT_0h	LT_10h	11.3781	0.57022	-4.3186	5e-05	0.0018908	yes
MD14G1080100	MD14G1080100	Chr14:9155425-9156905	LT_0h	LT_10h	3.83843	0.139398	-4.78324	0.00025	0.00766462	yes
MD14G1084000	MD14G1084000	Chr14:10195516-10197263	LT_0h	LT_10h	97.8489	199.651	1.02885	5e-05	0.0018908	yes
MD14G1111500	MD14G1111500	Chr14:17953014-17955964	LT_0h	LT_10h	1.01141	0.141943	-2.83298	0.0013	0.0294836	yes
MD14G1114000	MD14G1114000	Chr14:18400051-18400627	LT_0h	LT_10h	9.23791	2.24186	-2.04287	0.00235	0.0471571	yes
MD14G1139400	MD14G1139400	Chr14:23004052-23004364	LT_0h	LT_10h	44.5656	114.402	1.36012	0.00025	0.00766462	yes
MD14G1145600	MD14G1145600	Chr14:23852812-23855571	LT_0h	LT_10h	8.61218	0.520023	-4.04973	5e-05	0.0018908	yes
MD14G1157900	MD14G1157900	Chr14:25195343-25198312	LT_0h	LT_10h	10.0579	25.9513	1.36747	5e-05	0.0018908	yes
MD14G1162100	MD14G1162100	Chr14:25655960-25657871	LT_0h	LT_10h	1.27273	4.4361	1.80137	0.0001	0.00349274	yes
MD14G1172500	MD14G1172500	Chr14:26640833-26646313	LT_0h	LT_10h	4.63832	9.30031	1.00368	0.0001	0.00349274	yes
MD14G1183700	MD14G1183700	Chr14:27625350-27630270	LT_0h	LT_10h	0.727068	2.702	1.89387	0.00075	0.0189311	yes
MD14G1183900_novel01	MD14G1183900	Chr14:27634307-27635193	LT_0h	LT_10h	25.0709	66.2492	1.40189	5e-05	0.0018908	yes
MD14G1196100	MD14G1196100	Chr14:28655098-28658370	LT_0h	LT_10h	1.23227	0.298592	-2.04507	0.00085	0.0209746	yes
MD14G1197800	MD14G1197800	Chr14:28800106-28803594	LT_0h	LT_10h	8.33858	3.12898	-1.41411	0.0003	0.00891878	yes
MD14G1213600	MD14G1213600	Chr14:29795813-29801442	LT_0h	LT_10h	7.36247	3.56572	-1.046	0.0021	0.0431847	yes
MD14G1232100	MD14G1232100	Chr14:31236476-31237676	LT_0h	LT_10h	13.2191	4.4842	-1.5597	0.0002	0.00634417	yes
MD15G1049100	MD15G1049100	Chr15:3336625-3337950	LT_0h	LT_10h	7.25553	20.8589	1.52351	5e-05	0.0018908	yes
MD15G1071400	MD15G1071400	Chr15:4896514-4898763	LT_0h	LT_10h	108.235	380.424	1.81344	0.0008	0.0199617	yes
MD15G1071400_novel02	MD15G1071400	Chr15:4896514-4898763	LT_0h	LT_10h	243.632	792.063	1.70091	0.0002	0.00634417	yes
MD15G1071400_novel03	MD15G1071400	Chr15:4896514-4898763	LT_0h	LT_10h	79.281	267.464	1.7543	5e-05	0.0018908	yes
MD15G1082300_novel04	MD15G1082300	Chr15:5642265-5644900	LT_0h	LT_10h	5.2103	24.3151	2.22241	5e-05	0.0018908	yes
MD15G1082300_novel05	MD15G1082300	Chr15:5642265-5644900	LT_0h	LT_10h	10.0562	47.831	2.24986	5e-05	0.0018908	yes
MD15G1082600	MD15G1082600	Chr15:5674080-5677752	LT_0h	LT_10h	1.94277	7.45839	1.94075	5e-05	0.0018908	yes
MD15G1087600	MD15G1087600	Chr15:6105087-6106146	LT_0h	LT_10h	1.27801	0.169747	-2.91244	0.0022	0.0448012	yes
MD15G1107100	MD15G1107100	Chr15:7496491-7497925	LT_0h	LT_10h	50.7666	110.636	1.12387	5e-05	0.0018908	yes
MD15G1113900	MD15G1113900	Chr15:8027868-8033983	LT_0h	LT_10h	31.2316	72.5963	1.21689	5e-05	0.0018908	yes
MD15G1117600	MD15G1117600	Chr15:8386340-8387125	LT_0h	LT_10h	203.05	412.729	1.02336	5e-05	0.0018908	yes
MD15G1123500	MD15G1123500	Chr15:8940822-8941128	LT_0h	LT_10h	42.5749	100.022	1.23224	0.001	0.0239185	yes
MD15G1131700	MD15G1131700	Chr15:9556179-9558141	LT_0h	LT_10h	29.2861	7.01517	-2.06167	5e-05	0.0018908	yes
MD15G1132000	MD15G1132000	Chr15:9566775-9568423	LT_0h	LT_10h	8.0689	1.65613	-2.28456	5e-05	0.0018908	yes
MD15G1132100	MD15G1132100	Chr15:9576018-9576932	LT_0h	LT_10h	2.6969	0.774639	-1.79971	0.00245	0.0487325	yes
MD15G1136600	MD15G1136600	Chr15:10025016-10026952	LT_0h	LT_10h	74.4267	162.535	1.12686	5e-05	0.0018908	yes
MD15G1155500	MD15G1155500	Chr15:11569457-11570820	LT_0h	LT_10h	685.8	1506.37	1.13522	0.0005	0.0135983	yes
MD15G1158100	MD15G1158100	Chr15:11742830-11743454	LT_0h	LT_10h	10.7954	46.3923	2.10347	5e-05	0.0018908	yes
MD15G1161800_novel01	MD15G1161800	Chr15:12186833-12188839	LT_0h	LT_10h	89.7782	190.236	1.08336	5e-05	0.0018908	yes
MD15G1175300	MD15G1175300	Chr15:13621120-13624958	LT_0h	LT_10h	26.8745	59.1799	1.13887	5e-05	0.0018908	yes
MD15G1182500	MD15G1182500	Chr15:14463059-14469580	LT_0h	LT_10h	1.96395	7.33926	1.90188	5e-05	0.0018908	yes
MD15G1185400	MD15G1185400	Chr15:14671542-14672875	LT_0h	LT_10h	40.6771	106.827	1.39298	5e-05	0.0018908	yes
MD15G1211600	MD15G1211600	Chr15:16999987-17001403	LT_0h	LT_10h	2.57703	16.3286	2.66362	5e-05	0.0018908	yes
MD15G1219900	MD15G1219900	Chr15:17767334-17772738	LT_0h	LT_10h	1.77411	4.11083	1.21234	0.0024	0.0479508	yes
MD15G1230200	MD15G1230200	Chr15:18854294-18856278	LT_0h	LT_10h	31.606	65.4198	1.04953	5e-05	0.0018908	yes
MD15G1230300	MD15G1230300	Chr15:18856279-18857387	LT_0h	LT_10h	23.8966	49.7184	1.05698	5e-05	0.0018908	yes
MD15G1253900	MD15G1253900	Chr15:21424749-21425322	LT_0h	LT_10h	209.86	441.495	1.07297	5e-05	0.0018908	yes
MD15G1265300_novel01	MD15G1265300	Chr15:22752270-22753274	LT_0h	LT_10h	6.53889	23.162	1.82464	5e-05	0.0018908	yes
MD15G1265500	MD15G1265500	Chr15:22762228-22764377	LT_0h	LT_10h	0.546887	1.9137	1.80705	0.00105	0.0248598	yes
MD15G1275300	MD15G1275300	Chr15:24187448-24188183	LT_0h	LT_10h	7.83636	17.9706	1.19739	0.00105	0.0248598	yes
MD15G1277200	MD15G1277200	Chr15:24383114-24422034	LT_0h	LT_10h	13.984	34.6354	1.30847	5e-05	0.0018908	yes
MD15G1277700	MD15G1277700	Chr15:24447858-24451158	LT_0h	LT_10h	1.3382	3.03258	1.18025	0.00185	0.0390254	yes
MD15G1290900	MD15G1290900	Chr15:26870301-26873401	LT_0h	LT_10h	0.231922	1.19466	2.36488	0.0005	0.0135983	yes
MD15G1319800	MD15G1319800	Chr15:33163685-33166319	LT_0h	LT_10h	19.7291	6.28819	-1.64961	5e-05	0.0018908	yes
MD15G1328900	MD15G1328900	Chr15:36167440-36170593	LT_0h	LT_10h	1.31503	0.258276	-2.34811	0.00135	0.0303964	yes
MD15G1334900	MD15G1334900	Chr15:37353977-37355907	LT_0h	LT_10h	7.19565	18.0191	1.32433	5e-05	0.0018908	yes
MD15G1344900	MD15G1344900	Chr15:40411118-40413060	LT_0h	LT_10h	150.772	391.286	1.37585	5e-05	0.0018908	yes
MD15G1353800	MD15G1353800	Chr15:42426469-42429601	LT_0h	LT_10h	29.286	12.7236	-1.2027	5e-05	0.0018908	yes
MD15G1372200	MD15G1372200	Chr15:45378561-45379554	LT_0h	LT_10h	12.2759	34.211	1.47864	5e-05	0.0018908	yes
MD15G1372400	MD15G1372400	Chr15:45395976-45396921	LT_0h	LT_10h	2.6814	32.1512	3.58382	5e-05	0.0018908	yes
MD15G1383200	MD15G1383200	Chr15:47201915-47203449	LT_0h	LT_10h	17.7338	107.286	2.59688	5e-05	0.0018908	yes
MD15G1415000	MD15G1415000	Chr15:51516660-51519628	LT_0h	LT_10h	1.88062	0.531563	-1.8229	0.00085	0.0209746	yes
MD15G1434600	MD15G1434600	Chr15:53484449-53485112	LT_0h	LT_10h	6.02233	0.440811	-3.77209	0.0012	0.0276579	yes
MD16G1040800	MD16G1040800	Chr16:2896057-2897480	LT_0h	LT_10h	5.06507	11.6417	1.20064	0.0006	0.0157787	yes
MD16G1044700	MD16G1044700	Chr16:3159984-3163731	LT_0h	LT_10h	3.35597	7.69629	1.19743	0.00175	0.0373044	yes
MD16G1047700	MD16G1047700	Chr16:3329166-3330924	LT_0h	LT_10h	9.0324	19.3106	1.09621	0.0017	0.0364663	yes
MD16G1064100	MD16G1064100	Chr16:4528080-4530317	LT_0h	LT_10h	0.702062	4.97902	2.82619	0.0015	0.0330433	yes
MD16G1069500	MD16G1069500	Chr16:4904231-4905826	LT_0h	LT_10h	104.931	231.182	1.13959	5e-05	0.0018908	yes
MD16G1101100	MD16G1101100	Chr16:6986472-6989400	LT_0h	LT_10h	24.4528	53.049	1.11732	5e-05	0.0018908	yes
MD16G1105400	MD16G1105400	Chr16:7381198-7382512	LT_0h	LT_10h	2.37636	6.11206	1.36291	0.00095	0.0229678	yes
MD16G1127100	MD16G1127100	Chr16:9245058-9246236	LT_0h	LT_10h	24.4583	94.9043	1.95615	5e-05	0.0018908	yes
MD16G1129900	MD16G1129900	Chr16:9471108-9473680	LT_0h	LT_10h	189.84	406.17	1.0973	0.0001	0.00349274	yes
MD16G1149300	MD16G1149300	Chr16:11755681-11757576	LT_0h	LT_10h	13.0375	30.1417	1.20909	5e-05	0.0018908	yes
MD16G1158300	MD16G1158300	Chr16:12678628-12684536	LT_0h	LT_10h	56.3413	128.314	1.18741	0.00015	0.00495919	yes
MD16G1160000_novel01	MD16G1160000	Chr16:12969284-12972334	LT_0h	LT_10h	12.8123	46.3392	1.85471	5e-05	0.0018908	yes
MD16G1178500	MD16G1178500	Chr16:15260359-15261578	LT_0h	LT_10h	10.6357	31.2017	1.55271	0.0015	0.0330433	yes
MD16G1189900	MD16G1189900	Chr16:16541723-16547391	LT_0h	LT_10h	38.4232	111.969	1.54304	5e-05	0.0018908	yes
MD16G1191900	MD16G1191900	Chr16:16955725-16969515	LT_0h	LT_10h	2.58672	0.236597	-3.45062	0.00015	0.00495919	yes
MD16G1196000	MD16G1196000	Chr16:17427928-17430379	LT_0h	LT_10h	12.8335	6.35801	-1.01326	5e-05	0.0018908	yes
MD16G1202200	MD16G1202200	Chr16:18389802-18393081	LT_0h	LT_10h	10.1198	4.75107	-1.09085	0.00045	0.0124759	yes
MD16G1212500	MD16G1212500	Chr16:20187653-20190605	LT_0h	LT_10h	2.64794	1.10129	-1.26567	0.0016	0.0347686	yes
MD16G1229000	MD16G1229000	Chr16:23391454-23392589	LT_0h	LT_10h	5.14922	12.9198	1.32716	0.00035	0.0101346	yes
MD16G1263200	MD16G1263200	Chr16:32930303-32930933	LT_0h	LT_10h	11.5139	23.2641	1.01473	0.00185	0.0390254	yes
MD16G1277800	MD16G1277800	Chr16:37688322-37693389	LT_0h	LT_10h	15.7259	7.7115	-1.02806	0.00085	0.0209746	yes
MD17G1014300_novel01	MD17G1014300	Chr17:1187426-1191469	LT_0h	LT_10h	0.529263	3.2413	2.61452	5e-05	0.0018908	yes
MD17G1042400_novel01	MD17G1042400	Chr17:3104906-3109044	LT_0h	LT_10h	2.88052	9.22038	1.6785	0.0008	0.0199617	yes
MD17G1042500	MD17G1042500	Chr17:3104906-3109044	LT_0h	LT_10h	8.15277	39.3273	2.27017	0.0002	0.00634417	yes
MD17G1045500_novel01	MD17G1045500	Chr17:3280942-3286094	LT_0h	LT_10h	1.28351	0.140736	-3.18904	0.00025	0.00766462	yes
MD17G1052800	MD17G1052800	Chr17:4137035-4139411	LT_0h	LT_10h	5.67008	15.8801	1.48578	5e-05	0.0018908	yes
MD17G1067300	MD17G1067300	Chr17:5427378-5442586	LT_0h	LT_10h	4.14695	1.53372	-1.43502	0.0001	0.00349274	yes
MD17G1070000_novel01	MD17G1070000	Chr17:5670835-5676557	LT_0h	LT_10h	62.7739	259.621	2.04817	5e-05	0.0018908	yes
MD17G1113200	MD17G1113200	Chr17:9690369-9696663	LT_0h	LT_10h	6.90303	3.19235	-1.11261	0.00025	0.00766462	yes
MD17G1113400	MD17G1113400	Chr17:9725233-9726436	LT_0h	LT_10h	343.694	859.22	1.3219	5e-05	0.0018908	yes
MD17G1117600_novel01	MD17G1117600	Chr17:10186202-10189124	LT_0h	LT_10h	1.88265	0.452373	-2.05718	0.0019	0.0398609	yes
MD17G1151700	MD17G1151700	Chr17:13968323-13974002	LT_0h	LT_10h	4.59819	14.3483	1.64174	5e-05	0.0018908	yes
MD17G1176600_novel01	MD17G1176600	Chr17:20004496-20013394	LT_0h	LT_10h	86.4523	0.586471	-7.2037	5e-05	0.0018908	yes
MD17G1179500	MD17G1179500	Chr17:20763959-20766965	LT_0h	LT_10h	0.399399	1.7393	2.12261	0.00075	0.0189311	yes
MD17G1194800	MD17G1194800	Chr17:23321699-23323572	LT_0h	LT_10h	16.7143	35.3754	1.08167	5e-05	0.0018908	yes
MD17G1198300	MD17G1198300	Chr17:23886615-23888516	LT_0h	LT_10h	7.84216	19.3964	1.30646	5e-05	0.0018908	yes
MD17G1214200	MD17G1214200	Chr17:26108451-26110722	LT_0h	LT_10h	0.146003	1.30524	3.16024	5e-05	0.0018908	yes
MD17G1226500	MD17G1226500	Chr17:27464528-27468087	LT_0h	LT_10h	12.4486	27.4525	1.14095	5e-05	0.0018908	yes
MD17G1233000	MD17G1233000	Chr17:28134570-28137185	LT_0h	LT_10h	0.156075	0.808597	2.37319	0.00145	0.0321792	yes
MD17G1250000	MD17G1250000	Chr17:29942907-29944341	LT_0h	LT_10h	179.904	74.1042	-1.2796	5e-05	0.0018908	yes
MD17G1257900_novel01	MD17G1257900	Chr17:31837233-31839059	LT_0h	LT_10h	0.862536	4.0167	2.21935	0.0014	0.0312939	yes
MD17G1262600	MD17G1262600	Chr17:32311973-32313442	LT_0h	LT_10h	1.90848	5.87343	1.62178	0.00035	0.0101346	yes
MD17G1272100	MD17G1272100	Chr17:33407348-33409236	LT_0h	LT_10h	12.5097	2.2396	-2.48173	5e-05	0.0018908	yes
MD17G1281800_novel01	MD17G1281800	Chr17:34098919-34101524	LT_0h	LT_10h	430.95	900.189	1.06271	5e-05	0.0018908	yes
MD17G1284300	MD17G1284300	Chr17:34351012-34357543	LT_0h	LT_10h	12.956	6.22019	-1.05859	0.0016	0.0347686	yes
Novelgene0023_novel01	Novelgene0023	Chr05:7300641-7301786	LT_0h	LT_10h	21.276	44.0881	1.05116	5e-05	0.0018908	yes
Novelgene0075_novel02	Novelgene0075	Chr05:24419002-24420508	LT_0h	LT_10h	533.04	1364.2	1.35573	5e-05	0.0018908	yes
Novelgene0091_novel01	Novelgene0091	Chr05:29421505-29422705	LT_0h	LT_10h	2.68574	8.81704	1.71498	5e-05	0.0018908	yes
Novelgene0115_novel01	Novelgene0115	Chr05:33773615-33776003	LT_0h	LT_10h	0.677552	3.23159	2.25384	5e-05	0.0018908	yes
Novelgene0156_novel01	Novelgene0156	Chr05:40333044-40333863	LT_0h	LT_10h	8.30372	1.70141	-2.28703	0.00025	0.00766462	yes
Novelgene0202_novel01	Novelgene0202	Chr05:45947363-45950186	LT_0h	LT_10h	1.33165	2.9067	1.12617	0.0015	0.0330433	yes
Novelgene0262_novel02	Novelgene0262	Chr03:5209790-5212655	LT_0h	LT_10h	8.68943	18.1703	1.06425	0.0002	0.00634417	yes
Novelgene0319_novel01	Novelgene0319	Chr03:15977621-15978245	LT_0h	LT_10h	12.0683	1.7364	-2.79705	0.0002	0.00634417	yes
Novelgene0334_novel02	Novelgene0334	Chr03:22369299-22374398	LT_0h	LT_10h	23.5157	7.26239	-1.69511	5e-05	0.0018908	yes
Novelgene0344_novel01	Novelgene0344	Chr03:25311586-25312380	LT_0h	LT_10h	6.4138	17.8963	1.48041	0.00015	0.00495919	yes
Novelgene0354_novel01	Novelgene0354	Chr03:28176710-28177376	LT_0h	LT_10h	8.26822	78.0221	3.23823	5e-05	0.0018908	yes
Novelgene0373_novel04	Novelgene0373	Chr03:31707508-31718891	LT_0h	LT_10h	97.5291	253.519	1.37819	5e-05	0.0018908	yes
Novelgene0381_novel01	Novelgene0381	Chr03:32713668-32718925	LT_0h	LT_10h	5.78036	17.3488	1.58561	5e-05	0.0018908	yes
Novelgene0456_novel01	Novelgene0456	Chr13:5404302-5408780	LT_0h	LT_10h	6.27973	1.85088	-1.76249	0.0005	0.0135983	yes
Novelgene0608_novel01	Novelgene0608	Chr12:279169-282870	LT_0h	LT_10h	1.47194	5.17519	1.81389	5e-05	0.0018908	yes
Novelgene0631_novel01	Novelgene0631	Chr12:4161081-4162183	LT_0h	LT_10h	9.67185	25.7444	1.4124	5e-05	0.0018908	yes
Novelgene0634_novel01	Novelgene0634	Chr12:4305513-4307042	LT_0h	LT_10h	16.1539	34.3689	1.08922	5e-05	0.0018908	yes
Novelgene0642_novel01	Novelgene0642	Chr12:5815311-5816604	LT_0h	LT_10h	7.2519	17.2372	1.24909	5e-05	0.0018908	yes
Novelgene0669_novel01	Novelgene0669	Chr12:10720104-10721229	LT_0h	LT_10h	62.2732	153.211	1.29884	5e-05	0.0018908	yes
Novelgene0809_novel01	Novelgene0809	Chr11:3450986-3451954	LT_0h	LT_10h	9.92922	49.1397	2.30714	5e-05	0.0018908	yes
Novelgene0848_novel01	Novelgene0848	Chr11:8118200-8120581	LT_0h	LT_10h	4.64885	10.3965	1.16115	0.0019	0.0398609	yes
Novelgene0850_novel01	Novelgene0850	Chr11:8139488-8142321	LT_0h	LT_10h	3.86736	8.71564	1.17226	5e-05	0.0018908	yes
Novelgene0866_novel01	Novelgene0866	Chr11:11085369-11086344	LT_0h	LT_10h	0.755706	3.27338	2.11488	0.00035	0.0101346	yes
Novelgene0893_novel01	Novelgene0893	Chr11:14241683-14242720	LT_0h	LT_10h	1.32736	5.12285	1.94838	0.0001	0.00349274	yes
Novelgene0904_novel01	Novelgene0904	Chr11:17096341-17096880	LT_0h	LT_10h	9.26761	2.19316	-2.07919	0.0008	0.0199617	yes
Novelgene0915_novel03	Novelgene0915	Chr11:24394329-24418539	LT_0h	LT_10h	4.16237	1.52911	-1.44471	0.00195	0.0406873	yes
Novelgene0954_novel01	Novelgene0954	Chr11:32454333-32454916	LT_0h	LT_10h	5.35697	44.9226	3.06795	5e-05	0.0018908	yes
Novelgene0997_novel01	Novelgene0997	Chr11:40768021-40769550	LT_0h	LT_10h	31.9685	106.998	1.74287	5e-05	0.0018908	yes
Novelgene1004_novel01	Novelgene1004	Chr11:41517667-41521935	LT_0h	LT_10h	23.5245	79.9613	1.76514	5e-05	0.0018908	yes
Novelgene1180_novel01	Novelgene1180	Chr10:33844443-33846277	LT_0h	LT_10h	0.755854	2.52596	1.74065	0.0003	0.00891878	yes
Novelgene1189_novel03	Novelgene1189	Chr10:35873801-35874944	LT_0h	LT_10h	547.637	1120.78	1.03321	0.0015	0.0330433	yes
Novelgene1210_novel03	Novelgene1210	Chr10:37997237-37999087	LT_0h	LT_10h	48.6408	135.022	1.47296	5e-05	0.0018908	yes
Novelgene1243_novel02	Novelgene1243	Chr17:48975-62619	LT_0h	LT_10h	21.8725	44.1175	1.01223	5e-05	0.0018908	yes
Novelgene1265_novel01	Novelgene1265	Chr17:2738837-2739408	LT_0h	LT_10h	6.16857	0.473286	-3.70415	0.0011	0.0257985	yes
Novelgene1284_novel01	Novelgene1284	Chr17:5383040-5383728	LT_0h	LT_10h	26.3602	2.0252	-3.70223	5e-05	0.0018908	yes
Novelgene1333_novel01	Novelgene1333	Chr17:13314623-13316198	LT_0h	LT_10h	49.8004	102.855	1.04639	5e-05	0.0018908	yes
Novelgene1391_novel02	Novelgene1391	Chr17:29278953-29281593	LT_0h	LT_10h	1.51645	6.5377	2.10809	0.0002	0.00634417	yes
Novelgene1441_novel02	Novelgene1441	Chr16:2229082-2230102	LT_0h	LT_10h	26.1895	109.89	2.069	5e-05	0.0018908	yes
Novelgene1445_novel01	Novelgene1445	Chr16:2678839-2680098	LT_0h	LT_10h	31.5375	66.7167	1.08098	5e-05	0.0018908	yes
Novelgene1456_novel01	Novelgene1456	Chr16:3329166-3330924	LT_0h	LT_10h	5.62865	12.2582	1.12289	0.00105	0.0248598	yes
Novelgene1458_novel01	Novelgene1458	Chr16:3518083-3518756	LT_0h	LT_10h	9.26661	0.684355	-3.75922	5e-05	0.0018908	yes
Novelgene1470_novel01	Novelgene1470	Chr16:4528080-4530317	LT_0h	LT_10h	0.694853	4.62248	2.73389	5e-05	0.0018908	yes
Novelgene1476_novel01	Novelgene1476	Chr16:5387586-5388391	LT_0h	LT_10h	9.09896	1.36952	-2.73203	0.00015	0.00495919	yes
Novelgene1542_novel01	Novelgene1542	Chr16:13650035-13651901	LT_0h	LT_10h	2.27851	6.61937	1.5386	0.0004	0.0113066	yes
Novelgene1553_novel01	Novelgene1553	Chr16:15260359-15261578	LT_0h	LT_10h	11.8894	27.3429	1.20149	5e-05	0.0018908	yes
Novelgene1630_novel01	Novelgene1630	Chr15:566544-567906	LT_0h	LT_10h	4.4365	20.4978	2.20798	5e-05	0.0018908	yes
Novelgene1660_novel01	Novelgene1660	Chr15:3736917-3738996	LT_0h	LT_10h	13.6495	36.0891	1.40271	5e-05	0.0018908	yes
Novelgene1665_novel01	Novelgene1665	Chr15:4281865-4283403	LT_0h	LT_10h	8.76557	34.756	1.98734	5e-05	0.0018908	yes
Novelgene1726_novel01	Novelgene1726	Chr15:12353253-12354053	LT_0h	LT_10h	11.2046	0.69842	-4.00385	5e-05	0.0018908	yes
Novelgene1742_novel01	Novelgene1742	Chr15:14966271-14970043	LT_0h	LT_10h	23.4865	66.7481	1.50689	5e-05	0.0018908	yes
Novelgene1776_novel01	Novelgene1776	Chr15:21241827-21243193	LT_0h	LT_10h	8.01033	0.70603	-3.50406	5e-05	0.0018908	yes
Novelgene1847_novel01	Novelgene1847	Chr15:38248378-38250810	LT_0h	LT_10h	3.61624	0.751132	-2.26735	5e-05	0.0018908	yes
Novelgene1883_novel01	Novelgene1883	Chr15:47201915-47203449	LT_0h	LT_10h	14.7433	77.1063	2.38679	5e-05	0.0018908	yes
Novelgene1958_novel01	Novelgene1958	Chr14:3425548-3426644	LT_0h	LT_10h	51.0666	143.824	1.49385	5e-05	0.0018908	yes
Novelgene1965_novel01	Novelgene1965	Chr14:4837925-4839277	LT_0h	LT_10h	5.3818	14.8419	1.46352	5e-05	0.0018908	yes
Novelgene2001_novel01	Novelgene2001	Chr14:16766805-16769193	LT_0h	LT_10h	6.14732	2.35473	-1.3844	0.00195	0.0406873	yes
Novelgene2008_novel01	Novelgene2008	Chr14:18592028-18592929	LT_0h	LT_10h	18.9339	47.3461	1.32227	5e-05	0.0018908	yes
Novelgene2015_novel01	Novelgene2015	Chr14:20051842-20052940	LT_0h	LT_10h	5.74709	19.535	1.76516	5e-05	0.0018908	yes
Novelgene2025_novel01	Novelgene2025	Chr14:22731991-22732577	LT_0h	LT_10h	18.1909	53.4092	1.55387	5e-05	0.0018908	yes
Novelgene2042_novel01	Novelgene2042	Chr14:27579578-27582045	LT_0h	LT_10h	8.04285	39.3109	2.28915	5e-05	0.0018908	yes
Novelgene2051_novel01	Novelgene2051	Chr14:29088640-29089477	LT_0h	LT_10h	1.08643	3.52866	1.69952	0.0012	0.0276579	yes
Novelgene2141_novel01	Novelgene2141	Chr04:5660974-5661522	LT_0h	LT_10h	18.7036	5.75073	-1.7015	0.0003	0.00891878	yes
Novelgene2151_novel01	Novelgene2151	Chr04:7210821-7212039	LT_0h	LT_10h	7.72176	16.0018	1.05123	0.0011	0.0257985	yes
Novelgene2155_novel01	Novelgene2155	Chr04:8642896-8643936	LT_0h	LT_10h	50.9532	4.02574	-3.66184	5e-05	0.0018908	yes
Novelgene2179_novel03	Novelgene2179	Chr04:18798315-18804846	LT_0h	LT_10h	23.1414	53.482	1.20858	0.00085	0.0209746	yes
Novelgene2193_novel01	Novelgene2193	Chr04:22695037-22696686	LT_0h	LT_10h	14.5891	6.84732	-1.09128	0.00035	0.0101346	yes
Novelgene2231_novel01	Novelgene2231	Chr04:28826941-28828161	LT_0h	LT_10h	77.9283	193.741	1.31391	5e-05	0.0018908	yes
Novelgene2256_novel01	Novelgene2256	Chr04:30729638-30730252	LT_0h	LT_10h	23.472	50.7488	1.11243	0.00035	0.0101346	yes
Novelgene2269_novel01	Novelgene2269	Chr08:927375-928173	LT_0h	LT_10h	35.8492	155.154	2.11369	5e-05	0.0018908	yes
Novelgene2314_novel01	Novelgene2314	Chr08:7670727-7672833	LT_0h	LT_10h	11.8058	28.4644	1.26966	5e-05	0.0018908	yes
Novelgene2328_novel01	Novelgene2328	Chr08:10061644-10064186	LT_0h	LT_10h	2.99207	14.5161	2.27844	5e-05	0.0018908	yes
Novelgene2369_novel01	Novelgene2369	Chr08:21352503-21352942	LT_0h	LT_10h	72.4825	33.6285	-1.10795	0.00015	0.00495919	yes
Novelgene2494_novel01	Novelgene2494	Chr06:26369381-26369951	LT_0h	LT_10h	34.0282	88.4767	1.37857	5e-05	0.0018908	yes
Novelgene2500_novel01	Novelgene2500	Chr06:27602589-27605411	LT_0h	LT_10h	5.45986	11.6041	1.08769	5e-05	0.0018908	yes
Novelgene2507_novel01	Novelgene2507	Chr06:28709954-28710763	LT_0h	LT_10h	6.06015	1.46617	-2.04731	0.00035	0.0101346	yes
Novelgene2531_novel01	Novelgene2531	Chr06:31691915-31694296	LT_0h	LT_10h	2.47883	22.0788	3.15493	5e-05	0.0018908	yes
Novelgene2572_novel01	Novelgene2572	Chr06:36288237-36290614	LT_0h	LT_10h	2.23529	10.5946	2.24479	5e-05	0.0018908	yes
Novelgene2573_novel01	Novelgene2573	Chr06:36299035-36299755	LT_0h	LT_10h	123.314	318.762	1.37014	5e-05	0.0018908	yes
Novelgene2713_novel01	Novelgene2713	Chr07:27975228-27976998	LT_0h	LT_10h	4.38107	13.2761	1.59948	5e-05	0.0018908	yes
Novelgene2723_novel01	Novelgene2723	Chr07:29288054-29289900	LT_0h	LT_10h	11.7003	48.3016	2.04553	5e-05	0.0018908	yes
Novelgene3003_novel01	Novelgene3003	Chr01:25746512-25748271	LT_0h	LT_10h	3.71616	20.5814	2.46946	5e-05	0.0018908	yes
Novelgene3072_novel02	Novelgene3072	Chr02:400517-402770	LT_0h	LT_10h	6.45385	15.1729	1.23327	5e-05	0.0018908	yes
Novelgene3116_novel01	Novelgene3116	Chr02:6636169-6638017	LT_0h	LT_10h	3.43907	11.7914	1.77764	5e-05	0.0018908	yes
Novelgene3143_novel02	Novelgene3143	Chr02:10619151-10620143	LT_0h	LT_10h	93.3379	202.615	1.11821	5e-05	0.0018908	yes
Novelgene3172_novel01	Novelgene3172	Chr02:14849778-14850819	LT_0h	LT_10h	2.76045	16.9666	2.61972	5e-05	0.0018908	yes
Novelgene3182_novel02	Novelgene3182	Chr02:16367699-16368815	LT_0h	LT_10h	3.35213	27.1559	3.01812	5e-05	0.0018908	yes
Novelgene3200_novel01	Novelgene3200	Chr02:20698318-20701037	LT_0h	LT_10h	2.23936	4.78342	1.09496	0.0016	0.0347686	yes
Novelgene3224_novel01	Novelgene3224	Chr02:29938056-29939570	LT_0h	LT_10h	21.1806	61.0011	1.52609	5e-05	0.0018908	yes
Novelgene3250_novel01	Novelgene3250	Chr02:34024095-34025385	LT_0h	LT_10h	5.22983	10.8778	1.05655	0.0009	0.0219831	yes
Novelgene3478_novel01	Novelgene3478	Chr05:34628026-34634208	LT_0h	LT_10h	5.33047	12.2544	1.20097	0.0003	0.00891878	yes
Novelgene3524_novel01	Novelgene3524	Chr13:12600060-12606555	LT_0h	LT_10h	16.6831	6.29147	-1.40692	0.00045	0.0124759	yes
Novelgene3537_novel01	Novelgene3537	Chr12:279169-282870	LT_0h	LT_10h	2.78933	7.61679	1.44927	0.0002	0.00634417	yes
Novelgene3584_novel01	Novelgene3584	Chr11:36232840-36235125	LT_0h	LT_10h	85.6296	195.233	1.18902	5e-05	0.0018908	yes
Novelgene3594_novel01	Novelgene3594	Chr11:42211389-42212646	LT_0h	LT_10h	110.549	294.054	1.4114	5e-05	0.0018908	yes
Novelgene3615_novel01	Novelgene3615	Chr10:38590896-38593043	LT_0h	LT_10h	5.71019	1.92417	-1.5693	0.0003	0.00891878	yes
Novelgene3621_novel01	Novelgene3621	Chr17:5670835-5676557	LT_0h	LT_10h	36.1817	158.036	2.12692	0.00055	0.01471	yes
Novelgene3649_novel01	Novelgene3649	Chr16:6340690-6346455	LT_0h	LT_10h	73.3921	278.344	1.92317	5e-05	0.0018908	yes
Novelgene3776_novel01	Novelgene3776	Chr08:26984981-26986392	LT_0h	LT_10h	16.2053	3.00243	-2.43227	5e-05	0.0018908	yes
Novelgene3780_novel01	Novelgene3780	Chr06:17753397-17755884	LT_0h	LT_10h	234.98	547.786	1.22107	5e-05	0.0018908	yes
Novelgene3783_novel01	Novelgene3783	Chr06:22598927-22599716	LT_0h	LT_10h	31.0968	15.482	-1.00617	0.0024	0.0479508	yes
Novelgene3891_novel01	Novelgene3891	Chr09:2227029-2227595	LT_0h	LT_10h	32.611	6.16465	-2.40327	5e-05	0.0018908	yes
Novelgene3897_novel01	Novelgene3897	Chr09:5360666-5361318	LT_0h	LT_10h	9.87632	1.52314	-2.69693	5e-05	0.0018908	yes
Novelgene3910_novel01	Novelgene3910	Chr09:25441001-25441492	LT_0h	LT_10h	3.20088	17.1372	2.42059	5e-05	0.0018908	yes
MD00G1000600	MD00G1000600	Chr00:102002-104847	CK	LT_10h	56.28	16.215	-1.79529	5e-05	0.0018908	yes
MD00G1005000_novel01	MD00G1005000	Chr00:739164-742159	CK	LT_10h	5.06103	0.840102	-2.59079	5e-05	0.0018908	yes
MD00G1005300	MD00G1005300	Chr00:782935-783247	CK	LT_10h	10.0301	32.4595	1.6943	0.00165	0.0356151	yes
MD00G1005600	MD00G1005600	Chr00:795299-797038	CK	LT_10h	0.208863	3.47791	4.05759	5e-05	0.0018908	yes
MD00G1006600	MD00G1006600	Chr00:942391-949654	CK	LT_10h	0.855855	0.1349	-2.66548	0.00015	0.00495919	yes
MD00G1007700	MD00G1007700	Chr00:1033906-1037289	CK	LT_10h	28.5855	6.50117	-2.13651	5e-05	0.0018908	yes
MD00G1008400	MD00G1008400	Chr00:1088695-1091673	CK	LT_10h	3.45819	9.39558	1.44197	5e-05	0.0018908	yes
MD00G1013300	MD00G1013300	Chr00:1673172-1679015	CK	LT_10h	2.14132	0.180125	-3.57143	5e-05	0.0018908	yes
MD00G1013600	MD00G1013600	Chr00:1706152-1709792	CK	LT_10h	2.07667	0.403543	-2.36348	0.0011	0.0257985	yes
MD00G1015600	MD00G1015600	Chr00:2245254-2247379	CK	LT_10h	13.0733	0.676199	-4.27303	5e-05	0.0018908	yes
MD00G1015700	MD00G1015700	Chr00:2247380-2249286	CK	LT_10h	25.3348	1.60868	-3.97717	5e-05	0.0018908	yes
MD00G1015800	MD00G1015800	Chr00:2268407-2270102	CK	LT_10h	49.8339	20.0263	-1.31523	5e-05	0.0018908	yes
MD00G1017200	MD00G1017200	Chr00:2503160-2503739	CK	LT_10h	1.85626	6.92334	1.89907	0.00175	0.0373044	yes
MD00G1018400	MD00G1018400	Chr00:3060894-3061626	CK	LT_10h	17.3337	7.92852	-1.12845	0.001	0.0239185	yes
MD00G1022900_novel02	MD00G1022900	Chr00:3860204-3866862	CK	LT_10h	19.0372	47.8515	1.32974	5e-05	0.0018908	yes
MD00G1023600	MD00G1023600	Chr00:3929607-3937138	CK	LT_10h	14.7678	1.13997	-3.69538	5e-05	0.0018908	yes
MD00G1025800_novel01	MD00G1025800	Chr00:4458066-4461069	CK	LT_10h	1.83896	62.0418	5.07628	5e-05	0.0018908	yes
MD00G1026000	MD00G1026000	Chr00:4468446-4469497	CK	LT_10h	2.54501	8.76123	1.78346	0.0004	0.0113066	yes
MD00G1026700	MD00G1026700	Chr00:4508581-4509157	CK	LT_10h	0.849092	30.989	5.18969	5e-05	0.0018908	yes
MD00G1027000	MD00G1027000	Chr00:4521309-4524179	CK	LT_10h	0.165523	0.636054	1.94212	0.00235	0.0471571	yes
MD00G1032200	MD00G1032200	Chr00:5607860-5611306	CK	LT_10h	5.80998	1.5118	-1.94226	0.0006	0.0157787	yes
MD00G1032400	MD00G1032400	Chr00:5675709-5678340	CK	LT_10h	1.24558	5.52484	2.14912	5e-05	0.0018908	yes
MD00G1032500	MD00G1032500	Chr00:5679203-5683207	CK	LT_10h	5.38356	1.8681	-1.52699	5e-05	0.0018908	yes
MD00G1033500	MD00G1033500	Chr00:5789825-5793068	CK	LT_10h	1.43834	0.311872	-2.20538	0.00085	0.0209746	yes
MD00G1033600	MD00G1033600	Chr00:5794307-5798985	CK	LT_10h	25.4216	80.034	1.65456	5e-05	0.0018908	yes
MD00G1033600_novel04	MD00G1033600	Chr00:5794307-5798985	CK	LT_10h	15.6295	57.3683	1.87598	0.00065	0.0168487	yes
MD00G1034800_novel01	MD00G1034800	Chr00:6074847-6080752	CK	LT_10h	1.91068	0.253059	-2.91654	0.0001	0.00349274	yes
MD00G1035000_novel03	MD00G1035000	Chr00:6100398-6104245	CK	LT_10h	7.06168	1.68179	-2.07001	0.00085	0.0209746	yes
MD00G1036300	MD00G1036300	Chr00:6430445-6432342	CK	LT_10h	1.48824	6.28013	2.07719	5e-05	0.0018908	yes
MD00G1036600_novel01	MD00G1036600	Chr00:6463597-6464529	CK	LT_10h	54.5806	27.0576	-1.01235	0.0001	0.00349274	yes
MD00G1038800	MD00G1038800	Chr00:6735051-6736620	CK	LT_10h	2.45324	0.348501	-2.81545	5e-05	0.0018908	yes
MD00G1039300	MD00G1039300	Chr00:6757156-6760561	CK	LT_10h	2.14325	0.351636	-2.60765	5e-05	0.0018908	yes
MD00G1040600	MD00G1040600	Chr00:6937233-6940489	CK	LT_10h	2.60245	9.02806	1.79454	5e-05	0.0018908	yes
MD00G1044500	MD00G1044500	Chr00:8161950-8163479	CK	LT_10h	23.9393	1.27122	-4.23509	5e-05	0.0018908	yes
MD00G1045200	MD00G1045200	Chr00:8255530-8260268	CK	LT_10h	5.34352	11.694	1.1299	5e-05	0.0018908	yes
MD00G1046700	MD00G1046700	Chr00:8740488-8746522	CK	LT_10h	0.858263	0.215381	-1.99453	0.00025	0.00766462	yes
MD00G1049000_novel01	MD00G1049000	Chr00:9162618-9168120	CK	LT_10h	18.3803	60.9427	1.72929	5e-05	0.0018908	yes
MD00G1050100_novel01	MD00G1050100	Chr00:9478918-9486200	CK	LT_10h	10.2705	4.13916	-1.3111	0.0012	0.0276579	yes
MD00G1051500_novel02	MD00G1051500	Chr00:9687878-9691808	CK	LT_10h	22.3835	9.4514	-1.24384	0.001	0.0239185	yes
MD00G1053700	MD00G1053700	Chr00:10024652-10028618	CK	LT_10h	8.54959	2.8166	-1.6019	5e-05	0.0018908	yes
MD00G1054500	MD00G1054500	Chr00:10127704-10136863	CK	LT_10h	5.99086	35.3155	2.55947	5e-05	0.0018908	yes
MD00G1056400	MD00G1056400	Chr00:10536984-10539998	CK	LT_10h	31.791	8.86308	-1.84274	5e-05	0.0018908	yes
MD00G1058500	MD00G1058500	Chr00:10650156-10654128	CK	LT_10h	7.41124	22.3496	1.59246	5e-05	0.0018908	yes
MD00G1060100_novel05	MD00G1060100	Chr00:11176997-11185927	CK	LT_10h	7.82657	1.54274	-2.34288	0.0013	0.0294836	yes
MD00G1060900	MD00G1060900	Chr00:11238658-11243826	CK	LT_10h	3.58434	16.7855	2.22743	5e-05	0.0018908	yes
MD00G1061700	MD00G1061700	Chr00:11419277-11428904	CK	LT_10h	39.2909	12.5279	-1.64905	5e-05	0.0018908	yes
MD00G1062100	MD00G1062100	Chr00:11456188-11458317	CK	LT_10h	2.927	7.12199	1.28286	0.0004	0.0113066	yes
MD00G1063400	MD00G1063400	Chr00:11682437-11687044	CK	LT_10h	8.88944	20.4151	1.19947	5e-05	0.0018908	yes
MD00G1064000	MD00G1064000	Chr00:11975999-11978304	CK	LT_10h	2.08544	5.14799	1.30366	0.0004	0.0113066	yes
MD00G1065300_novel14	MD00G1065300	Chr00:12542368-12547093	CK	LT_10h	20.1685	122.304	2.6003	0.0008	0.0199617	yes
MD00G1065300_novel23	MD00G1065300	Chr00:12542368-12547093	CK	LT_10h	34.4592	728.521	4.40201	5e-05	0.0018908	yes
MD00G1066800	MD00G1066800	Chr00:12880088-12883822	CK	LT_10h	7.97063	19.3733	1.2813	0.00075	0.0189311	yes
MD00G1068800	MD00G1068800	Chr00:13492650-13495817	CK	LT_10h	2.94036	15.5191	2.39998	5e-05	0.0018908	yes
MD00G1069900	MD00G1069900	Chr00:13639011-13641453	CK	LT_10h	18.3711	8.73768	-1.07212	0.00095	0.0229678	yes
MD00G1071800	MD00G1071800	Chr00:13933997-13935164	CK	LT_10h	2.79811	0.680787	-2.03918	0.00035	0.0101346	yes
MD00G1072100	MD00G1072100	Chr00:14144389-14148356	CK	LT_10h	0.943406	0.245868	-1.93999	0.00125	0.0285743	yes
MD00G1073400	MD00G1073400	Chr00:14835485-14837126	CK	LT_10h	5.53549	12.0817	1.12604	0.00055	0.01471	yes
MD00G1075300	MD00G1075300	Chr00:15206958-15209453	CK	LT_10h	12.3652	33.1962	1.42474	5e-05	0.0018908	yes
MD00G1075800	MD00G1075800	Chr00:15326983-15329876	CK	LT_10h	3.95307	9.77258	1.30577	0.0002	0.00634417	yes
MD00G1077800_novel01	MD00G1077800	Chr00:15490360-15493235	CK	LT_10h	0.685324	2.78181	2.02117	5e-05	0.0018908	yes
MD00G1078100_novel02	MD00G1078100	Chr00:15534098-15544101	CK	LT_10h	1.90375	4.07543	1.09811	0.0025	0.0495051	yes
MD00G1079000	MD00G1079000	Chr00:15968910-15969431	CK	LT_10h	0.294838	8.06096	4.77296	0.00105	0.0248598	yes
MD00G1080300_novel01	MD00G1080300	Chr00:16046505-16047857	CK	LT_10h	0.731099	58.4861	6.32188	5e-05	0.0018908	yes
MD00G1082000	MD00G1082000	Chr00:16329603-16330236	CK	LT_10h	7.03685	17.8078	1.33951	0.00185	0.0390254	yes
MD00G1082100	MD00G1082100	Chr00:16395283-16398003	CK	LT_10h	5.74323	17.6453	1.61935	5e-05	0.0018908	yes
MD00G1083500	MD00G1083500	Chr00:16621586-16623841	CK	LT_10h	0.575582	4.06758	2.82108	5e-05	0.0018908	yes
MD00G1083700_novel01	MD00G1083700	Chr00:16657600-16669664	CK	LT_10h	4.43984	11.3016	1.34795	5e-05	0.0018908	yes
MD00G1083800	MD00G1083800	Chr00:16671748-16674834	CK	LT_10h	1.3087	8.00035	2.61193	5e-05	0.0018908	yes
MD00G1083900_novel03	MD00G1083900	Chr00:16676209-16681441	CK	LT_10h	14.8593	62.6737	2.0765	5e-05	0.0018908	yes
MD00G1085100	MD00G1085100	Chr00:17087548-17093833	CK	LT_10h	1.30594	7.45504	2.51312	5e-05	0.0018908	yes
MD00G1086500	MD00G1086500	Chr00:17591679-17595520	CK	LT_10h	3.67989	11.8823	1.69108	5e-05	0.0018908	yes
MD00G1087500	MD00G1087500	Chr00:17793349-17796837	CK	LT_10h	29.929	64.1148	1.09911	5e-05	0.0018908	yes
MD00G1089100	MD00G1089100	Chr00:18279703-18282514	CK	LT_10h	254.524	123.884	-1.03881	5e-05	0.0018908	yes
MD00G1089600_novel04	MD00G1089600	Chr00:18492362-18499429	CK	LT_10h	3.59682	0.865798	-2.05462	0.00185	0.0390254	yes
MD00G1091100	MD00G1091100	Chr00:18908600-18911554	CK	LT_10h	6.47001	13.1116	1.01901	5e-05	0.0018908	yes
MD00G1091800_novel02	MD00G1091800	Chr00:19229524-19255806	CK	LT_10h	13.2541	30.5276	1.20367	5e-05	0.0018908	yes
MD00G1092500	MD00G1092500	Chr00:19539631-19541434	CK	LT_10h	52.1702	200.713	1.94383	5e-05	0.0018908	yes
MD00G1092600	MD00G1092600	Chr00:19545316-19547490	CK	LT_10h	2.86786	8.78147	1.61449	0.00035	0.0101346	yes
MD00G1092900	MD00G1092900	Chr00:19565741-19568605	CK	LT_10h	0.47637	3.88327	3.02712	0.00045	0.0124759	yes
MD00G1093400	MD00G1093400	Chr00:19610323-19616851	CK	LT_10h	2.58954	0.226572	-3.51466	5e-05	0.0018908	yes
MD00G1095300_novel01	MD00G1095300	Chr00:19915411-19919247	CK	LT_10h	4.15827	14.1669	1.76847	5e-05	0.0018908	yes
MD00G1096700_novel01	MD00G1096700	Chr00:20306291-20306758	CK	LT_10h	12.5353	2.32102	-2.43316	5e-05	0.0018908	yes
MD00G1096900	MD00G1096900	Chr00:20350834-20356067	CK	LT_10h	1.24496	5.4234	2.1231	5e-05	0.0018908	yes
MD00G1097800	MD00G1097800	Chr00:20429649-20431579	CK	LT_10h	1.37665	0.423173	-1.70184	0.00105	0.0248598	yes
MD00G1098400	MD00G1098400	Chr00:20508183-20511722	CK	LT_10h	7.87369	2.7035	-1.54221	0.0004	0.0113066	yes
MD00G1098700	MD00G1098700	Chr00:20667494-20669370	CK	LT_10h	0.723449	6.29005	3.12011	5e-05	0.0018908	yes
MD00G1099100	MD00G1099100	Chr00:20792975-20796628	CK	LT_10h	16.557	39.4964	1.25428	5e-05	0.0018908	yes
MD00G1101700	MD00G1101700	Chr00:21511344-21514756	CK	LT_10h	2.48089	7.31006	1.55902	5e-05	0.0018908	yes
MD00G1102700	MD00G1102700	Chr00:21635060-21637161	CK	LT_10h	44.1048	183.647	2.05793	5e-05	0.0018908	yes
MD00G1103800	MD00G1103800	Chr00:21865547-21868409	CK	LT_10h	20.0056	6.41765	-1.64029	5e-05	0.0018908	yes
MD00G1103900	MD00G1103900	Chr00:21868655-21873017	CK	LT_10h	6.52954	15.0184	1.20167	5e-05	0.0018908	yes
MD00G1104200_novel02	MD00G1104200	Chr00:21899247-21903051	CK	LT_10h	3.66058	11.714	1.67809	0.00035	0.0101346	yes
MD00G1104300	MD00G1104300	Chr00:21911498-21915506	CK	LT_10h	1.58768	0.576454	-1.46164	0.00175	0.0373044	yes
MD00G1105000	MD00G1105000	Chr00:21987834-21988419	CK	LT_10h	9.26503	43.5319	2.23221	5e-05	0.0018908	yes
MD00G1105300	MD00G1105300	Chr00:22004252-22004861	CK	LT_10h	7.15633	0.430824	-4.05405	0.0006	0.0157787	yes
MD00G1105400	MD00G1105400	Chr00:22006190-22009489	CK	LT_10h	5.67547	1.38462	-2.03525	5e-05	0.0018908	yes
MD00G1106600	MD00G1106600	Chr00:22381204-22382029	CK	LT_10h	3.81981	15.8081	2.04909	5e-05	0.0018908	yes
MD00G1107300	MD00G1107300	Chr00:22469518-22471909	CK	LT_10h	8.71072	34.7861	1.99765	5e-05	0.0018908	yes
MD00G1107700_novel01	MD00G1107700	Chr00:22534614-22536535	CK	LT_10h	1314.13	446.159	-1.55847	5e-05	0.0018908	yes
MD00G1109200	MD00G1109200	Chr00:22914502-22916588	CK	LT_10h	88.5687	352.304	1.99195	5e-05	0.0018908	yes
MD00G1109200_novel01	MD00G1109200	Chr00:22914502-22916588	CK	LT_10h	68.7397	263.171	1.93678	5e-05	0.0018908	yes
MD00G1110200	MD00G1110200	Chr00:23067458-23068130	CK	LT_10h	11.2669	3.25159	-1.79287	0.00045	0.0124759	yes
MD00G1110700_novel03	MD00G1110700	Chr00:23132621-23151603	CK	LT_10h	0.862317	7.39387	3.10004	0.00205	0.0423546	yes
MD00G1113000_novel01	MD00G1113000	Chr00:23888824-23893208	CK	LT_10h	8.28425	0.794464	-3.38232	5e-05	0.0018908	yes
MD00G1115400	MD00G1115400	Chr00:24538012-24539192	CK	LT_10h	20.0922	1424.06	6.14723	5e-05	0.0018908	yes
MD00G1115400_novel01	MD00G1115400	Chr00:24538012-24539192	CK	LT_10h	25.2126	1518.7	5.91254	5e-05	0.0018908	yes
MD00G1115400_novel08	MD00G1115400	Chr00:24538012-24539192	CK	LT_10h	23.0966	2120.04	6.52027	5e-05	0.0018908	yes
MD00G1115600	MD00G1115600	Chr00:24544876-24549632	CK	LT_10h	2.62633	0.698147	-1.91145	0.0001	0.00349274	yes
MD00G1115700	MD00G1115700	Chr00:24550463-24553143	CK	LT_10h	186.585	90.3012	-1.04702	5e-05	0.0018908	yes
MD00G1116100	MD00G1116100	Chr00:24565341-24570295	CK	LT_10h	6.78985	2.01973	-1.74922	5e-05	0.0018908	yes
MD00G1118600	MD00G1118600	Chr00:25336855-25341355	CK	LT_10h	2.27586	7.7289	1.76385	5e-05	0.0018908	yes
MD00G1122000	MD00G1122000	Chr00:26192025-26196011	CK	LT_10h	1.6873	0.383112	-2.13888	0.0013	0.0294836	yes
MD00G1125100	MD00G1125100	Chr00:26696508-26699783	CK	LT_10h	3.77386	10.212	1.43615	0.0001	0.00349274	yes
MD00G1125400	MD00G1125400	Chr00:26716956-26718985	CK	LT_10h	10.2431	0.311612	-5.03876	5e-05	0.0018908	yes
MD00G1126800	MD00G1126800	Chr00:26922293-26926706	CK	LT_10h	12.7588	2.48365	-2.36096	5e-05	0.0018908	yes
MD00G1129500_novel01	MD00G1129500	Chr00:27802358-27805113	CK	LT_10h	1.03049	12.286	3.57562	5e-05	0.0018908	yes
MD00G1129800	MD00G1129800	Chr00:27865638-27867644	CK	LT_10h	2.70824	0.501489	-2.43306	0.0003	0.00891878	yes
MD00G1130500_novel02	MD00G1130500	Chr00:28100852-28109873	CK	LT_10h	3.04658	7.76362	1.34954	0.00015	0.00495919	yes
MD00G1130600	MD00G1130600	Chr00:28196662-28198921	CK	LT_10h	0.244314	4.51284	4.20723	5e-05	0.0018908	yes
MD00G1130900	MD00G1130900	Chr00:28218793-28223357	CK	LT_10h	27.6043	9.31599	-1.56711	5e-05	0.0018908	yes
MD00G1131800	MD00G1131800	Chr00:28303994-28305744	CK	LT_10h	1.4548	5.0781	1.80347	5e-05	0.0018908	yes
MD00G1132300	MD00G1132300	Chr00:28647122-28653010	CK	LT_10h	8.82248	29.838	1.75789	5e-05	0.0018908	yes
MD00G1133700	MD00G1133700	Chr00:28985632-28986268	CK	LT_10h	4.48924	34.1144	2.92584	5e-05	0.0018908	yes
MD00G1134400	MD00G1134400	Chr00:29093348-29094095	CK	LT_10h	0.188405	2.93237	3.96016	0.0006	0.0157787	yes
MD00G1137200	MD00G1137200	Chr00:29798058-29799603	CK	LT_10h	11.0551	3.92972	-1.49221	5e-05	0.0018908	yes
MD00G1140300	MD00G1140300	Chr00:30707301-30711043	CK	LT_10h	0.246624	1.82823	2.89006	0.00015	0.00495919	yes
MD00G1140800	MD00G1140800	Chr00:30743430-30745181	CK	LT_10h	53.6144	7.86584	-2.76895	5e-05	0.0018908	yes
MD00G1144300	MD00G1144300	Chr00:31640721-31643956	CK	LT_10h	0.71213	2.37081	1.73517	0.0022	0.0448012	yes
MD00G1144500	MD00G1144500	Chr00:31661708-31662833	CK	LT_10h	4.27594	1.26429	-1.75792	0.0002	0.00634417	yes
MD00G1145600	MD00G1145600	Chr00:31942177-31943700	CK	LT_10h	37.3724	93.2322	1.31885	5e-05	0.0018908	yes
MD00G1147000_novel01	MD00G1147000	Chr00:32160234-32163741	CK	LT_10h	1.74546	0.454239	-1.94208	0.0006	0.0157787	yes
MD00G1148000	MD00G1148000	Chr00:32402470-32406594	CK	LT_10h	9.19192	2.91618	-1.65629	5e-05	0.0018908	yes
MD00G1149300	MD00G1149300	Chr00:32831444-32835074	CK	LT_10h	3.39256	10.5942	1.64283	5e-05	0.0018908	yes
MD00G1152400	MD00G1152400	Chr00:33407617-33408682	CK	LT_10h	0.579532	23.0863	5.316	5e-05	0.0018908	yes
MD00G1152500	MD00G1152500	Chr00:33416371-33424324	CK	LT_10h	1.18865	2.78322	1.22744	0.00115	0.0267223	yes
MD00G1156200	MD00G1156200	Chr00:34414314-34424163	CK	LT_10h	7.63168	3.34851	-1.18848	0.0006	0.0157787	yes
MD00G1156300	MD00G1156300	Chr00:34427219-34429230	CK	LT_10h	1.66641	0.375736	-2.14895	0.0006	0.0157787	yes
MD00G1156500_novel01	MD00G1156500	Chr00:34433193-34435761	CK	LT_10h	18.4009	39.324	1.09564	0.0004	0.0113066	yes
MD00G1159200	MD00G1159200	Chr00:35176068-35177340	CK	LT_10h	0.314212	4.8807	3.95728	5e-05	0.0018908	yes
MD00G1159400_novel03	MD00G1159400	Chr00:35241075-35253048	CK	LT_10h	1.86563	8.42825	2.17557	0.0019	0.0398609	yes
MD00G1160300_novel01	MD00G1160300	Chr00:35662873-35668702	CK	LT_10h	2.2698	0.943545	-1.2664	0.00105	0.0248598	yes
MD00G1161000	MD00G1161000	Chr00:35705572-35709328	CK	LT_10h	6.33184	2.16468	-1.54847	5e-05	0.0018908	yes
MD00G1161400	MD00G1161400	Chr00:35891515-35894002	CK	LT_10h	143.643	7.58885	-4.24246	5e-05	0.0018908	yes
MD00G1164000_novel01	MD00G1164000	Chr00:37003459-37008448	CK	LT_10h	6.09443	1.6741	-1.8641	0.0009	0.0219831	yes
MD00G1164900	MD00G1164900	Chr00:37523949-37528584	CK	LT_10h	3.6306	0.685432	-2.40512	0.0007	0.0179062	yes
MD00G1165400	MD00G1165400	Chr00:37678745-37693135	CK	LT_10h	4.81548	1.51689	-1.66656	5e-05	0.0018908	yes
MD00G1165600	MD00G1165600	Chr00:37697364-37699583	CK	LT_10h	0.792612	0.115835	-2.77454	0.00165	0.0356151	yes
MD00G1166100	MD00G1166100	Chr00:37978280-37979600	CK	LT_10h	0.703582	3.83284	2.44562	0.00035	0.0101346	yes
MD00G1167000	MD00G1167000	Chr00:38246707-38248500	CK	LT_10h	42.1758	0.428593	-6.62066	5e-05	0.0018908	yes
MD00G1169600	MD00G1169600	Chr00:38980589-38983528	CK	LT_10h	21.7465	58.8491	1.43624	5e-05	0.0018908	yes
MD00G1171600	MD00G1171600	Chr00:39471443-39472511	CK	LT_10h	1.54136	0.345643	-2.15685	0.0015	0.0330433	yes
MD00G1171700	MD00G1171700	Chr00:39476640-39477221	CK	LT_10h	8.7543	2.51785	-1.7978	0.00055	0.01471	yes
MD00G1171900	MD00G1171900	Chr00:39509817-39530421	CK	LT_10h	4.65614	11.1062	1.25416	0.0001	0.00349274	yes
MD00G1171900_novel01	MD00G1171900	Chr00:39509817-39530421	CK	LT_10h	1.17722	7.23378	2.61937	0.00065	0.0168487	yes
MD00G1175300_novel01	MD00G1175300	Chr00:40663429-40668342	CK	LT_10h	3.53635	1.01619	-1.79909	0.00125	0.0285743	yes
MD00G1178300	MD00G1178300	Chr00:41605950-41607444	CK	LT_10h	2.43577	0.370922	-2.71519	5e-05	0.0018908	yes
MD00G1178900	MD00G1178900	Chr00:42041385-42044736	CK	LT_10h	0.421542	0.0564819	-2.89981	0.0019	0.0398609	yes
MD00G1179200	MD00G1179200	Chr00:42089420-42092769	CK	LT_10h	7.17309	25.2277	1.81434	5e-05	0.0018908	yes
MD00G1180300	MD00G1180300	Chr00:42507565-42508603	CK	LT_10h	6.89086	1.96123	-1.81292	0.0001	0.00349274	yes
MD00G1182200	MD00G1182200	Chr00:42915619-42918134	CK	LT_10h	4.62421	2.00722	-1.20401	0.0013	0.0294836	yes
MD00G1183000	MD00G1183000	Chr00:43283722-43289953	CK	LT_10h	8.46703	0.538432	-3.97502	5e-05	0.0018908	yes
MD00G1185200	MD00G1185200	Chr00:44065541-44070072	CK	LT_10h	1.93189	0.613114	-1.65579	0.0006	0.0157787	yes
MD00G1185500	MD00G1185500	Chr00:44143713-44145252	CK	LT_10h	19.6909	46.4952	1.23955	5e-05	0.0018908	yes
MD00G1186100	MD00G1186100	Chr00:44272627-44274355	CK	LT_10h	0.178819	3.7682	4.3973	0.00125	0.0285743	yes
MD00G1189000	MD00G1189000	Chr00:44875787-44880884	CK	LT_10h	29.6065	3.73593	-2.98637	5e-05	0.0018908	yes
MD00G1191600	MD00G1191600	Chr00:46484169-46485204	CK	LT_10h	20.0379	1.46235	-3.77637	5e-05	0.0018908	yes
MD00G1192900	MD00G1192900	Chr00:46688812-46703563	CK	LT_10h	3.58823	0.299281	-3.5837	5e-05	0.0018908	yes
MD00G1200300	MD00G1200300	Chr00:47367541-47367952	CK	LT_10h	2.41651	12.552	2.37692	0.0004	0.0113066	yes
MD00G1201000_novel02	MD00G1201000	Chr00:47550106-47555576	CK	LT_10h	9.87552	22.1854	1.16768	5e-05	0.0018908	yes
MD00G1201300	MD00G1201300	Chr00:47762227-47767757	CK	LT_10h	7.24291	0.990172	-2.87082	5e-05	0.0018908	yes
MD00G1202200_novel01	MD00G1202200	Chr00:48263533-48264621	CK	LT_10h	31.8848	93.4172	1.55082	5e-05	0.0018908	yes
MD00G1207300	MD00G1207300	Chr00:50458385-50461175	CK	LT_10h	4.21093	14.4509	1.77895	5e-05	0.0018908	yes
MD00G1220000	MD00G1220000	Chr00:51891572-51894439	CK	LT_10h	1.70657	0.386631	-2.14207	0.0004	0.0113066	yes
MD00G1221400	MD00G1221400	Chr00:52362333-52367227	CK	LT_10h	7.77166	122.612	3.97973	5e-05	0.0018908	yes
MD00G1221400_novel02	MD00G1221400	Chr00:52362333-52367227	CK	LT_10h	2.41722	42.1193	4.12306	5e-05	0.0018908	yes
MD01G1000200	MD01G1000200	Chr01:19859-23276	CK	LT_10h	0.61589	3.00555	2.28688	0.0001	0.00349274	yes
MD01G1004300	MD01G1004300	Chr01:1359688-1361011	CK	LT_10h	1447.56	439.149	-1.72084	5e-05	0.0018908	yes
MD01G1005600_novel01	MD01G1005600	Chr01:2052470-2056398	CK	LT_10h	5.76454	2.32115	-1.31237	0.00105	0.0248598	yes
MD01G1017100	MD01G1017100	Chr01:7655632-7657816	CK	LT_10h	0.763856	87.764	6.84418	5e-05	0.0018908	yes
MD01G1020100	MD01G1020100	Chr01:8286501-8290470	CK	LT_10h	13.8445	40.5919	1.55187	5e-05	0.0018908	yes
MD01G1021600	MD01G1021600	Chr01:8527032-8530994	CK	LT_10h	3.0632	0.226804	-3.75552	5e-05	0.0018908	yes
MD01G1021800	MD01G1021800	Chr01:8674366-8680613	CK	LT_10h	17.6147	7.65023	-1.20321	0.0001	0.00349274	yes
MD01G1022400	MD01G1022400	Chr01:8956663-8959052	CK	LT_10h	17.0353	7.83471	-1.12058	0.00025	0.00766462	yes
MD01G1025400	MD01G1025400	Chr01:9697059-9699782	CK	LT_10h	4.28191	1.70522	-1.3283	0.00095	0.0229678	yes
MD01G1026400_novel01	MD01G1026400	Chr01:9875930-9880956	CK	LT_10h	1.78849	7.34788	2.03859	5e-05	0.0018908	yes
MD01G1029200	MD01G1029200	Chr01:10688945-10691435	CK	LT_10h	10.6876	21.5827	1.01393	0.00105	0.0248598	yes
MD01G1029200_novel01	MD01G1029200	Chr01:10688945-10691435	CK	LT_10h	3.05585	8.57033	1.48778	0.00075	0.0189311	yes
MD01G1030300_novel01	MD01G1030300	Chr01:10787546-10790679	CK	LT_10h	5.37406	1.11114	-2.27397	5e-05	0.0018908	yes
MD01G1031100	MD01G1031100	Chr01:10912701-10939380	CK	LT_10h	2.99606	1.23467	-1.27894	0.0003	0.00891878	yes
MD01G1032200	MD01G1032200	Chr01:11267387-11274652	CK	LT_10h	10.0157	26.534	1.40557	5e-05	0.0018908	yes
MD01G1032800	MD01G1032800	Chr01:11387582-11393317	CK	LT_10h	5.46372	35.3412	2.6934	5e-05	0.0018908	yes
MD01G1033000	MD01G1033000	Chr01:11477131-11479608	CK	LT_10h	14.7692	4.91052	-1.58864	5e-05	0.0018908	yes
MD01G1035000	MD01G1035000	Chr01:11830542-11833546	CK	LT_10h	18.8149	40.7166	1.11374	5e-05	0.0018908	yes
MD01G1035100	MD01G1035100	Chr01:11928881-11934218	CK	LT_10h	6.9062	32.4188	2.23087	5e-05	0.0018908	yes
MD01G1036200	MD01G1036200	Chr01:12167099-12170838	CK	LT_10h	76.01	6.15748	-3.62578	5e-05	0.0018908	yes
MD01G1036200_novel03	MD01G1036200	Chr01:12167099-12170838	CK	LT_10h	29.7908	2.65513	-3.48801	5e-05	0.0018908	yes
MD01G1036600	MD01G1036600	Chr01:12319141-12325632	CK	LT_10h	5.0252	2.34036	-1.10245	0.00015	0.00495919	yes
MD01G1037500	MD01G1037500	Chr01:13025040-13027447	CK	LT_10h	0.799737	0.111476	-2.84279	0.0013	0.0294836	yes
MD01G1038200	MD01G1038200	Chr01:13141441-13146814	CK	LT_10h	3.04214	0.860961	-1.82107	0.00055	0.01471	yes
MD01G1038600	MD01G1038600	Chr01:13395896-13410209	CK	LT_10h	17.9664	4.2256	-2.08807	5e-05	0.0018908	yes
MD01G1039300	MD01G1039300	Chr01:13512260-13513614	CK	LT_10h	4.47141	21.9398	2.29475	5e-05	0.0018908	yes
MD01G1041900	MD01G1041900	Chr01:13962594-13963236	CK	LT_10h	33.652	74.0367	1.13755	5e-05	0.0018908	yes
MD01G1045200	MD01G1045200	Chr01:14522071-14523633	CK	LT_10h	53.4379	20.7218	-1.36672	5e-05	0.0018908	yes
MD01G1045300	MD01G1045300	Chr01:14544827-14548497	CK	LT_10h	3.85185	1.47783	-1.38207	0.0004	0.0113066	yes
MD01G1046200_novel01	MD01G1046200	Chr01:14713731-14719690	CK	LT_10h	4.06081	1.26707	-1.68027	5e-05	0.0018908	yes
MD01G1046700	MD01G1046700	Chr01:14778938-14781459	CK	LT_10h	20.504	7.26252	-1.49736	5e-05	0.0018908	yes
MD01G1047000	MD01G1047000	Chr01:14844110-14846867	CK	LT_10h	4.41809	9.82781	1.15345	0.00015	0.00495919	yes
MD01G1048600	MD01G1048600	Chr01:15165275-15168759	CK	LT_10h	21.4446	46.4098	1.11381	5e-05	0.0018908	yes
MD01G1050800	MD01G1050800	Chr01:15426031-15427177	CK	LT_10h	102.212	30.4889	-1.74521	5e-05	0.0018908	yes
MD01G1050900	MD01G1050900	Chr01:15427178-15428215	CK	LT_10h	56.8822	15.5652	-1.86965	5e-05	0.0018908	yes
MD01G1051400	MD01G1051400	Chr01:15532562-15537396	CK	LT_10h	22.3187	45.5605	1.02953	0.0011	0.0257985	yes
MD01G1051400_novel02	MD01G1051400	Chr01:15532562-15537396	CK	LT_10h	16.3698	4.70524	-1.7987	0.0006	0.0157787	yes
MD01G1051700_novel01	MD01G1051700	Chr01:15590836-15594189	CK	LT_10h	17.5691	1.75045	-3.32724	5e-05	0.0018908	yes
MD01G1051700_novel02	MD01G1051700	Chr01:15590836-15594189	CK	LT_10h	4.22142	0.51518	-3.03458	5e-05	0.0018908	yes
MD01G1052700	MD01G1052700	Chr01:15792272-15796087	CK	LT_10h	1.6306	20.6229	3.66077	5e-05	0.0018908	yes
MD01G1054800	MD01G1054800	Chr01:15944934-15947851	CK	LT_10h	0.189523	0.701282	1.88762	0.00225	0.0455813	yes
MD01G1055000	MD01G1055000	Chr01:15948361-15950940	CK	LT_10h	136.501	981.133	2.84554	5e-05	0.0018908	yes
MD01G1055200	MD01G1055200	Chr01:15978324-15981627	CK	LT_10h	2.95801	0.236591	-3.64416	0.00105	0.0248598	yes
MD01G1056200	MD01G1056200	Chr01:16139886-16144271	CK	LT_10h	19.4298	8.26551	-1.2331	5e-05	0.0018908	yes
MD01G1056600	MD01G1056600	Chr01:16168140-16172978	CK	LT_10h	1.7219	8.7637	2.34754	5e-05	0.0018908	yes
MD01G1061500	MD01G1061500	Chr01:16515248-16522589	CK	LT_10h	15.8939	33.5262	1.07681	5e-05	0.0018908	yes
MD01G1061800	MD01G1061800	Chr01:16597650-16601367	CK	LT_10h	4.00533	0.9983	-2.00438	5e-05	0.0018908	yes
MD01G1063000	MD01G1063000	Chr01:16680288-16682608	CK	LT_10h	11.6468	3.00353	-1.9552	5e-05	0.0018908	yes
MD01G1065000_novel02	MD01G1065000	Chr01:16882708-16887648	CK	LT_10h	2.39245	0.673661	-1.8284	0.0013	0.0294836	yes
MD01G1065600	MD01G1065600	Chr01:16936126-16941633	CK	LT_10h	7.52434	32.774	2.12291	5e-05	0.0018908	yes
MD01G1066300	MD01G1066300	Chr01:17013054-17018076	CK	LT_10h	2.13505	4.87884	1.19227	0.0004	0.0113066	yes
MD01G1067400	MD01G1067400	Chr01:17066077-17067528	CK	LT_10h	1.17587	3.77699	1.6835	0.00165	0.0356151	yes
MD01G1068800	MD01G1068800	Chr01:17283202-17288871	CK	LT_10h	1.88417	61.3395	5.02482	5e-05	0.0018908	yes
MD01G1070100	MD01G1070100	Chr01:17423241-17427964	CK	LT_10h	6.76695	15.8348	1.22652	5e-05	0.0018908	yes
MD01G1071300	MD01G1071300	Chr01:17602923-17604669	CK	LT_10h	2.34357	7.49605	1.67742	5e-05	0.0018908	yes
MD01G1071900	MD01G1071900	Chr01:17724709-17726333	CK	LT_10h	5.12852	1477.34	8.17025	5e-05	0.0018908	yes
MD01G1072500	MD01G1072500	Chr01:17775990-17778276	CK	LT_10h	51.8222	453.751	3.13026	5e-05	0.0018908	yes
MD01G1072900	MD01G1072900	Chr01:17805152-17807730	CK	LT_10h	12.3235	48.2804	1.97003	5e-05	0.0018908	yes
MD01G1072900_novel01	MD01G1072900	Chr01:17805152-17807730	CK	LT_10h	22.3683	69.2846	1.63108	5e-05	0.0018908	yes
MD01G1073000	MD01G1073000	Chr01:17813760-17816143	CK	LT_10h	2.44165	271.395	6.79639	5e-05	0.0018908	yes
MD01G1073800	MD01G1073800	Chr01:17932558-17935748	CK	LT_10h	4.37704	1.20364	-1.86255	0.00035	0.0101346	yes
MD01G1074000	MD01G1074000	Chr01:17952920-17956131	CK	LT_10h	1.6984	0.539506	-1.65446	0.0022	0.0448012	yes
MD01G1074300	MD01G1074300	Chr01:18037435-18041011	CK	LT_10h	15.0037	30.6129	1.02882	0.00015	0.00495919	yes
MD01G1074300_novel01	MD01G1074300	Chr01:18037435-18041011	CK	LT_10h	11.9584	29.0441	1.28023	0.00045	0.0124759	yes
MD01G1074700	MD01G1074700	Chr01:18087222-18092425	CK	LT_10h	6.45461	36.6215	2.50429	5e-05	0.0018908	yes
MD01G1075400	MD01G1075400	Chr01:18127548-18128397	CK	LT_10h	24.4044	1.54165	-3.9846	5e-05	0.0018908	yes
MD01G1075800	MD01G1075800	Chr01:18173431-18177264	CK	LT_10h	7.2116	34.1828	2.24488	5e-05	0.0018908	yes
MD01G1075800_novel04	MD01G1075800	Chr01:18173431-18177264	CK	LT_10h	0.989908	11.0234	3.47713	0.00065	0.0168487	yes
MD01G1076100_novel02	MD01G1076100	Chr01:18202323-18206662	CK	LT_10h	9.31719	4.4764	-1.05756	0.0012	0.0276579	yes
MD01G1076400_novel02	MD01G1076400	Chr01:18226299-18231819	CK	LT_10h	14.1497	33.3621	1.23744	5e-05	0.0018908	yes
MD01G1076400_novel04	MD01G1076400	Chr01:18226299-18231819	CK	LT_10h	1.71834	15.599	3.18237	0.0002	0.00634417	yes
MD01G1077000	MD01G1077000	Chr01:18359706-18362786	CK	LT_10h	4.09911	0.126597	-5.017	5e-05	0.0018908	yes
MD01G1077200	MD01G1077200	Chr01:18377639-18379967	CK	LT_10h	14.9719	66.2124	2.14484	5e-05	0.0018908	yes
MD01G1077200_novel01	MD01G1077200	Chr01:18377639-18379967	CK	LT_10h	6.82924	31.7054	2.21493	5e-05	0.0018908	yes
MD01G1077200_novel02	MD01G1077200	Chr01:18377639-18379967	CK	LT_10h	4.37535	21.5875	2.30272	0.0006	0.0157787	yes
MD01G1079300	MD01G1079300	Chr01:18655179-18659581	CK	LT_10h	13.3505	32.1563	1.26821	5e-05	0.0018908	yes
MD01G1080000	MD01G1080000	Chr01:18728106-18730768	CK	LT_10h	17.4534	36.7562	1.07448	5e-05	0.0018908	yes
MD01G1080400_novel01	MD01G1080400	Chr01:18756225-18758901	CK	LT_10h	3.00449	0.874629	-1.78038	0.0002	0.00634417	yes
MD01G1082500	MD01G1082500	Chr01:18893899-18896910	CK	LT_10h	3.6807	0.761509	-2.27305	5e-05	0.0018908	yes
MD01G1083000	MD01G1083000	Chr01:18937338-18937899	CK	LT_10h	25.8605	1.02144	-4.66208	5e-05	0.0018908	yes
MD01G1083400	MD01G1083400	Chr01:18986921-18991504	CK	LT_10h	6.84185	1.56024	-2.13262	5e-05	0.0018908	yes
MD01G1083700	MD01G1083700	Chr01:19003555-19006841	CK	LT_10h	8.87711	4.08804	-1.11868	0.0001	0.00349274	yes
MD01G1085700	MD01G1085700	Chr01:19232364-19233212	CK	LT_10h	93.1548	276.629	1.57025	5e-05	0.0018908	yes
MD01G1086800	MD01G1086800	Chr01:19581043-19582534	CK	LT_10h	1.80664	6.244	1.78917	0.0002	0.00634417	yes
MD01G1087000_novel02	MD01G1087000	Chr01:19620249-19624171	CK	LT_10h	23.3516	76.427	1.71056	5e-05	0.0018908	yes
MD01G1087900	MD01G1087900	Chr01:19775979-19779183	CK	LT_10h	2.6811	10.2988	1.94157	5e-05	0.0018908	yes
MD01G1089100	MD01G1089100	Chr01:20194853-20198191	CK	LT_10h	12.108	30.7087	1.34269	5e-05	0.0018908	yes
MD01G1089300	MD01G1089300	Chr01:20236398-20239050	CK	LT_10h	12.6267	2.09841	-2.58911	5e-05	0.0018908	yes
MD01G1090900_novel01	MD01G1090900	Chr01:20579773-20630603	CK	LT_10h	22.6069	87.7961	1.9574	0.0011	0.0257985	yes
MD01G1098500	MD01G1098500	Chr01:21220619-21224310	CK	LT_10h	5.04892	12.5768	1.31672	5e-05	0.0018908	yes
MD01G1100600	MD01G1100600	Chr01:21371585-21377400	CK	LT_10h	6.80791	0.44751	-3.92722	5e-05	0.0018908	yes
MD01G1100800	MD01G1100800	Chr01:21383189-21390561	CK	LT_10h	14.4256	6.38935	-1.17489	5e-05	0.0018908	yes
MD01G1102200	MD01G1102200	Chr01:21469098-21472580	CK	LT_10h	1.35213	0.182827	-2.88668	0.00225	0.0455813	yes
MD01G1102400	MD01G1102400	Chr01:21476749-21480318	CK	LT_10h	6.18321	21.3892	1.79045	5e-05	0.0018908	yes
MD01G1102400_novel01	MD01G1102400	Chr01:21476749-21480318	CK	LT_10h	1.0035	12.6493	3.65594	5e-05	0.0018908	yes
MD01G1102500	MD01G1102500	Chr01:21481839-21484484	CK	LT_10h	7.10151	21.5252	1.59983	5e-05	0.0018908	yes
MD01G1102600	MD01G1102600	Chr01:21485935-21489618	CK	LT_10h	77.803	174.253	1.16329	5e-05	0.0018908	yes
MD01G1103300_novel01	MD01G1103300	Chr01:21543618-21547791	CK	LT_10h	2.52657	5.85526	1.21255	0.0024	0.0479508	yes
MD01G1104600	MD01G1104600	Chr01:21786347-21790046	CK	LT_10h	5.17237	1.61832	-1.67633	0.0007	0.0179062	yes
MD01G1104700	MD01G1104700	Chr01:21790047-21793817	CK	LT_10h	6.09016	1.96045	-1.6353	5e-05	0.0018908	yes
MD01G1104800	MD01G1104800	Chr01:21797786-21800545	CK	LT_10h	9.51539	19.8821	1.06313	0.00045	0.0124759	yes
MD01G1105100	MD01G1105100	Chr01:21812365-21816376	CK	LT_10h	4.86188	12.9311	1.41126	5e-05	0.0018908	yes
MD01G1105900	MD01G1105900	Chr01:21913145-21918246	CK	LT_10h	1.21445	3.32181	1.45167	0.00065	0.0168487	yes
MD01G1105900_novel01	MD01G1105900	Chr01:21913145-21918246	CK	LT_10h	0.422061	2.53806	2.58821	0.00045	0.0124759	yes
MD01G1106000_novel06	MD01G1106000	Chr01:21918389-21926301	CK	LT_10h	1.56091	4.75045	1.60567	0.001	0.0239185	yes
MD01G1107300	MD01G1107300	Chr01:22026329-22030735	CK	LT_10h	7.86902	2.08284	-1.91764	5e-05	0.0018908	yes
MD01G1108000	MD01G1108000	Chr01:22082885-22086167	CK	LT_10h	12.3368	33.9018	1.45839	5e-05	0.0018908	yes
MD01G1108300	MD01G1108300	Chr01:22117919-22120431	CK	LT_10h	30.9359	11.548	-1.42164	5e-05	0.0018908	yes
MD01G1108600	MD01G1108600	Chr01:22151895-22155885	CK	LT_10h	6.12366	1.03698	-2.56201	0.00215	0.0440061	yes
MD01G1110900	MD01G1110900	Chr01:22357382-22359641	CK	LT_10h	6.02349	15.487	1.36239	5e-05	0.0018908	yes
MD01G1111200	MD01G1111200	Chr01:22373563-22382403	CK	LT_10h	10.5071	4.98647	-1.07527	0.00185	0.0390254	yes
MD01G1111200_novel03	MD01G1111200	Chr01:22373563-22382403	CK	LT_10h	13.6039	1.65472	-3.03935	5e-05	0.0018908	yes
MD01G1112400_novel01	MD01G1112400	Chr01:22658860-22662399	CK	LT_10h	3.72445	13.365	1.84336	5e-05	0.0018908	yes
MD01G1113400	MD01G1113400	Chr01:22726631-22730520	CK	LT_10h	26.1105	61.256	1.23022	5e-05	0.0018908	yes
MD01G1113900	MD01G1113900	Chr01:22853033-22855406	CK	LT_10h	4.38254	2.0209	-1.11677	0.00195	0.0406873	yes
MD01G1114300	MD01G1114300	Chr01:22880409-22882901	CK	LT_10h	2.2625	8.48328	1.90671	5e-05	0.0018908	yes
MD01G1114400_novel01	MD01G1114400	Chr01:22884106-22889032	CK	LT_10h	9.73951	28.6073	1.55446	5e-05	0.0018908	yes
MD01G1114900	MD01G1114900	Chr01:22916991-22920930	CK	LT_10h	4.35358	10.2623	1.23709	5e-05	0.0018908	yes
MD01G1115000	MD01G1115000	Chr01:22921454-22924222	CK	LT_10h	58.5914	26.7251	-1.13249	5e-05	0.0018908	yes
MD01G1116500	MD01G1116500	Chr01:22998570-23004734	CK	LT_10h	0.762867	0.164338	-2.21477	0.0017	0.0364663	yes
MD01G1116600	MD01G1116600	Chr01:23031821-23032998	CK	LT_10h	1.68388	0.214005	-2.97607	0.00095	0.0229678	yes
MD01G1116700	MD01G1116700	Chr01:23033000-23042261	CK	LT_10h	1.85834	0.306726	-2.59899	5e-05	0.0018908	yes
MD01G1117400	MD01G1117400	Chr01:23124245-23127286	CK	LT_10h	1.55839	8.882	2.51083	5e-05	0.0018908	yes
MD01G1117500	MD01G1117500	Chr01:23131464-23135883	CK	LT_10h	6.72577	21.2318	1.65846	5e-05	0.0018908	yes
MD01G1117600	MD01G1117600	Chr01:23140073-23141827	CK	LT_10h	5.39344	1.68506	-1.6784	0.0008	0.0199617	yes
MD01G1118200	MD01G1118200	Chr01:23210554-23211439	CK	LT_10h	2.50722	9.8944	1.98053	0.00015	0.00495919	yes
MD01G1119700	MD01G1119700	Chr01:23347435-23351846	CK	LT_10h	20.4401	9.9561	-1.03775	0.0007	0.0179062	yes
MD01G1120700	MD01G1120700	Chr01:23428682-23434576	CK	LT_10h	23.5988	9.32394	-1.3397	5e-05	0.0018908	yes
MD01G1120700_novel01	MD01G1120700	Chr01:23428682-23434576	CK	LT_10h	7.14716	1.38478	-2.36771	0.00065	0.0168487	yes
MD01G1121900	MD01G1121900	Chr01:23528093-23529700	CK	LT_10h	0.605247	3.25246	2.42594	0.0004	0.0113066	yes
MD01G1126300	MD01G1126300	Chr01:23809173-23810881	CK	LT_10h	0.102656	1.04346	3.34548	0.00075	0.0189311	yes
MD01G1126500	MD01G1126500	Chr01:23821477-23824372	CK	LT_10h	122.738	49.9935	-1.29577	5e-05	0.0018908	yes
MD01G1132600	MD01G1132600	Chr01:24250010-24252471	CK	LT_10h	21.3476	6.36563	-1.7457	5e-05	0.0018908	yes
MD01G1132900_novel01	MD01G1132900	Chr01:24274917-24278209	CK	LT_10h	146.407	308.181	1.07379	5e-05	0.0018908	yes
MD01G1133400	MD01G1133400	Chr01:24316570-24333188	CK	LT_10h	0.982058	0.202457	-2.27819	0.00055	0.01471	yes
MD01G1133700	MD01G1133700	Chr01:24352468-24355460	CK	LT_10h	10.5844	5.21492	-1.02122	0.0009	0.0219831	yes
MD01G1135300	MD01G1135300	Chr01:24453520-24456548	CK	LT_10h	4.76576	1.87338	-1.34706	0.00025	0.00766462	yes
MD01G1135400	MD01G1135400	Chr01:24456625-24462394	CK	LT_10h	5.28452	1.35488	-1.96361	5e-05	0.0018908	yes
MD01G1136300	MD01G1136300	Chr01:24570072-24570372	CK	LT_10h	39.9565	1.53671	-4.70052	0.0002	0.00634417	yes
MD01G1136400_novel01	MD01G1136400	Chr01:24573092-24596602	CK	LT_10h	6.23579	37.5356	2.58962	0.00015	0.00495919	yes
MD01G1137200	MD01G1137200	Chr01:24627190-24630874	CK	LT_10h	5.21655	1.13728	-2.1975	5e-05	0.0018908	yes
MD01G1138900	MD01G1138900	Chr01:24842194-24846590	CK	LT_10h	5.53206	26.4503	2.2574	5e-05	0.0018908	yes
MD01G1139100	MD01G1139100	Chr01:24878822-24882032	CK	LT_10h	19.4243	39.3913	1.02002	5e-05	0.0018908	yes
MD01G1139200	MD01G1139200	Chr01:24887196-24890655	CK	LT_10h	19.2529	317.849	4.04519	5e-05	0.0018908	yes
MD01G1139200_novel04	MD01G1139200	Chr01:24887196-24890655	CK	LT_10h	3.31906	49.9121	3.91054	0.00015	0.00495919	yes
MD01G1139300	MD01G1139300	Chr01:24900980-24905501	CK	LT_10h	4.897	1.60586	-1.60855	5e-05	0.0018908	yes
MD01G1139500	MD01G1139500	Chr01:24914721-24919531	CK	LT_10h	13.7898	28.9285	1.06889	0.0001	0.00349274	yes
MD01G1139700	MD01G1139700	Chr01:24929274-24934443	CK	LT_10h	0.434127	23.4104	5.75289	5e-05	0.0018908	yes
MD01G1140900	MD01G1140900	Chr01:24999026-25001036	CK	LT_10h	1.62295	0.339902	-2.25543	0.00055	0.01471	yes
MD01G1141300	MD01G1141300	Chr01:25038524-25042409	CK	LT_10h	2.60582	0.523235	-2.31621	0.00145	0.0321792	yes
MD01G1141300_novel01	MD01G1141300	Chr01:25038524-25042409	CK	LT_10h	3.08265	0.928693	-1.7309	0.00145	0.0321792	yes
MD01G1142300	MD01G1142300	Chr01:25196524-25198490	CK	LT_10h	74.4918	384.291	2.36705	5e-05	0.0018908	yes
MD01G1142500	MD01G1142500	Chr01:25203441-25206656	CK	LT_10h	1.56839	0.350966	-2.15989	0.00085	0.0209746	yes
MD01G1142600	MD01G1142600	Chr01:25240037-25241782	CK	LT_10h	0.121273	4.84157	5.31914	0.0001	0.00349274	yes
MD01G1144100	MD01G1144100	Chr01:25430367-25432125	CK	LT_10h	12.0272	1.28795	-3.22315	5e-05	0.0018908	yes
MD01G1144300	MD01G1144300	Chr01:25446299-25465449	CK	LT_10h	34.6699	11.895	-1.54333	0.00035	0.0101346	yes
MD01G1144400	MD01G1144400	Chr01:25475099-25479754	CK	LT_10h	15.3635	2.39521	-2.68129	0.0001	0.00349274	yes
MD01G1144400_novel01	MD01G1144400	Chr01:25475099-25479754	CK	LT_10h	15.0071	2.70504	-2.47192	0.00065	0.0168487	yes
MD01G1144600	MD01G1144600	Chr01:25491564-25495208	CK	LT_10h	3.54743	1.16209	-1.61005	0.0005	0.0135983	yes
MD01G1145200	MD01G1145200	Chr01:25531301-25534269	CK	LT_10h	7.14206	19.144	1.42248	5e-05	0.0018908	yes
MD01G1146000	MD01G1146000	Chr01:25581112-25583596	CK	LT_10h	3.0139	0.492284	-2.61407	5e-05	0.0018908	yes
MD01G1148600_novel01	MD01G1148600	Chr01:25737100-25740448	CK	LT_10h	8.21324	58.9731	2.84403	5e-05	0.0018908	yes
MD01G1148700	MD01G1148700	Chr01:25741939-25744061	CK	LT_10h	1.11233	72.2678	6.0217	5e-05	0.0018908	yes
MD01G1149800_novel02	MD01G1149800	Chr01:25867033-25872072	CK	LT_10h	18.8919	109.559	2.53587	5e-05	0.0018908	yes
MD01G1149900	MD01G1149900	Chr01:25867033-25872072	CK	LT_10h	34.781	206.231	2.56789	5e-05	0.0018908	yes
MD01G1152200	MD01G1152200	Chr01:26080907-26086372	CK	LT_10h	3.97617	1.77196	-1.16603	0.0004	0.0113066	yes
MD01G1153000	MD01G1153000	Chr01:26130362-26134218	CK	LT_10h	29.0209	14.2564	-1.02548	5e-05	0.0018908	yes
MD01G1154000	MD01G1154000	Chr01:26223939-26227441	CK	LT_10h	35.3012	77.2846	1.13046	5e-05	0.0018908	yes
MD01G1154100	MD01G1154100	Chr01:26229624-26232529	CK	LT_10h	56.5429	118.182	1.06359	5e-05	0.0018908	yes
MD01G1154600	MD01G1154600	Chr01:26277817-26280048	CK	LT_10h	6.32246	15.3118	1.27609	5e-05	0.0018908	yes
MD01G1155000	MD01G1155000	Chr01:26313650-26316167	CK	LT_10h	31.394	13.4878	-1.21883	5e-05	0.0018908	yes
MD01G1157100	MD01G1157100	Chr01:26439094-26441038	CK	LT_10h	4.85178	1.65126	-1.55495	5e-05	0.0018908	yes
MD01G1157500	MD01G1157500	Chr01:26451724-26455905	CK	LT_10h	2.72392	26.3135	3.27205	5e-05	0.0018908	yes
MD01G1157500_novel02	MD01G1157500	Chr01:26451724-26455905	CK	LT_10h	2.38878	13.9636	2.54732	5e-05	0.0018908	yes
MD01G1158000	MD01G1158000	Chr01:26481617-26486841	CK	LT_10h	3.48589	0.811263	-2.10328	5e-05	0.0018908	yes
MD01G1158600	MD01G1158600	Chr01:26530602-26533511	CK	LT_10h	1.82015	173.486	6.57463	5e-05	0.0018908	yes
MD01G1160300	MD01G1160300	Chr01:26627629-26628573	CK	LT_10h	182.393	89.5785	-1.02582	5e-05	0.0018908	yes
MD01G1160800	MD01G1160800	Chr01:26631936-26634443	CK	LT_10h	9.59199	35.969	1.90685	5e-05	0.0018908	yes
MD01G1160900_novel01	MD01G1160900	Chr01:26635831-26643214	CK	LT_10h	30.1874	166.941	2.46732	5e-05	0.0018908	yes
MD01G1161200_novel04	MD01G1161200	Chr01:26655789-26659398	CK	LT_10h	5.94585	2.51557	-1.241	0.0024	0.0479508	yes
MD01G1161700	MD01G1161700	Chr01:26681355-26683560	CK	LT_10h	27.8178	0.388996	-6.16011	5e-05	0.0018908	yes
MD01G1162100	MD01G1162100	Chr01:26715129-26716536	CK	LT_10h	17.5958	2.19669	-3.00183	5e-05	0.0018908	yes
MD01G1163500	MD01G1163500	Chr01:26841006-26844029	CK	LT_10h	88.646	44.0682	-1.00832	5e-05	0.0018908	yes
MD01G1163900	MD01G1163900	Chr01:26862822-26864553	CK	LT_10h	1.7225	7.04932	2.03298	5e-05	0.0018908	yes
MD01G1164100	MD01G1164100	Chr01:26871055-26875458	CK	LT_10h	7.0874	2.24327	-1.65965	5e-05	0.0018908	yes
MD01G1165000	MD01G1165000	Chr01:26922843-26924938	CK	LT_10h	5.83917	15.4456	1.40336	5e-05	0.0018908	yes
MD01G1165900_novel03	MD01G1165900	Chr01:26989140-26997484	CK	LT_10h	6.07705	1.1302	-2.4268	5e-05	0.0018908	yes
MD01G1166700	MD01G1166700	Chr01:27161571-27167605	CK	LT_10h	88.5378	3.92478	-4.49561	5e-05	0.0018908	yes
MD01G1167300_novel01	MD01G1167300	Chr01:27188428-27190117	CK	LT_10h	15.0785	60.4223	2.00259	5e-05	0.0018908	yes
MD01G1167600	MD01G1167600	Chr01:27221386-27222127	CK	LT_10h	4.08332	44.5942	3.44904	5e-05	0.0018908	yes
MD01G1168900	MD01G1168900	Chr01:27299511-27302139	CK	LT_10h	7.51856	2.33843	-1.68492	5e-05	0.0018908	yes
MD01G1169100	MD01G1169100	Chr01:27305319-27307595	CK	LT_10h	20.1956	54.2256	1.42494	5e-05	0.0018908	yes
MD01G1169200	MD01G1169200	Chr01:27315347-27316313	CK	LT_10h	5.06268	41.4666	3.03397	5e-05	0.0018908	yes
MD01G1169400	MD01G1169400	Chr01:27332633-27334186	CK	LT_10h	11.4869	42.7066	1.89447	5e-05	0.0018908	yes
MD01G1170100	MD01G1170100	Chr01:27365106-27368239	CK	LT_10h	0.72062	4.73778	2.7169	5e-05	0.0018908	yes
MD01G1171100	MD01G1171100	Chr01:27397300-27401453	CK	LT_10h	304.039	126.051	-1.27026	5e-05	0.0018908	yes
MD01G1172000	MD01G1172000	Chr01:27433115-27434505	CK	LT_10h	3.40268	13.5129	1.98959	5e-05	0.0018908	yes
MD01G1172700_novel06	MD01G1172700	Chr01:27470073-27475441	CK	LT_10h	2.19367	9.53565	2.11998	5e-05	0.0018908	yes
MD01G1172800	MD01G1172800	Chr01:27475865-27479276	CK	LT_10h	8.04458	2.29838	-1.8074	5e-05	0.0018908	yes
MD01G1174000	MD01G1174000	Chr01:27532686-27542751	CK	LT_10h	35.6751	74.9028	1.0701	5e-05	0.0018908	yes
MD01G1174400	MD01G1174400	Chr01:27556733-27559815	CK	LT_10h	2.37275	4.91166	1.04965	0.0019	0.0398609	yes
MD01G1175000_novel02	MD01G1175000	Chr01:27619700-27622224	CK	LT_10h	13.5633	6.12078	-1.14792	0.00015	0.00495919	yes
MD01G1175600	MD01G1175600	Chr01:27658756-27664891	CK	LT_10h	99.2053	13.1612	-2.91413	5e-05	0.0018908	yes
MD01G1175600_novel04	MD01G1175600	Chr01:27658756-27664891	CK	LT_10h	15.9452	1.42943	-3.47962	5e-05	0.0018908	yes
MD01G1177000	MD01G1177000	Chr01:27768880-27770848	CK	LT_10h	1.4249	6.53818	2.19803	0.0008	0.0199617	yes
MD01G1177200	MD01G1177200	Chr01:27797663-27798401	CK	LT_10h	36.8577	4.37359	-3.07507	5e-05	0.0018908	yes
MD01G1177400	MD01G1177400	Chr01:27807050-27810700	CK	LT_10h	10.3114	4.43907	-1.21592	0.0005	0.0135983	yes
MD01G1177500	MD01G1177500	Chr01:27813075-27817222	CK	LT_10h	3.15144	0.295308	-3.41572	5e-05	0.0018908	yes
MD01G1177800	MD01G1177800	Chr01:27828851-27830950	CK	LT_10h	1.12467	0.222572	-2.33716	0.00135	0.0303964	yes
MD01G1178400	MD01G1178400	Chr01:27860757-27864203	CK	LT_10h	4.13315	1.48381	-1.47794	0.0006	0.0157787	yes
MD01G1178700	MD01G1178700	Chr01:27871990-27874378	CK	LT_10h	8.41076	0.73872	-3.50914	5e-05	0.0018908	yes
MD01G1179600	MD01G1179600	Chr01:27928962-27932893	CK	LT_10h	3.44461	1.4926	-1.20652	0.0012	0.0276579	yes
MD01G1179700	MD01G1179700	Chr01:27934167-27937115	CK	LT_10h	8.92072	1.54441	-2.53011	5e-05	0.0018908	yes
MD01G1179800	MD01G1179800	Chr01:27949554-27952692	CK	LT_10h	0.620126	0.138507	-2.1626	0.0011	0.0257985	yes
MD01G1180200	MD01G1180200	Chr01:27969754-27970963	CK	LT_10h	19.7872	1.23498	-4.00201	0.001	0.0239185	yes
MD01G1180500	MD01G1180500	Chr01:27981390-27983802	CK	LT_10h	6.2562	1.07721	-2.53799	5e-05	0.0018908	yes
MD01G1181200_novel01	MD01G1181200	Chr01:28027279-28031929	CK	LT_10h	9.76919	23.6806	1.2774	5e-05	0.0018908	yes
MD01G1182100	MD01G1182100	Chr01:28092560-28094807	CK	LT_10h	3.057	12.6967	2.05427	5e-05	0.0018908	yes
MD01G1185100	MD01G1185100	Chr01:28430690-28432906	CK	LT_10h	13.9485	38.0541	1.44794	5e-05	0.0018908	yes
MD01G1185400	MD01G1185400	Chr01:28449902-28453536	CK	LT_10h	7.40976	17.7896	1.26354	5e-05	0.0018908	yes
MD01G1185600	MD01G1185600	Chr01:28459955-28461651	CK	LT_10h	21.1644	66.1368	1.64381	5e-05	0.0018908	yes
MD01G1186800	MD01G1186800	Chr01:28550420-28562418	CK	LT_10h	1.0952	0.354007	-1.62935	0.00065	0.0168487	yes
MD01G1187600	MD01G1187600	Chr01:28609859-28611578	CK	LT_10h	8.13001	26.3302	1.69539	5e-05	0.0018908	yes
MD01G1192100	MD01G1192100	Chr01:29124514-29126551	CK	LT_10h	7.9517	2.43638	-1.70653	5e-05	0.0018908	yes
MD01G1192300_novel01	MD01G1192300	Chr01:29162560-29167961	CK	LT_10h	58.3843	24.2756	-1.26607	5e-05	0.0018908	yes
MD01G1194000	MD01G1194000	Chr01:29285646-29287508	CK	LT_10h	2.05003	7.69795	1.90883	5e-05	0.0018908	yes
MD01G1194400	MD01G1194400	Chr01:29321595-29321916	CK	LT_10h	1.34645	12.2063	3.18039	0.0017	0.0364663	yes
MD01G1195100	MD01G1195100	Chr01:29353101-29353998	CK	LT_10h	0.205549	3.82504	4.21792	0.00025	0.00766462	yes
MD01G1195200	MD01G1195200	Chr01:29358721-29360673	CK	LT_10h	41.1521	90.9499	1.1441	5e-05	0.0018908	yes
MD01G1195300	MD01G1195300	Chr01:29367234-29368638	CK	LT_10h	15.2524	102.865	2.75365	5e-05	0.0018908	yes
MD01G1196700_novel03	MD01G1196700	Chr01:29456957-29461534	CK	LT_10h	4.11741	10.2012	1.30894	0.0011	0.0257985	yes
MD01G1196800	MD01G1196800	Chr01:29468942-29470622	CK	LT_10h	0.331089	2.1007	2.66558	0.0002	0.00634417	yes
MD01G1197300	MD01G1197300	Chr01:29542377-29548593	CK	LT_10h	8.20232	18.1825	1.14844	0.00125	0.0285743	yes
MD01G1197600	MD01G1197600	Chr01:29573466-29577745	CK	LT_10h	1.64438	0.182352	-3.17274	5e-05	0.0018908	yes
MD01G1198500	MD01G1198500	Chr01:29626795-29630698	CK	LT_10h	0.0727897	0.499955	2.77999	0.00065	0.0168487	yes
MD01G1198700	MD01G1198700	Chr01:29635012-29636279	CK	LT_10h	0.343037	17.8143	5.69853	5e-05	0.0018908	yes
MD01G1199300_novel03	MD01G1199300	Chr01:29654870-29658984	CK	LT_10h	2.84649	0.664044	-2.09984	0.00035	0.0101346	yes
MD01G1199600_novel02	MD01G1199600	Chr01:29675368-29678056	CK	LT_10h	3.5984	17.9823	2.32115	5e-05	0.0018908	yes
MD01G1201400	MD01G1201400	Chr01:29770209-29775005	CK	LT_10h	18.1629	6.28557	-1.53088	5e-05	0.0018908	yes
MD01G1201700	MD01G1201700	Chr01:29780041-29782908	CK	LT_10h	3.82233	10.1484	1.40873	0.00035	0.0101346	yes
MD01G1203500	MD01G1203500	Chr01:29930971-29933782	CK	LT_10h	16.7045	35.9971	1.10764	5e-05	0.0018908	yes
MD01G1204600	MD01G1204600	Chr01:30021139-30026019	CK	LT_10h	4.95018	1.09777	-2.1729	0.00145	0.0321792	yes
MD01G1204600_novel01	MD01G1204600	Chr01:30021139-30026019	CK	LT_10h	5.36208	1.92761	-1.47598	0.00015	0.00495919	yes
MD01G1204700	MD01G1204700	Chr01:30026537-30029357	CK	LT_10h	4.58188	1.02734	-2.15703	5e-05	0.0018908	yes
MD01G1206100	MD01G1206100	Chr01:30161920-30163548	CK	LT_10h	1.68041	0.170508	-3.30091	0.0008	0.0199617	yes
MD01G1206300	MD01G1206300	Chr01:30164771-30169639	CK	LT_10h	69.4618	198.574	1.51539	5e-05	0.0018908	yes
MD01G1206800	MD01G1206800	Chr01:30231214-30233357	CK	LT_10h	8.56431	57.8847	2.75677	5e-05	0.0018908	yes
MD01G1206800_novel01	MD01G1206800	Chr01:30231214-30233357	CK	LT_10h	6.81351	52.5538	2.94732	5e-05	0.0018908	yes
MD01G1207800	MD01G1207800	Chr01:30274419-30277256	CK	LT_10h	5.62142	26.3024	2.22619	5e-05	0.0018908	yes
MD01G1208300	MD01G1208300	Chr01:30299884-30302510	CK	LT_10h	23.7009	217.703	3.19934	5e-05	0.0018908	yes
MD01G1208700	MD01G1208700	Chr01:30315405-30318680	CK	LT_10h	6.3116	0.307051	-4.36146	5e-05	0.0018908	yes
MD01G1208900	MD01G1208900	Chr01:30324863-30328275	CK	LT_10h	7.21037	29.1476	2.01523	5e-05	0.0018908	yes
MD01G1209000	MD01G1209000	Chr01:30332345-30333497	CK	LT_10h	8.18251	2.79084	-1.55184	0.0011	0.0257985	yes
MD01G1209100	MD01G1209100	Chr01:30339437-30340595	CK	LT_10h	12.6215	2.05022	-2.62203	5e-05	0.0018908	yes
MD01G1209200	MD01G1209200	Chr01:30342950-30344108	CK	LT_10h	3.83833	1.0179	-1.91488	0.00245	0.0487325	yes
MD01G1211000	MD01G1211000	Chr01:30469915-30471903	CK	LT_10h	3.88722	0.568267	-2.7741	5e-05	0.0018908	yes
MD01G1211300	MD01G1211300	Chr01:30486310-30491344	CK	LT_10h	1.72995	3.66306	1.08232	0.0018	0.0381729	yes
MD01G1211600	MD01G1211600	Chr01:30518261-30519705	CK	LT_10h	24.0467	7.26771	-1.72627	5e-05	0.0018908	yes
MD01G1213200	MD01G1213200	Chr01:30661308-30669763	CK	LT_10h	0.0578884	0.689104	3.57338	0.00045	0.0124759	yes
MD01G1213600	MD01G1213600	Chr01:30680905-30687318	CK	LT_10h	6.90221	51.3835	2.89617	5e-05	0.0018908	yes
MD01G1213800_novel03	MD01G1213800	Chr01:30741039-30744616	CK	LT_10h	4.06716	16.0382	1.97942	5e-05	0.0018908	yes
MD01G1213900	MD01G1213900	Chr01:30744698-30746600	CK	LT_10h	5.96853	12.2077	1.03235	0.00105	0.0248598	yes
MD01G1214600	MD01G1214600	Chr01:30801057-30803139	CK	LT_10h	3.94035	8.45923	1.1022	0.0012	0.0276579	yes
MD01G1214800	MD01G1214800	Chr01:30817148-30821051	CK	LT_10h	2.46507	7.87493	1.67564	5e-05	0.0018908	yes
MD01G1216500	MD01G1216500	Chr01:30940920-30944376	CK	LT_10h	0.428239	1.74394	2.02587	0.0013	0.0294836	yes
MD01G1216600	MD01G1216600	Chr01:30944387-30948124	CK	LT_10h	12.2073	66.6949	2.44984	5e-05	0.0018908	yes
MD01G1217300_novel01	MD01G1217300	Chr01:31009013-31013389	CK	LT_10h	9.8504	4.50442	-1.12884	0.0002	0.00634417	yes
MD01G1217700	MD01G1217700	Chr01:31019483-31028094	CK	LT_10h	0.589838	8.90548	3.9163	5e-05	0.0018908	yes
MD01G1217800	MD01G1217800	Chr01:31034619-31037491	CK	LT_10h	15.8676	42.7362	1.42937	5e-05	0.0018908	yes
MD01G1218000	MD01G1218000	Chr01:31045114-31050705	CK	LT_10h	42.7618	108.529	1.34369	5e-05	0.0018908	yes
MD01G1218100	MD01G1218100	Chr01:31051768-31054697	CK	LT_10h	2.72739	0.592738	-2.20205	0.00015	0.00495919	yes
MD01G1218500	MD01G1218500	Chr01:31068431-31075270	CK	LT_10h	9.82993	4.37708	-1.16721	5e-05	0.0018908	yes
MD01G1218700	MD01G1218700	Chr01:31083172-31086177	CK	LT_10h	19.7697	9.86547	-1.00283	0.0001	0.00349274	yes
MD01G1218900	MD01G1218900	Chr01:31117181-31120197	CK	LT_10h	0.338437	1.46304	2.11201	0.00135	0.0303964	yes
MD01G1220400	MD01G1220400	Chr01:31246338-31249720	CK	LT_10h	36.3674	16.1762	-1.16877	0.00015	0.00495919	yes
MD01G1220800	MD01G1220800	Chr01:31286399-31292509	CK	LT_10h	1.31289	8.02628	2.61198	5e-05	0.0018908	yes
MD01G1222100_novel01	MD01G1222100	Chr01:31455788-31461070	CK	LT_10h	14.907	2.12899	-2.80775	5e-05	0.0018908	yes
MD01G1222700	MD01G1222700	Chr01:31484606-31487571	CK	LT_10h	7.5376	33.5757	2.15524	5e-05	0.0018908	yes
MD01G1223600	MD01G1223600	Chr01:31523374-31526076	CK	LT_10h	7.04788	14.6805	1.05864	0.0003	0.00891878	yes
MD01G1224500	MD01G1224500	Chr01:31562068-31564159	CK	LT_10h	3.13218	0.996062	-1.65286	0.0005	0.0135983	yes
MD01G1225800	MD01G1225800	Chr01:31642719-31645759	CK	LT_10h	9.56671	4.56553	-1.06724	0.00065	0.0168487	yes
MD01G1225900	MD01G1225900	Chr01:31649136-31652721	CK	LT_10h	80.1859	20.0653	-1.99865	5e-05	0.0018908	yes
MD01G1226600	MD01G1226600	Chr01:31679186-31681132	CK	LT_10h	40.3743	84.1356	1.05928	5e-05	0.0018908	yes
MD01G1227100_novel01	MD01G1227100	Chr01:31700297-31701295	CK	LT_10h	13.7816	31.9094	1.21124	5e-05	0.0018908	yes
MD01G1228200	MD01G1228200	Chr01:31807519-31811457	CK	LT_10h	8.16604	82.4053	3.33503	5e-05	0.0018908	yes
MD01G1228200_novel09	MD01G1228200	Chr01:31807519-31811457	CK	LT_10h	29.2091	248.883	3.09098	5e-05	0.0018908	yes
MD01G1228600	MD01G1228600	Chr01:31825318-31825876	CK	LT_10h	12.9517	1.12853	-3.52062	5e-05	0.0018908	yes
MD01G1228700	MD01G1228700	Chr01:31831620-31834625	CK	LT_10h	17.2986	43.6138	1.33413	5e-05	0.0018908	yes
MD01G1228800_novel03	MD01G1228800	Chr01:31842250-31848101	CK	LT_10h	30.75	115.438	1.90845	5e-05	0.0018908	yes
MD01G1229700	MD01G1229700	Chr01:31892841-31895877	CK	LT_10h	1.78689	0.312795	-2.51416	5e-05	0.0018908	yes
MD01G1230700	MD01G1230700	Chr01:32002941-32004564	CK	LT_10h	0.320127	3.56299	3.47637	5e-05	0.0018908	yes
MD01G1230800	MD01G1230800	Chr01:32006812-32009072	CK	LT_10h	12.7563	2.92007	-2.12714	5e-05	0.0018908	yes
MD01G1231200_novel03	MD01G1231200	Chr01:32026187-32028792	CK	LT_10h	29.2232	6.05985	-2.26976	5e-05	0.0018908	yes
MD01G1231600	MD01G1231600	Chr01:32041746-32042288	CK	LT_10h	8.31187	116.437	3.80824	5e-05	0.0018908	yes
MD01G1235500	MD01G1235500	Chr01:32295603-32299681	CK	LT_10h	5.69671	25.1516	2.14245	5e-05	0.0018908	yes
MD01G1236100	MD01G1236100	Chr01:32366363-32369058	CK	LT_10h	4.66173	20.3226	2.12415	5e-05	0.0018908	yes
MD01G1236200	MD01G1236200	Chr01:32369060-32370161	CK	LT_10h	3.33554	14.6939	2.13923	0.0001	0.00349274	yes
MD01G1236300	MD01G1236300	Chr01:32373034-32379330	CK	LT_10h	4.56595	18.1548	1.99137	5e-05	0.0018908	yes
MD01G1236800	MD01G1236800	Chr01:32410984-32414370	CK	LT_10h	11.6797	5.03138	-1.21498	0.00185	0.0390254	yes
MD01G1237400	MD01G1237400	Chr01:32440165-32441287	CK	LT_10h	8.54772	63.6944	2.89755	5e-05	0.0018908	yes
MD01G1237600	MD01G1237600	Chr01:32449564-32451757	CK	LT_10h	32.451	13.1344	-1.30491	5e-05	0.0018908	yes
MD01G1238100	MD01G1238100	Chr01:32467414-32468747	CK	LT_10h	20.6325	6.25797	-1.72115	5e-05	0.0018908	yes
MD01G1238400	MD01G1238400	Chr01:32479033-32480372	CK	LT_10h	3.13911	0.667259	-2.23404	0.0008	0.0199617	yes
MD01G1238500	MD01G1238500	Chr01:32480645-32487513	CK	LT_10h	2.65499	27.3877	3.36675	5e-05	0.0018908	yes
MD01G1239500_novel03	MD01G1239500	Chr01:32566663-32569791	CK	LT_10h	4.98375	1.05784	-2.23611	0.00105	0.0248598	yes
MD02G1002500	MD02G1002500	Chr02:212150-215183	CK	LT_10h	4.42954	11.5885	1.38746	0.0001	0.00349274	yes
MD02G1003300	MD02G1003300	Chr02:244189-246873	CK	LT_10h	2.88195	56.8519	4.30209	5e-05	0.0018908	yes
MD02G1003500	MD02G1003500	Chr02:255299-259120	CK	LT_10h	5.63968	17.7701	1.65576	5e-05	0.0018908	yes
MD02G1004100	MD02G1004100	Chr02:288420-289495	CK	LT_10h	68.3944	15.9558	-2.0998	5e-05	0.0018908	yes
MD02G1004400	MD02G1004400	Chr02:297678-306509	CK	LT_10h	5.76933	2.63808	-1.12891	0.00125	0.0285743	yes
MD02G1006400_novel01	MD02G1006400	Chr02:438974-442676	CK	LT_10h	4.41925	1.16497	-1.9235	0.0001	0.00349274	yes
MD02G1006600_novel04	MD02G1006600	Chr02:451395-455362	CK	LT_10h	11.5784	23.5964	1.02713	0.00145	0.0321792	yes
MD02G1006800	MD02G1006800	Chr02:458604-460751	CK	LT_10h	14.9277	7.14154	-1.06369	0.00035	0.0101346	yes
MD02G1007300	MD02G1007300	Chr02:471913-475570	CK	LT_10h	5.33342	1.79791	-1.56874	5e-05	0.0018908	yes
MD02G1007400	MD02G1007400	Chr02:476549-479497	CK	LT_10h	3.14	1.15334	-1.44495	0.00205	0.0423546	yes
MD02G1007600	MD02G1007600	Chr02:481163-485082	CK	LT_10h	23.3481	10.7669	-1.1167	5e-05	0.0018908	yes
MD02G1007700	MD02G1007700	Chr02:487843-490037	CK	LT_10h	12.8686	6.12754	-1.07047	0.0004	0.0113066	yes
MD02G1008100	MD02G1008100	Chr02:508605-511191	CK	LT_10h	2.45215	0.898894	-1.44782	0.0011	0.0257985	yes
MD02G1008400_novel03	MD02G1008400	Chr02:541296-543538	CK	LT_10h	246.103	847.788	1.78444	5e-05	0.0018908	yes
MD02G1008700	MD02G1008700	Chr02:561793-568960	CK	LT_10h	0.998144	0.351549	-1.50552	0.0015	0.0330433	yes
MD02G1011100	MD02G1011100	Chr02:714345-716060	CK	LT_10h	0.558927	3.68073	2.71926	5e-05	0.0018908	yes
MD02G1011200	MD02G1011200	Chr02:717844-720943	CK	LT_10h	1.16174	6.36507	2.45389	5e-05	0.0018908	yes
MD02G1011400	MD02G1011400	Chr02:723594-726954	CK	LT_10h	12.2758	28.9458	1.23754	0.0001	0.00349274	yes
MD02G1012000	MD02G1012000	Chr02:761781-765478	CK	LT_10h	1.50347	0.570099	-1.39901	0.0022	0.0448012	yes
MD02G1012300	MD02G1012300	Chr02:775595-780034	CK	LT_10h	8.26213	102.689	3.63563	5e-05	0.0018908	yes
MD02G1012300_novel01	MD02G1012300	Chr02:775595-780034	CK	LT_10h	2.92654	40.5876	3.79377	0.00015	0.00495919	yes
MD02G1012300_novel03	MD02G1012300	Chr02:775595-780034	CK	LT_10h	18.911	203.582	3.42831	5e-05	0.0018908	yes
MD02G1012500_novel01	MD02G1012500	Chr02:783368-792322	CK	LT_10h	40.2712	14.1161	-1.51241	5e-05	0.0018908	yes
MD02G1012900	MD02G1012900	Chr02:821763-824900	CK	LT_10h	3.83911	13.7753	1.84324	5e-05	0.0018908	yes
MD02G1013200_novel01	MD02G1013200	Chr02:842183-844393	CK	LT_10h	21.6527	10.3943	-1.05876	0.00065	0.0168487	yes
MD02G1013500_novel02	MD02G1013500	Chr02:859665-860819	CK	LT_10h	60.5529	345.515	2.51248	0.00225	0.0455813	yes
MD02G1013500_novel03	MD02G1013500	Chr02:859665-860819	CK	LT_10h	655.2	2487.12	1.92447	5e-05	0.0018908	yes
MD02G1014300	MD02G1014300	Chr02:933359-936621	CK	LT_10h	9.82452	69.8863	2.83055	5e-05	0.0018908	yes
MD02G1014300_novel01	MD02G1014300	Chr02:933359-936621	CK	LT_10h	0.793772	14.3281	4.17398	0.0004	0.0113066	yes
MD02G1016300	MD02G1016300	Chr02:1232012-1234010	CK	LT_10h	7.05544	1.60941	-2.13221	5e-05	0.0018908	yes
MD02G1017800	MD02G1017800	Chr02:1326058-1329250	CK	LT_10h	5.81266	14.6845	1.33702	5e-05	0.0018908	yes
MD02G1018000	MD02G1018000	Chr02:1336295-1337093	CK	LT_10h	58.8358	13.1567	-2.16089	5e-05	0.0018908	yes
MD02G1018300	MD02G1018300	Chr02:1350242-1353963	CK	LT_10h	1.03807	2.79456	1.42871	0.0003	0.00891878	yes
MD02G1018400_novel02	MD02G1018400	Chr02:1354272-1359437	CK	LT_10h	3.09632	7.68541	1.31157	0.0025	0.0495051	yes
MD02G1018600	MD02G1018600	Chr02:1367375-1369951	CK	LT_10h	37.7866	17.952	-1.07373	5e-05	0.0018908	yes
MD02G1019000	MD02G1019000	Chr02:1385505-1388555	CK	LT_10h	0.251151	3.15749	3.65215	0.0001	0.00349274	yes
MD02G1019100	MD02G1019100	Chr02:1388667-1389594	CK	LT_10h	11.6125	37.2754	1.68254	5e-05	0.0018908	yes
MD02G1019200	MD02G1019200	Chr02:1389595-1394132	CK	LT_10h	23.1693	62.5948	1.43383	5e-05	0.0018908	yes
MD02G1020100	MD02G1020100	Chr02:1437259-1440134	CK	LT_10h	24.7035	2.56955	-3.26513	5e-05	0.0018908	yes
MD02G1020100_novel04	MD02G1020100	Chr02:1437259-1440134	CK	LT_10h	9.03595	2.15425	-2.06849	0.0021	0.0431847	yes
MD02G1020600	MD02G1020600	Chr02:1461149-1463551	CK	LT_10h	4.45909	13.7236	1.62184	5e-05	0.0018908	yes
MD02G1021400	MD02G1021400	Chr02:1501608-1502368	CK	LT_10h	18.0243	1.05055	-4.10072	5e-05	0.0018908	yes
MD02G1021600	MD02G1021600	Chr02:1511065-1514881	CK	LT_10h	11.3449	4.10641	-1.46609	5e-05	0.0018908	yes
MD02G1021700	MD02G1021700	Chr02:1518358-1529008	CK	LT_10h	8.02905	26.03	1.69687	5e-05	0.0018908	yes
MD02G1023000	MD02G1023000	Chr02:1605869-1608150	CK	LT_10h	11.7754	25.9781	1.14152	5e-05	0.0018908	yes
MD02G1023200_novel01	MD02G1023200	Chr02:1622539-1624717	CK	LT_10h	77.6375	36.7091	-1.08061	0.0005	0.0135983	yes
MD02G1025500	MD02G1025500	Chr02:1927552-1930057	CK	LT_10h	6.16065	2.37859	-1.37298	5e-05	0.0018908	yes
MD02G1026100	MD02G1026100	Chr02:1950872-1955056	CK	LT_10h	1.61298	0.513731	-1.65064	0.0003	0.00891878	yes
MD02G1026300	MD02G1026300	Chr02:1982068-1982989	CK	LT_10h	8.41101	2.92585	-1.52342	0.00035	0.0101346	yes
MD02G1027300	MD02G1027300	Chr02:2068781-2072844	CK	LT_10h	2.89992	0.927541	-1.64453	0.0007	0.0179062	yes
MD02G1028600	MD02G1028600	Chr02:2193147-2194245	CK	LT_10h	0.911079	10.808	3.56838	5e-05	0.0018908	yes
MD02G1028700	MD02G1028700	Chr02:2200894-2202539	CK	LT_10h	9.79471	171.656	4.13138	5e-05	0.0018908	yes
MD02G1028800	MD02G1028800	Chr02:2206781-2208603	CK	LT_10h	3.06223	7.96803	1.37964	0.0006	0.0157787	yes
MD02G1029300	MD02G1029300	Chr02:2257752-2273822	CK	LT_10h	8.21424	78.6615	3.25946	5e-05	0.0018908	yes
MD02G1029800	MD02G1029800	Chr02:2306949-2311573	CK	LT_10h	7.59544	3.58208	-1.08434	0.00065	0.0168487	yes
MD02G1030000	MD02G1030000	Chr02:2318180-2319608	CK	LT_10h	168.836	30.8008	-2.45459	5e-05	0.0018908	yes
MD02G1030100	MD02G1030100	Chr02:2328625-2333299	CK	LT_10h	24.8125	5.47448	-2.18027	5e-05	0.0018908	yes
MD02G1030300	MD02G1030300	Chr02:2337169-2340705	CK	LT_10h	10.3907	23.4874	1.17659	5e-05	0.0018908	yes
MD02G1032200	MD02G1032200	Chr02:2519340-2521709	CK	LT_10h	5.72771	2.78498	-1.04029	0.00125	0.0285743	yes
MD02G1032700	MD02G1032700	Chr02:2562616-2568979	CK	LT_10h	0.37907	0.101215	-1.90504	0.0019	0.0398609	yes
MD02G1034000	MD02G1034000	Chr02:2621315-2623812	CK	LT_10h	5.23296	10.5751	1.01497	0.00195	0.0406873	yes
MD02G1034300	MD02G1034300	Chr02:2627148-2630661	CK	LT_10h	0.575955	2.06113	1.83941	0.0003	0.00891878	yes
MD02G1034700	MD02G1034700	Chr02:2656741-2659474	CK	LT_10h	2.40739	15.084	2.64747	5e-05	0.0018908	yes
MD02G1035500	MD02G1035500	Chr02:2705267-2706223	CK	LT_10h	2.37092	7.36277	1.6348	0.00045	0.0124759	yes
MD02G1035600	MD02G1035600	Chr02:2706224-2709024	CK	LT_10h	10.0667	24.7293	1.29662	5e-05	0.0018908	yes
MD02G1035700	MD02G1035700	Chr02:2714007-2716436	CK	LT_10h	0.981244	3.32305	1.75983	0.00035	0.0101346	yes
MD02G1035800	MD02G1035800	Chr02:2720859-2722899	CK	LT_10h	27.1954	13.4455	-1.01624	0.0007	0.0179062	yes
MD02G1037100	MD02G1037100	Chr02:2800116-2803571	CK	LT_10h	6.22941	20.9811	1.75193	5e-05	0.0018908	yes
MD02G1037700	MD02G1037700	Chr02:2848565-2848931	CK	LT_10h	25.496	7.45567	-1.77386	0.0013	0.0294836	yes
MD02G1037900	MD02G1037900	Chr02:2872266-2878514	CK	LT_10h	0.0704063	0.647891	3.20197	0.0005	0.0135983	yes
MD02G1038100	MD02G1038100	Chr02:2896597-2898400	CK	LT_10h	27.6394	12.5672	-1.13707	5e-05	0.0018908	yes
MD02G1039400	MD02G1039400	Chr02:3196564-3198480	CK	LT_10h	1.48677	0.36093	-2.0424	0.0002	0.00634417	yes
MD02G1039600	MD02G1039600	Chr02:3216838-3218479	CK	LT_10h	24.3742	8.9025	-1.45307	5e-05	0.0018908	yes
MD02G1042800_novel02	MD02G1042800	Chr02:3518171-3522949	CK	LT_10h	2.36814	11.5308	2.28366	5e-05	0.0018908	yes
MD02G1043200	MD02G1043200	Chr02:3536781-3544435	CK	LT_10h	2.10462	0.476733	-2.1423	0.00025	0.00766462	yes
MD02G1043500	MD02G1043500	Chr02:3556972-3560796	CK	LT_10h	12.0256	3.69082	-1.7041	0.0002	0.00634417	yes
MD02G1046000	MD02G1046000	Chr02:3680714-3684184	CK	LT_10h	7.3915	40.4823	2.45335	5e-05	0.0018908	yes
MD02G1046900	MD02G1046900	Chr02:3740845-3742089	CK	LT_10h	5.303	42.6299	3.00698	5e-05	0.0018908	yes
MD02G1048800	MD02G1048800	Chr02:3838655-3844422	CK	LT_10h	19.1536	64.9482	1.76168	5e-05	0.0018908	yes
MD02G1049800	MD02G1049800	Chr02:3890047-3895031	CK	LT_10h	3.68496	0.63317	-2.54098	5e-05	0.0018908	yes
MD02G1049900	MD02G1049900	Chr02:3902442-3905478	CK	LT_10h	4.00756	0.777079	-2.36659	5e-05	0.0018908	yes
MD02G1050100	MD02G1050100	Chr02:3910477-3911347	CK	LT_10h	56.2503	21.6984	-1.37427	5e-05	0.0018908	yes
MD02G1053600	MD02G1053600	Chr02:4365498-4370115	CK	LT_10h	3.07384	1.31337	-1.22677	0.00105	0.0248598	yes
MD02G1056400	MD02G1056400	Chr02:4568147-4570879	CK	LT_10h	2.26093	0.370221	-2.61046	5e-05	0.0018908	yes
MD02G1059200	MD02G1059200	Chr02:4759617-4762013	CK	LT_10h	1.02855	0.227952	-2.17381	0.0014	0.0312939	yes
MD02G1059500	MD02G1059500	Chr02:4777244-4780403	CK	LT_10h	11.733	3.98709	-1.55716	5e-05	0.0018908	yes
MD02G1059800	MD02G1059800	Chr02:4788358-4790247	CK	LT_10h	2.44372	0.291905	-3.06551	0.00015	0.00495919	yes
MD02G1059900	MD02G1059900	Chr02:4791075-4796690	CK	LT_10h	0.874066	0.134132	-2.70409	5e-05	0.0018908	yes
MD02G1060000	MD02G1060000	Chr02:4800617-4804135	CK	LT_10h	1.28636	0.404074	-1.6706	0.00195	0.0406873	yes
MD02G1060100	MD02G1060100	Chr02:4805899-4809387	CK	LT_10h	10.0268	2.99716	-1.7422	5e-05	0.0018908	yes
MD02G1060500	MD02G1060500	Chr02:4855218-4862209	CK	LT_10h	8.87627	3.22664	-1.45992	5e-05	0.0018908	yes
MD02G1060900	MD02G1060900	Chr02:4879304-4881831	CK	LT_10h	11.502	29.3298	1.35048	5e-05	0.0018908	yes
MD02G1061100	MD02G1061100	Chr02:4890839-4891628	CK	LT_10h	23.9504	2.49326	-3.26394	5e-05	0.0018908	yes
MD02G1062300_novel01	MD02G1062300	Chr02:5006304-5006925	CK	LT_10h	0.681098	9.52667	3.80604	5e-05	0.0018908	yes
MD02G1064200_novel01	MD02G1064200	Chr02:5181630-5182609	CK	LT_10h	19.9153	0.857264	-4.53799	5e-05	0.0018908	yes
MD02G1065400	MD02G1065400	Chr02:5303058-5305603	CK	LT_10h	19.526	256.306	3.7144	5e-05	0.0018908	yes
MD02G1065800_novel01	MD02G1065800	Chr02:5331210-5333494	CK	LT_10h	4.15466	18.6236	2.16433	0.00015	0.00495919	yes
MD02G1065900_novel01	MD02G1065900	Chr02:5333944-5337387	CK	LT_10h	4.58693	0.675822	-2.76282	0.0012	0.0276579	yes
MD02G1066000	MD02G1066000	Chr02:5338119-5339668	CK	LT_10h	26.3506	10.2969	-1.35562	5e-05	0.0018908	yes
MD02G1066700	MD02G1066700	Chr02:5452095-5453661	CK	LT_10h	3.60538	0.530376	-2.76506	5e-05	0.0018908	yes
MD02G1067000	MD02G1067000	Chr02:5479904-5483390	CK	LT_10h	1.57067	0.376076	-2.06229	0.00125	0.0285743	yes
MD02G1067100_novel01	MD02G1067100	Chr02:5486785-5497144	CK	LT_10h	8.91999	3.97359	-1.1666	0.0003	0.00891878	yes
MD02G1068200	MD02G1068200	Chr02:5547251-5550365	CK	LT_10h	3.28554	0.490114	-2.74494	5e-05	0.0018908	yes
MD02G1068900	MD02G1068900	Chr02:5591053-5594532	CK	LT_10h	6.50921	13.8164	1.08583	0.001	0.0239185	yes
MD02G1069100	MD02G1069100	Chr02:5597369-5601032	CK	LT_10h	1.3136	0.355944	-1.88381	0.0003	0.00891878	yes
MD02G1069500	MD02G1069500	Chr02:5653117-5654888	CK	LT_10h	66.6183	172.149	1.36966	5e-05	0.0018908	yes
MD02G1069500_novel01	MD02G1069500	Chr02:5653117-5654888	CK	LT_10h	62.7017	168.248	1.42402	5e-05	0.0018908	yes
MD02G1071400	MD02G1071400	Chr02:5774056-5782875	CK	LT_10h	2.62016	1.04049	-1.3324	5e-05	0.0018908	yes
MD02G1073700_novel01	MD02G1073700	Chr02:5919404-5921656	CK	LT_10h	55.1965	126.603	1.19766	5e-05	0.0018908	yes
MD02G1074300	MD02G1074300	Chr02:5963795-5966843	CK	LT_10h	17.885	43.1344	1.27008	5e-05	0.0018908	yes
MD02G1075200	MD02G1075200	Chr02:5989736-5995852	CK	LT_10h	1.29585	0.477355	-1.44077	0.0022	0.0448012	yes
MD02G1076100_novel03	MD02G1076100	Chr02:6027492-6031992	CK	LT_10h	2.27866	0.673508	-1.75842	0.00135	0.0303964	yes
MD02G1076300	MD02G1076300	Chr02:6040610-6042692	CK	LT_10h	13.1916	6.29042	-1.06839	0.00125	0.0285743	yes
MD02G1076600	MD02G1076600	Chr02:6059390-6062833	CK	LT_10h	1.05979	6.93501	2.71013	5e-05	0.0018908	yes
MD02G1078500	MD02G1078500	Chr02:6203493-6206653	CK	LT_10h	2.19748	0.335447	-2.7117	5e-05	0.0018908	yes
MD02G1078700	MD02G1078700	Chr02:6213031-6214956	CK	LT_10h	36.9748	7.45783	-2.30971	5e-05	0.0018908	yes
MD02G1079200	MD02G1079200	Chr02:6232927-6238819	CK	LT_10h	20.4362	0.732752	-4.80166	0.00015	0.00495919	yes
MD02G1079200_novel05	MD02G1079200	Chr02:6232927-6238819	CK	LT_10h	31.0107	2.65624	-3.54531	5e-05	0.0018908	yes
MD02G1079200_novel11	MD02G1079200	Chr02:6232927-6238819	CK	LT_10h	53.2729	3.41067	-3.96527	5e-05	0.0018908	yes
MD02G1079700	MD02G1079700	Chr02:6278720-6280627	CK	LT_10h	11.1728	4.2779	-1.38501	0.0008	0.0199617	yes
MD02G1080600	MD02G1080600	Chr02:6355711-6358391	CK	LT_10h	26.3717	59.6891	1.17848	5e-05	0.0018908	yes
MD02G1081700	MD02G1081700	Chr02:6407123-6411219	CK	LT_10h	4.06569	0.52442	-2.95471	5e-05	0.0018908	yes
MD02G1082200	MD02G1082200	Chr02:6431361-6433305	CK	LT_10h	14.4209	103.555	2.84417	5e-05	0.0018908	yes
MD02G1082300	MD02G1082300	Chr02:6439981-6443273	CK	LT_10h	3.31515	23.6158	2.83261	5e-05	0.0018908	yes
MD02G1082300_novel06	MD02G1082300	Chr02:6439981-6443273	CK	LT_10h	0.652904	4.34536	2.73453	0.0014	0.0312939	yes
MD02G1082400	MD02G1082400	Chr02:6451106-6455154	CK	LT_10h	18.8793	54.9425	1.54112	5e-05	0.0018908	yes
MD02G1082400_novel06	MD02G1082400	Chr02:6451106-6455154	CK	LT_10h	19.2707	69.6569	1.85386	5e-05	0.0018908	yes
MD02G1083500	MD02G1083500	Chr02:6504217-6508025	CK	LT_10h	72.949	13.3521	-2.44983	5e-05	0.0018908	yes
MD02G1083500_novel01	MD02G1083500	Chr02:6504217-6508025	CK	LT_10h	10.5198	2.10502	-2.3212	0.0021	0.0431847	yes
MD02G1084600	MD02G1084600	Chr02:6661618-6669059	CK	LT_10h	0.783765	12.4889	3.99408	5e-05	0.0018908	yes
MD02G1085100	MD02G1085100	Chr02:6677645-6681325	CK	LT_10h	2.44919	5.50568	1.16861	0.0013	0.0294836	yes
MD02G1085200	MD02G1085200	Chr02:6684729-6690159	CK	LT_10h	5.46455	14.7234	1.42993	0.00065	0.0168487	yes
MD02G1085800	MD02G1085800	Chr02:6740820-6744778	CK	LT_10h	3.33016	1.43262	-1.21694	0.0001	0.00349274	yes
MD02G1086500_novel01	MD02G1086500	Chr02:6778415-6782838	CK	LT_10h	5.86504	1.70181	-1.78507	0.0005	0.0135983	yes
MD02G1086700	MD02G1086700	Chr02:6793487-6795960	CK	LT_10h	29.3906	67.3649	1.19664	5e-05	0.0018908	yes
MD02G1086900	MD02G1086900	Chr02:6808122-6811775	CK	LT_10h	2.3842	5.38772	1.17617	0.0006	0.0157787	yes
MD02G1087100_novel01	MD02G1087100	Chr02:6819424-6820191	CK	LT_10h	241.045	10.5067	-4.51993	5e-05	0.0018908	yes
MD02G1089800	MD02G1089800	Chr02:7131940-7132573	CK	LT_10h	11.123	3.57958	-1.63568	0.00045	0.0124759	yes
MD02G1091800	MD02G1091800	Chr02:7274901-7277590	CK	LT_10h	82.6052	36.8113	-1.16608	5e-05	0.0018908	yes
MD02G1092100	MD02G1092100	Chr02:7312511-7314531	CK	LT_10h	0.0658976	1.65061	4.64663	0.0004	0.0113066	yes
MD02G1092500	MD02G1092500	Chr02:7330781-7332840	CK	LT_10h	1.63494	7.01301	2.1008	5e-05	0.0018908	yes
MD02G1093500	MD02G1093500	Chr02:7440988-7443787	CK	LT_10h	22.7618	4.62256	-2.29985	5e-05	0.0018908	yes
MD02G1096000	MD02G1096000	Chr02:7575837-7581628	CK	LT_10h	7.93484	17.19	1.1153	5e-05	0.0018908	yes
MD02G1096100	MD02G1096100	Chr02:7600658-7602728	CK	LT_10h	29.708	190.327	2.67956	5e-05	0.0018908	yes
MD02G1096300	MD02G1096300	Chr02:7613882-7615594	CK	LT_10h	36.1442	2.95122	-3.61438	5e-05	0.0018908	yes
MD02G1096900_novel01	MD02G1096900	Chr02:7663436-7665603	CK	LT_10h	11.7243	3.46929	-1.75679	5e-05	0.0018908	yes
MD02G1099800	MD02G1099800	Chr02:7915918-7917772	CK	LT_10h	83.6	278.237	1.73474	5e-05	0.0018908	yes
MD02G1101600	MD02G1101600	Chr02:8172461-8175836	CK	LT_10h	1.31999	0.286524	-2.2038	0.0005	0.0135983	yes
MD02G1102300_novel01	MD02G1102300	Chr02:8203275-8211524	CK	LT_10h	2.67151	8.57995	1.68332	0.0001	0.00349274	yes
MD02G1104100	MD02G1104100	Chr02:8340888-8360345	CK	LT_10h	15.7669	7.03843	-1.16358	0.0022	0.0448012	yes
MD02G1105400	MD02G1105400	Chr02:8547876-8550853	CK	LT_10h	3.53496	7.99617	1.17762	0.0009	0.0219831	yes
MD02G1105700_novel01	MD02G1105700	Chr02:8574519-8575452	CK	LT_10h	2.59992	187.325	6.17093	5e-05	0.0018908	yes
MD02G1106300	MD02G1106300	Chr02:8603056-8611583	CK	LT_10h	6.28588	2.44409	-1.36282	5e-05	0.0018908	yes
MD02G1107000	MD02G1107000	Chr02:8653791-8655869	CK	LT_10h	2.20559	18.3998	3.06045	5e-05	0.0018908	yes
MD02G1107500_novel01	MD02G1107500	Chr02:8675681-8679919	CK	LT_10h	4.88129	1.1481	-2.08801	5e-05	0.0018908	yes
MD02G1107800	MD02G1107800	Chr02:8713246-8717016	CK	LT_10h	0.604944	4.15142	2.77873	5e-05	0.0018908	yes
MD02G1113800_novel02	MD02G1113800	Chr02:9246804-9269237	CK	LT_10h	1.94953	9.97621	2.35537	0.0017	0.0364663	yes
MD02G1114900	MD02G1114900	Chr02:9334446-9337006	CK	LT_10h	2.99281	0.329043	-3.18515	5e-05	0.0018908	yes
MD02G1115100	MD02G1115100	Chr02:9352646-9358370	CK	LT_10h	1.15481	2.93986	1.34809	0.0001	0.00349274	yes
MD02G1115300	MD02G1115300	Chr02:9380614-9385504	CK	LT_10h	0.327169	0.058024	-2.49531	0.00075	0.0189311	yes
MD02G1116300	MD02G1116300	Chr02:9497469-9500031	CK	LT_10h	4.50377	1.64237	-1.45535	0.0004	0.0113066	yes
MD02G1116500_novel03	MD02G1116500	Chr02:9503000-9507811	CK	LT_10h	87.6104	303.201	1.7911	5e-05	0.0018908	yes
MD02G1116600	MD02G1116600	Chr02:9507812-9509703	CK	LT_10h	128.766	265.715	1.04513	5e-05	0.0018908	yes
MD02G1118000	MD02G1118000	Chr02:9604124-9606886	CK	LT_10h	24.253	2.82059	-3.1041	0.00095	0.0229678	yes
MD02G1118000_novel02	MD02G1118000	Chr02:9604124-9606886	CK	LT_10h	240.709	11.8272	-4.34711	5e-05	0.0018908	yes
MD02G1118500_novel01	MD02G1118500	Chr02:9611503-9617787	CK	LT_10h	6.44325	18.2536	1.50232	5e-05	0.0018908	yes
MD02G1118500_novel04	MD02G1118500	Chr02:9611503-9617787	CK	LT_10h	1.08114	10.7319	3.31128	5e-05	0.0018908	yes
MD02G1119200	MD02G1119200	Chr02:9661156-9662853	CK	LT_10h	2.1252	5.63017	1.40558	0.002	0.0415427	yes
MD02G1119600	MD02G1119600	Chr02:9709474-9712915	CK	LT_10h	6.89654	24.0339	1.80113	5e-05	0.0018908	yes
MD02G1119600_novel01	MD02G1119600	Chr02:9709474-9712915	CK	LT_10h	2.19593	15.7913	2.84622	0.0001	0.00349274	yes
MD02G1120600_novel02	MD02G1120600	Chr02:9858444-9861389	CK	LT_10h	3.03352	6.82749	1.17036	0.0014	0.0312939	yes
MD02G1120600_novel03	MD02G1120600	Chr02:9858444-9861389	CK	LT_10h	0.682813	3.42962	2.32848	0.001	0.0239185	yes
MD02G1121300	MD02G1121300	Chr02:9894502-9901698	CK	LT_10h	0.392141	9.10979	4.53797	5e-05	0.0018908	yes
MD02G1121700	MD02G1121700	Chr02:9915781-9918905	CK	LT_10h	10.8326	21.7434	1.0052	5e-05	0.0018908	yes
MD02G1122000	MD02G1122000	Chr02:9939687-9941951	CK	LT_10h	12.6749	4.56551	-1.47313	5e-05	0.0018908	yes
MD02G1122200	MD02G1122200	Chr02:9953963-9955432	CK	LT_10h	5.88624	13.7061	1.2194	0.0001	0.00349274	yes
MD02G1122600_novel01	MD02G1122600	Chr02:9976246-9977034	CK	LT_10h	3.31591	37.9588	3.51696	5e-05	0.0018908	yes
MD02G1122800	MD02G1122800	Chr02:9985036-9987714	CK	LT_10h	1.78641	8.74928	2.2921	5e-05	0.0018908	yes
MD02G1123000	MD02G1123000	Chr02:10004207-10007411	CK	LT_10h	26.2847	13.091	-1.00565	0.00085	0.0209746	yes
MD02G1123800	MD02G1123800	Chr02:10088662-10091466	CK	LT_10h	3.97788	19.3288	2.28068	5e-05	0.0018908	yes
MD02G1124100	MD02G1124100	Chr02:10104503-10108178	CK	LT_10h	2.85511	8.16006	1.51503	0.0016	0.0347686	yes
MD02G1124100_novel03	MD02G1124100	Chr02:10104503-10108178	CK	LT_10h	6.76918	17.8487	1.39877	0.00015	0.00495919	yes
MD02G1124800	MD02G1124800	Chr02:10156393-10158635	CK	LT_10h	17.7929	8.07775	-1.13927	5e-05	0.0018908	yes
MD02G1126500	MD02G1126500	Chr02:10247562-10249639	CK	LT_10h	6.56009	17.9515	1.45232	5e-05	0.0018908	yes
MD02G1127500	MD02G1127500	Chr02:10320628-10323181	CK	LT_10h	3.23999	8.69563	1.4243	5e-05	0.0018908	yes
MD02G1127900	MD02G1127900	Chr02:10362598-10364559	CK	LT_10h	0.188234	1.28652	2.77287	0.00085	0.0209746	yes
MD02G1128300	MD02G1128300	Chr02:10371195-10377110	CK	LT_10h	1.88268	0.787143	-1.25809	0.0017	0.0364663	yes
MD02G1130100	MD02G1130100	Chr02:10486375-10489053	CK	LT_10h	2.44203	0.250655	-3.2843	5e-05	0.0018908	yes
MD02G1130200	MD02G1130200	Chr02:10489815-10492139	CK	LT_10h	4.81224	2.2969	-1.06702	0.0019	0.0398609	yes
MD02G1130800	MD02G1130800	Chr02:10527496-10530536	CK	LT_10h	391.796	128.94	-1.60341	5e-05	0.0018908	yes
MD02G1130800_novel01	MD02G1130800	Chr02:10527496-10530536	CK	LT_10h	239.245	84.4365	-1.50255	0.00205	0.0423546	yes
MD02G1131500_novel01	MD02G1131500	Chr02:10605004-10607467	CK	LT_10h	12.9538	0.0902505	-7.16522	0.0007	0.0179062	yes
MD02G1132200	MD02G1132200	Chr02:10684584-10687000	CK	LT_10h	21.7242	56.8893	1.38885	5e-05	0.0018908	yes
MD02G1133100	MD02G1133100	Chr02:10771788-10775261	CK	LT_10h	7.19485	3.22942	-1.15569	5e-05	0.0018908	yes
MD02G1133200	MD02G1133200	Chr02:10776819-10777371	CK	LT_10h	35.6638	14.5749	-1.29098	5e-05	0.0018908	yes
MD02G1134400	MD02G1134400	Chr02:10887601-10888589	CK	LT_10h	69.0882	9.62283	-2.84391	5e-05	0.0018908	yes
MD02G1135700_novel02	MD02G1135700	Chr02:11281208-11288045	CK	LT_10h	6.01848	15.1411	1.331	5e-05	0.0018908	yes
MD02G1136300_novel02	MD02G1136300	Chr02:11368699-11375731	CK	LT_10h	2.49755	6.1932	1.31017	0.0012	0.0276579	yes
MD02G1137900	MD02G1137900	Chr02:11561015-11564543	CK	LT_10h	16.6335	6.51378	-1.35253	5e-05	0.0018908	yes
MD02G1139700	MD02G1139700	Chr02:11645171-11647170	CK	LT_10h	4.46287	16.9629	1.92634	5e-05	0.0018908	yes
MD02G1139900	MD02G1139900	Chr02:11658185-11659876	CK	LT_10h	112.29	754.216	2.74774	5e-05	0.0018908	yes
MD02G1140200	MD02G1140200	Chr02:11689230-11690347	CK	LT_10h	1.40803	1255.03	9.79982	5e-05	0.0018908	yes
MD02G1140200_novel02	MD02G1140200	Chr02:11689230-11690347	CK	LT_10h	0.907431	369.723	8.67044	5e-05	0.0018908	yes
MD02G1140600_novel01	MD02G1140600	Chr02:11699238-11700494	CK	LT_10h	41.4143	257.102	2.63414	5e-05	0.0018908	yes
MD02G1140700	MD02G1140700	Chr02:11704104-11707099	CK	LT_10h	13.1535	54.6792	2.05555	5e-05	0.0018908	yes
MD02G1141700	MD02G1141700	Chr02:11787117-11789484	CK	LT_10h	3.93306	10.0639	1.35547	5e-05	0.0018908	yes
MD02G1142300	MD02G1142300	Chr02:11822470-11827253	CK	LT_10h	1.72122	0.261609	-2.71795	0.0003	0.00891878	yes
MD02G1143900	MD02G1143900	Chr02:11941059-11945649	CK	LT_10h	5.4264	26.4959	2.2877	5e-05	0.0018908	yes
MD02G1144600	MD02G1144600	Chr02:11975929-11978146	CK	LT_10h	0.553	4.42478	3.00025	5e-05	0.0018908	yes
MD02G1148800	MD02G1148800	Chr02:12234752-12237263	CK	LT_10h	8.62059	1.60436	-2.42578	0.00155	0.0339186	yes
MD02G1148800_novel01	MD02G1148800	Chr02:12234752-12237263	CK	LT_10h	11.9926	4.68812	-1.35507	5e-05	0.0018908	yes
MD02G1150700	MD02G1150700	Chr02:12402867-12403895	CK	LT_10h	0.593951	18.9986	4.9994	0.0001	0.00349274	yes
MD02G1151400	MD02G1151400	Chr02:12486312-12499304	CK	LT_10h	8.00376	16.9143	1.07949	5e-05	0.0018908	yes
MD02G1151700	MD02G1151700	Chr02:12519422-12523424	CK	LT_10h	5.548	17.078	1.6221	0.00025	0.00766462	yes
MD02G1151700_novel11	MD02G1151700	Chr02:12519422-12523424	CK	LT_10h	10.6748	36.8289	1.78662	5e-05	0.0018908	yes
MD02G1151900	MD02G1151900	Chr02:12531012-12534910	CK	LT_10h	32.9809	76.4561	1.213	5e-05	0.0018908	yes
MD02G1152200	MD02G1152200	Chr02:12557393-12558377	CK	LT_10h	4.58204	20.4786	2.16006	5e-05	0.0018908	yes
MD02G1153100	MD02G1153100	Chr02:12673159-12675574	CK	LT_10h	3.77315	1.35999	-1.47217	0.001	0.0239185	yes
MD02G1154100	MD02G1154100	Chr02:12780734-12784077	CK	LT_10h	4.80135	15.3102	1.67298	5e-05	0.0018908	yes
MD02G1154700	MD02G1154700	Chr02:12815499-12817665	CK	LT_10h	5.08299	1.05731	-2.26527	0.00095	0.0229678	yes
MD02G1155000	MD02G1155000	Chr02:12850367-12853084	CK	LT_10h	10.6458	43.7006	2.03737	5e-05	0.0018908	yes
MD02G1156000	MD02G1156000	Chr02:12996857-12998846	CK	LT_10h	3.99161	1.8716	-1.0927	0.00185	0.0390254	yes
MD02G1156700	MD02G1156700	Chr02:13025959-13031191	CK	LT_10h	9.16986	2.47356	-1.89031	5e-05	0.0018908	yes
MD02G1157100	MD02G1157100	Chr02:13140815-13145950	CK	LT_10h	4.14977	0.88817	-2.22412	5e-05	0.0018908	yes
MD02G1157500	MD02G1157500	Chr02:13174490-13174967	CK	LT_10h	1.88339	10.1818	2.43459	0.0004	0.0113066	yes
MD02G1158400_novel01	MD02G1158400	Chr02:13207077-13213418	CK	LT_10h	16.3913	36.1995	1.14304	0.00025	0.00766462	yes
MD02G1158600	MD02G1158600	Chr02:13213672-13215774	CK	LT_10h	3.07484	74.7021	4.60257	5e-05	0.0018908	yes
MD02G1159100	MD02G1159100	Chr02:13321720-13325162	CK	LT_10h	13.145	5.03162	-1.38542	5e-05	0.0018908	yes
MD02G1162900	MD02G1162900	Chr02:13800326-13801987	CK	LT_10h	11.7292	2.51539	-2.22125	5e-05	0.0018908	yes
MD02G1163000	MD02G1163000	Chr02:13869048-13870449	CK	LT_10h	25.4389	12.0589	-1.07693	0.0006	0.0157787	yes
MD02G1163100	MD02G1163100	Chr02:13910472-13911769	CK	LT_10h	1.0737	6.96064	2.69663	5e-05	0.0018908	yes
MD02G1163500	MD02G1163500	Chr02:13947070-13948105	CK	LT_10h	4.7326	1.08452	-2.12558	5e-05	0.0018908	yes
MD02G1164300_novel02	MD02G1164300	Chr02:14026820-14031584	CK	LT_10h	3.21915	0.890772	-1.85355	0.0001	0.00349274	yes
MD02G1164400	MD02G1164400	Chr02:14043426-14047026	CK	LT_10h	2.39778	0.339167	-2.82163	5e-05	0.0018908	yes
MD02G1164800	MD02G1164800	Chr02:14082085-14087025	CK	LT_10h	8.34788	3.90486	-1.09614	0.0001	0.00349274	yes
MD02G1165400	MD02G1165400	Chr02:14150575-14155888	CK	LT_10h	12.624	3.23806	-1.96297	5e-05	0.0018908	yes
MD02G1165400_novel04	MD02G1165400	Chr02:14150575-14155888	CK	LT_10h	10.7588	2.49066	-2.11092	0.0001	0.00349274	yes
MD02G1165600	MD02G1165600	Chr02:14208038-14218546	CK	LT_10h	2.32768	0.784396	-1.56924	0.0001	0.00349274	yes
MD02G1166700	MD02G1166700	Chr02:14302903-14304995	CK	LT_10h	15.059	3.59175	-2.06787	5e-05	0.0018908	yes
MD02G1166800	MD02G1166800	Chr02:14308817-14314076	CK	LT_10h	3.55435	1.39923	-1.34496	0.0004	0.0113066	yes
MD02G1167600	MD02G1167600	Chr02:14368093-14368620	CK	LT_10h	10.9015	1.0764	-3.34023	5e-05	0.0018908	yes
MD02G1168100	MD02G1168100	Chr02:14418376-14425674	CK	LT_10h	1.83911	0.44144	-2.05872	0.0001	0.00349274	yes
MD02G1168400_novel02	MD02G1168400	Chr02:14452155-14456054	CK	LT_10h	3.12898	19.8616	2.66622	0.00015	0.00495919	yes
MD02G1168700	MD02G1168700	Chr02:14461679-14463756	CK	LT_10h	2.41165	6.04216	1.32504	0.00045	0.0124759	yes
MD02G1169000	MD02G1169000	Chr02:14486845-14490994	CK	LT_10h	2.2127	0.173239	-3.67498	5e-05	0.0018908	yes
MD02G1169700_novel03	MD02G1169700	Chr02:14672018-14677047	CK	LT_10h	3.69872	10.9166	1.56143	0.0001	0.00349274	yes
MD02G1169800_novel01	MD02G1169800	Chr02:14682607-14684331	CK	LT_10h	16.023	4.23224	-1.92065	5e-05	0.0018908	yes
MD02G1171800	MD02G1171800	Chr02:14913457-14916224	CK	LT_10h	8.90403	4.37103	-1.02648	0.0015	0.0330433	yes
MD02G1172100	MD02G1172100	Chr02:14956831-14958337	CK	LT_10h	17.7668	8.28096	-1.10132	0.00015	0.00495919	yes
MD02G1172500	MD02G1172500	Chr02:15075036-15077293	CK	LT_10h	3.85783	9.42129	1.28813	0.00015	0.00495919	yes
MD02G1173500	MD02G1173500	Chr02:15231978-15232383	CK	LT_10h	36.8129	9.41153	-1.96771	0.0002	0.00634417	yes
MD02G1174000	MD02G1174000	Chr02:15301831-15304926	CK	LT_10h	4.51361	1.26181	-1.83879	5e-05	0.0018908	yes
MD02G1174600	MD02G1174600	Chr02:15337560-15340646	CK	LT_10h	3.57204	0.151473	-4.55961	0.0001	0.00349274	yes
MD02G1175000	MD02G1175000	Chr02:15383029-15389801	CK	LT_10h	3.83567	1.90584	-1.00905	0.00215	0.0440061	yes
MD02G1176000_novel01	MD02G1176000	Chr02:15500827-15507419	CK	LT_10h	2.96013	27.2643	3.20328	5e-05	0.0018908	yes
MD02G1176000_novel03	MD02G1176000	Chr02:15500827-15507419	CK	LT_10h	3.70267	11.9332	1.68835	0.0016	0.0347686	yes
MD02G1179400	MD02G1179400	Chr02:15914634-15916068	CK	LT_10h	6.34963	17.9845	1.50201	5e-05	0.0018908	yes
MD02G1179500	MD02G1179500	Chr02:15953769-15956142	CK	LT_10h	10.4772	4.77059	-1.13502	0.00055	0.01471	yes
MD02G1179600	MD02G1179600	Chr02:15959362-15960738	CK	LT_10h	25.1641	8.46969	-1.57099	5e-05	0.0018908	yes
MD02G1180300	MD02G1180300	Chr02:16058334-16061924	CK	LT_10h	0.0871468	0.710484	3.02728	0.00075	0.0189311	yes
MD02G1180800	MD02G1180800	Chr02:16212931-16219613	CK	LT_10h	1.26926	0.287468	-2.14251	0.0007	0.0179062	yes
MD02G1181000	MD02G1181000	Chr02:16254371-16256105	CK	LT_10h	9.15596	23.9113	1.38491	5e-05	0.0018908	yes
MD02G1181300	MD02G1181300	Chr02:16296787-16298402	CK	LT_10h	51.6836	24.798	-1.05948	5e-05	0.0018908	yes
MD02G1182600_novel02	MD02G1182600	Chr02:16471561-16473842	CK	LT_10h	18.373	2.83541	-2.69596	5e-05	0.0018908	yes
MD02G1184400_novel01	MD02G1184400	Chr02:16703709-16708235	CK	LT_10h	6.34904	68.055	3.42209	5e-05	0.0018908	yes
MD02G1184400_novel05	MD02G1184400	Chr02:16703709-16708235	CK	LT_10h	9.61478	64.69	2.75022	5e-05	0.0018908	yes
MD02G1184400_novel07	MD02G1184400	Chr02:16703709-16708235	CK	LT_10h	4.98785	33.1721	2.73348	5e-05	0.0018908	yes
MD02G1185100	MD02G1185100	Chr02:16803843-16807656	CK	LT_10h	26.2903	78.6629	1.58115	5e-05	0.0018908	yes
MD02G1185300	MD02G1185300	Chr02:16826499-16831141	CK	LT_10h	3.05439	0.535337	-2.51236	5e-05	0.0018908	yes
MD02G1185900	MD02G1185900	Chr02:16892350-16893874	CK	LT_10h	0.715866	6.72487	3.23175	5e-05	0.0018908	yes
MD02G1187100	MD02G1187100	Chr02:17020356-17031282	CK	LT_10h	22.1527	9.34718	-1.24488	0.00095	0.0229678	yes
MD02G1187200	MD02G1187200	Chr02:17063199-17064601	CK	LT_10h	60.3312	207.944	1.78522	5e-05	0.0018908	yes
MD02G1187800_novel03	MD02G1187800	Chr02:17165593-17169001	CK	LT_10h	3.81197	76.2658	4.32243	5e-05	0.0018908	yes
MD02G1187800_novel04	MD02G1187800	Chr02:17165593-17169001	CK	LT_10h	2.05104	23.1169	3.49452	5e-05	0.0018908	yes
MD02G1188900	MD02G1188900	Chr02:17257030-17261825	CK	LT_10h	0.587687	3.55534	2.59687	0.00025	0.00766462	yes
MD02G1188900_novel01	MD02G1188900	Chr02:17257030-17261825	CK	LT_10h	0.455883	3.00123	2.71882	0.00085	0.0209746	yes
MD02G1189000	MD02G1189000	Chr02:17268174-17269458	CK	LT_10h	8.5328	20.5652	1.26911	5e-05	0.0018908	yes
MD02G1189200	MD02G1189200	Chr02:17279049-17279779	CK	LT_10h	196.477	71.9879	-1.44854	5e-05	0.0018908	yes
MD02G1190200	MD02G1190200	Chr02:17529866-17536102	CK	LT_10h	5.53261	17.4	1.65305	5e-05	0.0018908	yes
MD02G1190500	MD02G1190500	Chr02:17556745-17560838	CK	LT_10h	1.3886	4.33657	1.64293	0.00045	0.0124759	yes
MD02G1192600	MD02G1192600	Chr02:18226663-18228431	CK	LT_10h	119.283	17.7146	-2.75138	5e-05	0.0018908	yes
MD02G1193100	MD02G1193100	Chr02:18315682-18316567	CK	LT_10h	1.4784	5.33618	1.85177	0.00025	0.00766462	yes
MD02G1193300	MD02G1193300	Chr02:18373154-18375845	CK	LT_10h	10.1776	32.5436	1.67698	0.00015	0.00495919	yes
MD02G1193300_novel01	MD02G1193300	Chr02:18373154-18375845	CK	LT_10h	8.61738	29.8766	1.79369	0.0007	0.0179062	yes
MD02G1193300_novel07	MD02G1193300	Chr02:18373154-18375845	CK	LT_10h	4.74498	14.6607	1.62748	0.00095	0.0229678	yes
MD02G1193700	MD02G1193700	Chr02:18432053-18434117	CK	LT_10h	20.2223	66.1252	1.70925	5e-05	0.0018908	yes
MD02G1193800	MD02G1193800	Chr02:18434381-18437998	CK	LT_10h	2.14986	8.46301	1.97693	5e-05	0.0018908	yes
MD02G1194100	MD02G1194100	Chr02:18479143-18483873	CK	LT_10h	4.23358	17.5786	2.05387	5e-05	0.0018908	yes
MD02G1194600	MD02G1194600	Chr02:18579949-18583836	CK	LT_10h	16.0089	4.81367	-1.73367	5e-05	0.0018908	yes
MD02G1195700	MD02G1195700	Chr02:18731546-18734664	CK	LT_10h	1.38938	0.172461	-3.0101	0.001	0.0239185	yes
MD02G1198100_novel04	MD02G1198100	Chr02:19285219-19294399	CK	LT_10h	0.474575	6.1747	3.70166	0.00175	0.0373044	yes
MD02G1198700	MD02G1198700	Chr02:19509786-19511902	CK	LT_10h	5.85103	1.24402	-2.23368	0.0001	0.00349274	yes
MD02G1199000	MD02G1199000	Chr02:19549383-19550603	CK	LT_10h	1.77934	11.2733	2.6635	5e-05	0.0018908	yes
MD02G1199700	MD02G1199700	Chr02:19650734-19652421	CK	LT_10h	12.6979	32.7472	1.36678	5e-05	0.0018908	yes
MD02G1203600	MD02G1203600	Chr02:20336664-20346608	CK	LT_10h	4.3665	1.85145	-1.23782	5e-05	0.0018908	yes
MD02G1203900	MD02G1203900	Chr02:20368617-20372997	CK	LT_10h	2.30777	0.209585	-3.46089	0.00225	0.0455813	yes
MD02G1205100	MD02G1205100	Chr02:20518988-20524134	CK	LT_10h	4.20994	1.54664	-1.44466	0.00055	0.01471	yes
MD02G1205300	MD02G1205300	Chr02:20530492-20534287	CK	LT_10h	5.2423	15.2533	1.54085	5e-05	0.0018908	yes
MD02G1210400	MD02G1210400	Chr02:21931906-21934711	CK	LT_10h	11.5473	24.2592	1.07098	0.0002	0.00634417	yes
MD02G1211500	MD02G1211500	Chr02:22539141-22555139	CK	LT_10h	0.958589	0.322945	-1.56962	0.0004	0.0113066	yes
MD02G1211700	MD02G1211700	Chr02:22643279-22649191	CK	LT_10h	7.33148	15.4607	1.07643	0.00015	0.00495919	yes
MD02G1212800_novel03	MD02G1212800	Chr02:22872955-22891722	CK	LT_10h	2.32109	8.15099	1.81218	0.00055	0.01471	yes
MD02G1214300	MD02G1214300	Chr02:23803417-23829088	CK	LT_10h	7.08665	2.59438	-1.44971	5e-05	0.0018908	yes
MD02G1217800_novel02	MD02G1217800	Chr02:25297024-25310344	CK	LT_10h	4.71563	1.36385	-1.78977	0.0007	0.0179062	yes
MD02G1218600	MD02G1218600	Chr02:25399600-25404447	CK	LT_10h	2.71399	1.16837	-1.21592	0.00035	0.0101346	yes
MD02G1219900_novel01	MD02G1219900	Chr02:25552310-25555106	CK	LT_10h	21.2091	47.5507	1.16478	5e-05	0.0018908	yes
MD02G1220100	MD02G1220100	Chr02:25558134-25560022	CK	LT_10h	12.2019	5.699	-1.09833	0.0005	0.0135983	yes
MD02G1221500	MD02G1221500	Chr02:25841525-25844893	CK	LT_10h	7.63094	2.53018	-1.59262	5e-05	0.0018908	yes
MD02G1225400	MD02G1225400	Chr02:26412933-26416530	CK	LT_10h	19.5501	40.2353	1.04129	5e-05	0.0018908	yes
MD02G1226100	MD02G1226100	Chr02:26540488-26543771	CK	LT_10h	8.4041	18.3808	1.12903	5e-05	0.0018908	yes
MD02G1226500	MD02G1226500	Chr02:26646661-26656800	CK	LT_10h	3.95751	15.6248	1.98117	5e-05	0.0018908	yes
MD02G1226500_novel01	MD02G1226500	Chr02:26646661-26656800	CK	LT_10h	2.65374	13.8357	2.3823	0.00095	0.0229678	yes
MD02G1228500	MD02G1228500	Chr02:27031828-27034662	CK	LT_10h	11.3346	5.18525	-1.12825	0.00045	0.0124759	yes
MD02G1228800	MD02G1228800	Chr02:27110154-27115346	CK	LT_10h	0.153733	4.4289	4.84845	0.0001	0.00349274	yes
MD02G1229500	MD02G1229500	Chr02:27338389-27342037	CK	LT_10h	1.49018	3.60766	1.27558	0.0022	0.0448012	yes
MD02G1230100	MD02G1230100	Chr02:27588219-27597333	CK	LT_10h	6.36381	1.99408	-1.67417	5e-05	0.0018908	yes
MD02G1237400	MD02G1237400	Chr02:28489435-28496429	CK	LT_10h	6.68417	16.699	1.32094	5e-05	0.0018908	yes
MD02G1239200	MD02G1239200	Chr02:28728673-28729726	CK	LT_10h	7.17395	1.42143	-2.33542	5e-05	0.0018908	yes
MD02G1240800	MD02G1240800	Chr02:28917473-28922507	CK	LT_10h	0.662946	0.0714118	-3.21466	0.001	0.0239185	yes
MD02G1240900	MD02G1240900	Chr02:28926423-28932114	CK	LT_10h	2.29176	0.223438	-3.35851	5e-05	0.0018908	yes
MD02G1241700	MD02G1241700	Chr02:29040185-29044575	CK	LT_10h	1.57645	0.2891	-2.44704	0.00015	0.00495919	yes
MD02G1241800_novel08	MD02G1241800	Chr02:29161057-29166491	CK	LT_10h	6.18226	21.7654	1.81583	5e-05	0.0018908	yes
MD02G1242600_novel01	MD02G1242600	Chr02:29294138-29296153	CK	LT_10h	20.3073	6.86046	-1.56562	0.001	0.0239185	yes
MD02G1244700	MD02G1244700	Chr02:29466263-29469579	CK	LT_10h	23.5297	9.27551	-1.34299	5e-05	0.0018908	yes
MD02G1245100	MD02G1245100	Chr02:29509316-29512803	CK	LT_10h	4.40324	10.9089	1.30887	5e-05	0.0018908	yes
MD02G1245800	MD02G1245800	Chr02:29632118-29634729	CK	LT_10h	4.09939	1.37271	-1.57838	5e-05	0.0018908	yes
MD02G1246300	MD02G1246300	Chr02:29660248-29663265	CK	LT_10h	6.17874	1.80733	-1.77346	5e-05	0.0018908	yes
MD02G1246800	MD02G1246800	Chr02:29708141-29709201	CK	LT_10h	4.13225	1.14268	-1.85451	0.00065	0.0168487	yes
MD02G1247100_novel01	MD02G1247100	Chr02:29739125-29742345	CK	LT_10h	1.77359	0.468953	-1.91916	0.00015	0.00495919	yes
MD02G1247900	MD02G1247900	Chr02:29807578-29812008	CK	LT_10h	13.5965	5.21909	-1.38137	5e-05	0.0018908	yes
MD02G1248100	MD02G1248100	Chr02:29872965-29874339	CK	LT_10h	0.105323	7.53267	6.16027	0.00035	0.0101346	yes
MD02G1248200	MD02G1248200	Chr02:29895231-29896752	CK	LT_10h	2.08999	44.265	4.4046	5e-05	0.0018908	yes
MD02G1249500	MD02G1249500	Chr02:30018588-30021247	CK	LT_10h	3.07636	27.4117	3.1555	5e-05	0.0018908	yes
MD02G1249700	MD02G1249700	Chr02:30037326-30038109	CK	LT_10h	2.73942	32.4809	3.56765	5e-05	0.0018908	yes
MD02G1249800	MD02G1249800	Chr02:30072888-30075771	CK	LT_10h	3.06084	12.6772	2.05023	5e-05	0.0018908	yes
MD02G1249900	MD02G1249900	Chr02:30089548-30097132	CK	LT_10h	1.84013	0.643328	-1.51618	0.0016	0.0347686	yes
MD02G1250400	MD02G1250400	Chr02:30200635-30202930	CK	LT_10h	1.4316	4.29991	1.58667	0.00015	0.00495919	yes
MD02G1254000	MD02G1254000	Chr02:30559212-30563052	CK	LT_10h	2.6399	0.70361	-1.90764	0.00075	0.0189311	yes
MD02G1254300	MD02G1254300	Chr02:30585392-30587315	CK	LT_10h	11.5542	1.99481	-2.53409	5e-05	0.0018908	yes
MD02G1254400	MD02G1254400	Chr02:30601083-30616465	CK	LT_10h	1.55099	0.0424954	-5.18974	5e-05	0.0018908	yes
MD02G1254800	MD02G1254800	Chr02:30632095-30648463	CK	LT_10h	0.348231	0.0875431	-1.99198	0.00235	0.0471571	yes
MD02G1254900	MD02G1254900	Chr02:30648966-30656678	CK	LT_10h	15.7231	4.45639	-1.81893	5e-05	0.0018908	yes
MD02G1255900	MD02G1255900	Chr02:30781900-30788217	CK	LT_10h	5.90929	2.47722	-1.25426	0.0005	0.0135983	yes
MD02G1256300	MD02G1256300	Chr02:30854525-30859747	CK	LT_10h	8.51675	4.10232	-1.05386	0.00065	0.0168487	yes
MD02G1257100	MD02G1257100	Chr02:30953245-30956785	CK	LT_10h	9.54288	26.9394	1.49722	5e-05	0.0018908	yes
MD02G1257400	MD02G1257400	Chr02:30984637-30988119	CK	LT_10h	51.3997	22.675	-1.18066	5e-05	0.0018908	yes
MD02G1258500	MD02G1258500	Chr02:31167981-31174917	CK	LT_10h	5.85818	24.2458	2.04921	5e-05	0.0018908	yes
MD02G1258500_novel01	MD02G1258500	Chr02:31167981-31174917	CK	LT_10h	4.48579	15.3268	1.77263	0.0001	0.00349274	yes
MD02G1259000	MD02G1259000	Chr02:31241902-31246657	CK	LT_10h	4.35089	0.611657	-2.83052	5e-05	0.0018908	yes
MD02G1259200	MD02G1259200	Chr02:31266721-31274575	CK	LT_10h	24.1789	10.928	-1.14572	0.0015	0.0330433	yes
MD02G1259300	MD02G1259300	Chr02:31278298-31280546	CK	LT_10h	10.0281	49.1003	2.29168	5e-05	0.0018908	yes
MD02G1259900	MD02G1259900	Chr02:31354107-31354434	CK	LT_10h	7.52031	25.5926	1.76686	0.0006	0.0157787	yes
MD02G1261000	MD02G1261000	Chr02:31472329-31473797	CK	LT_10h	20.2719	114.669	2.49992	5e-05	0.0018908	yes
MD02G1261300	MD02G1261300	Chr02:31515783-31519552	CK	LT_10h	4.32925	9.82524	1.18237	0.0007	0.0179062	yes
MD02G1263600_novel02	MD02G1263600	Chr02:31767032-31782573	CK	LT_10h	6.31548	17.0342	1.43147	5e-05	0.0018908	yes
MD02G1264800	MD02G1264800	Chr02:31912002-31915553	CK	LT_10h	2.16439	4.94193	1.19111	5e-05	0.0018908	yes
MD02G1266600	MD02G1266600	Chr02:32068414-32072752	CK	LT_10h	4.09462	0.377563	-3.43894	5e-05	0.0018908	yes
MD02G1266900	MD02G1266900	Chr02:32117825-32123868	CK	LT_10h	4.21337	11.7152	1.47533	5e-05	0.0018908	yes
MD02G1267300_novel01	MD02G1267300	Chr02:32156145-32159200	CK	LT_10h	4.17012	9.34106	1.1635	0.00075	0.0189311	yes
MD02G1267400	MD02G1267400	Chr02:32171412-32174304	CK	LT_10h	0.831823	0.110727	-2.90927	0.00155	0.0339186	yes
MD02G1268400	MD02G1268400	Chr02:32309813-32312343	CK	LT_10h	7.32024	38.368	2.38994	5e-05	0.0018908	yes
MD02G1268400_novel01	MD02G1268400	Chr02:32309813-32312343	CK	LT_10h	5.19752	48.58	3.22447	5e-05	0.0018908	yes
MD02G1268400_novel02	MD02G1268400	Chr02:32309813-32312343	CK	LT_10h	4.52289	23.727	2.39122	5e-05	0.0018908	yes
MD02G1268400_novel03	MD02G1268400	Chr02:32309813-32312343	CK	LT_10h	12.7269	85.9265	2.75522	5e-05	0.0018908	yes
MD02G1268500	MD02G1268500	Chr02:32328556-32330994	CK	LT_10h	0.557076	1.89218	1.76411	0.0023	0.0463674	yes
MD02G1270300	MD02G1270300	Chr02:32511694-32515021	CK	LT_10h	3.04681	0.719234	-2.08276	0.0003	0.00891878	yes
MD02G1273500	MD02G1273500	Chr02:32809318-32811838	CK	LT_10h	6.02916	12.8696	1.09394	5e-05	0.0018908	yes
MD02G1274100	MD02G1274100	Chr02:32864833-32871575	CK	LT_10h	0.835091	0.133754	-2.64235	0.00045	0.0124759	yes
MD02G1275000	MD02G1275000	Chr02:32929384-32931191	CK	LT_10h	35.8225	246.765	2.7842	5e-05	0.0018908	yes
MD02G1275100	MD02G1275100	Chr02:32932574-32939177	CK	LT_10h	13.6609	36.8964	1.43343	5e-05	0.0018908	yes
MD02G1275100_novel01	MD02G1275100	Chr02:32932574-32939177	CK	LT_10h	1.00757	11.4859	3.51092	0.00215	0.0440061	yes
MD02G1276200	MD02G1276200	Chr02:33089798-33097895	CK	LT_10h	1.38329	0.265355	-2.38211	0.00025	0.00766462	yes
MD02G1276500	MD02G1276500	Chr02:33156106-33159245	CK	LT_10h	8.60346	3.31765	-1.37475	5e-05	0.0018908	yes
MD02G1276800	MD02G1276800	Chr02:33258674-33260736	CK	LT_10h	7.90046	21.0531	1.41402	0.00035	0.0101346	yes
MD02G1276900	MD02G1276900	Chr02:33260737-33262368	CK	LT_10h	6.20551	18.5208	1.57753	5e-05	0.0018908	yes
MD02G1278000	MD02G1278000	Chr02:33372667-33379580	CK	LT_10h	15.3044	5.43847	-1.49268	5e-05	0.0018908	yes
MD02G1278500	MD02G1278500	Chr02:33441634-33456384	CK	LT_10h	4.06368	1.95006	-1.05927	0.0014	0.0312939	yes
MD02G1279300	MD02G1279300	Chr02:33563334-33565895	CK	LT_10h	40.6141	17.081	-1.24959	5e-05	0.0018908	yes
MD02G1283900_novel04	MD02G1283900	Chr02:34067536-34071487	CK	LT_10h	13.9717	36.7508	1.39527	5e-05	0.0018908	yes
MD02G1284000_novel01	MD02G1284000	Chr02:34071611-34079382	CK	LT_10h	1.76171	5.9523	1.75647	0.0001	0.00349274	yes
MD02G1287500	MD02G1287500	Chr02:34413594-34423239	CK	LT_10h	34.8888	13.0018	-1.42405	5e-05	0.0018908	yes
MD02G1287600	MD02G1287600	Chr02:34424783-34440963	CK	LT_10h	4.59432	1.80068	-1.35131	5e-05	0.0018908	yes
MD02G1288500_novel01	MD02G1288500	Chr02:34491708-34498087	CK	LT_10h	6.11442	1.89329	-1.69132	5e-05	0.0018908	yes
MD02G1290300	MD02G1290300	Chr02:34614170-34617451	CK	LT_10h	11.394	4.19222	-1.44249	0.00055	0.01471	yes
MD02G1291200	MD02G1291200	Chr02:34695125-34698941	CK	LT_10h	9.36236	3.27492	-1.51541	0.0002	0.00634417	yes
MD02G1294000_novel01	MD02G1294000	Chr02:34917477-34918800	CK	LT_10h	59.7034	10.3491	-2.52831	5e-05	0.0018908	yes
MD02G1294200	MD02G1294200	Chr02:34930134-34932233	CK	LT_10h	1.53569	0.32458	-2.24224	0.001	0.0239185	yes
MD02G1294600_novel01	MD02G1294600	Chr02:34944680-34947162	CK	LT_10h	5.72678	19.2583	1.74969	5e-05	0.0018908	yes
MD02G1296000	MD02G1296000	Chr02:35094609-35097030	CK	LT_10h	3.20627	0.585435	-2.45332	5e-05	0.0018908	yes
MD02G1297100	MD02G1297100	Chr02:35239574-35241757	CK	LT_10h	3.05399	1.3061	-1.22544	0.00235	0.0471571	yes
MD02G1297200	MD02G1297200	Chr02:35243401-35246052	CK	LT_10h	3.50088	9.16089	1.38777	5e-05	0.0018908	yes
MD02G1299900	MD02G1299900	Chr02:35467565-35469068	CK	LT_10h	3.2285	18.8408	2.54492	5e-05	0.0018908	yes
MD02G1300500_novel01	MD02G1300500	Chr02:35520537-35524604	CK	LT_10h	3.00459	7.2404	1.2689	0.00115	0.0267223	yes
MD02G1301000	MD02G1301000	Chr02:35575193-35575959	CK	LT_10h	278.288	61.9405	-2.16762	5e-05	0.0018908	yes
MD02G1301500	MD02G1301500	Chr02:35607388-35610509	CK	LT_10h	3.04666	0.341899	-3.15559	5e-05	0.0018908	yes
MD02G1302100	MD02G1302100	Chr02:35645834-35650550	CK	LT_10h	2.18307	0.780982	-1.483	0.0002	0.00634417	yes
MD02G1305000	MD02G1305000	Chr02:35824001-35826292	CK	LT_10h	3.14558	11.7066	1.89593	5e-05	0.0018908	yes
MD02G1306200	MD02G1306200	Chr02:35927594-35934510	CK	LT_10h	4.7477	21.223	2.16033	5e-05	0.0018908	yes
MD02G1306700	MD02G1306700	Chr02:35993933-35999234	CK	LT_10h	1.43743	0.4379	-1.71482	0.00045	0.0124759	yes
MD02G1307100	MD02G1307100	Chr02:36235271-36241581	CK	LT_10h	1.26982	0.366499	-1.79274	0.00105	0.0248598	yes
MD02G1308000	MD02G1308000	Chr02:36327812-36334572	CK	LT_10h	0.133612	0.546289	2.03161	0.0014	0.0312939	yes
MD02G1312900_novel01	MD02G1312900	Chr02:36858211-36860448	CK	LT_10h	11.2824	3.48992	-1.69281	0.0001	0.00349274	yes
MD02G1313500	MD02G1313500	Chr02:36917284-36918414	CK	LT_10h	15.8879	6.22519	-1.35174	0.0006	0.0157787	yes
MD02G1313800	MD02G1313800	Chr02:36929038-36929920	CK	LT_10h	37.8834	17.3577	-1.12599	5e-05	0.0018908	yes
MD02G1313900	MD02G1313900	Chr02:36934717-36941055	CK	LT_10h	5.93345	17.2279	1.53781	5e-05	0.0018908	yes
MD02G1314600	MD02G1314600	Chr02:36984522-36986082	CK	LT_10h	28.0107	174.096	2.63583	5e-05	0.0018908	yes
MD02G1314600_novel01	MD02G1314600	Chr02:36984522-36986082	CK	LT_10h	5.19669	32.3286	2.63715	5e-05	0.0018908	yes
MD02G1314600_novel02	MD02G1314600	Chr02:36984522-36986082	CK	LT_10h	29.7623	178.683	2.58584	5e-05	0.0018908	yes
MD02G1315400	MD02G1315400	Chr02:37016704-37021168	CK	LT_10h	7.75408	3.3896	-1.19384	0.002	0.0415427	yes
MD02G1315600_novel01	MD02G1315600	Chr02:37026796-37029589	CK	LT_10h	7.29037	22.4328	1.62154	5e-05	0.0018908	yes
MD02G1315600_novel11	MD02G1315600	Chr02:37026796-37029589	CK	LT_10h	18.4068	52.5536	1.51355	5e-05	0.0018908	yes
MD02G1315700	MD02G1315700	Chr02:37036183-37038564	CK	LT_10h	6.1498	24.6683	2.00404	5e-05	0.0018908	yes
MD02G1316300_novel01	MD02G1316300	Chr02:37071386-37078591	CK	LT_10h	0.652102	2.67838	2.03819	0.00035	0.0101346	yes
MD02G1317400	MD02G1317400	Chr02:37166587-37168887	CK	LT_10h	4.15715	1.31968	-1.6554	0.00175	0.0373044	yes
MD02G1317800	MD02G1317800	Chr02:37219639-37227516	CK	LT_10h	17.9743	2.32268	-2.95208	5e-05	0.0018908	yes
MD02G1318200	MD02G1318200	Chr02:37266736-37273587	CK	LT_10h	5.78835	2.39082	-1.27565	0.0024	0.0479508	yes
MD02G1318200_novel01	MD02G1318200	Chr02:37266736-37273587	CK	LT_10h	8.32615	2.74041	-1.60326	0.00035	0.0101346	yes
MD02G1318500	MD02G1318500	Chr02:37286985-37291268	CK	LT_10h	9.18477	3.11716	-1.55901	5e-05	0.0018908	yes
MD02G1318600	MD02G1318600	Chr02:37291736-37298372	CK	LT_10h	3.286	11.1776	1.76621	5e-05	0.0018908	yes
MD02G1318700	MD02G1318700	Chr02:37305110-37307268	CK	LT_10h	3.28019	7.22268	1.13876	0.00115	0.0267223	yes
MD02G1319400_novel04	MD02G1319400	Chr02:37379327-37383329	CK	LT_10h	6.77275	22.1689	1.71072	5e-05	0.0018908	yes
MD02G1319800	MD02G1319800	Chr02:37411164-37411620	CK	LT_10h	22.991	50.3021	1.12955	0.00055	0.01471	yes
MD03G1001100	MD03G1001100	Chr03:67748-70084	CK	LT_10h	17.8166	7.0488	-1.33777	5e-05	0.0018908	yes
MD03G1001300	MD03G1001300	Chr03:82515-90718	CK	LT_10h	4.30558	0.99308	-2.11623	5e-05	0.0018908	yes
MD03G1003400	MD03G1003400	Chr03:237218-239918	CK	LT_10h	4.9245	31.6604	2.68463	5e-05	0.0018908	yes
MD03G1003500	MD03G1003500	Chr03:252674-256341	CK	LT_10h	82.0159	28.319	-1.53413	5e-05	0.0018908	yes
MD03G1004000	MD03G1004000	Chr03:284746-285309	CK	LT_10h	21.2714	48.159	1.17889	5e-05	0.0018908	yes
MD03G1004400	MD03G1004400	Chr03:344947-348190	CK	LT_10h	22.6808	45.7891	1.01353	5e-05	0.0018908	yes
MD03G1005300_novel01	MD03G1005300	Chr03:439809-445585	CK	LT_10h	2.44691	8.89426	1.86192	5e-05	0.0018908	yes
MD03G1005400	MD03G1005400	Chr03:439809-445585	CK	LT_10h	3.22167	13.8574	2.10477	5e-05	0.0018908	yes
MD03G1005700_novel01	MD03G1005700	Chr03:465817-471340	CK	LT_10h	7.11098	3.11492	-1.19085	0.0008	0.0199617	yes
MD03G1006300	MD03G1006300	Chr03:520295-525292	CK	LT_10h	6.1958	26.0138	2.06991	5e-05	0.0018908	yes
MD03G1006500	MD03G1006500	Chr03:537679-539292	CK	LT_10h	39.0798	3.7661	-3.37528	5e-05	0.0018908	yes
MD03G1007400	MD03G1007400	Chr03:591248-596955	CK	LT_10h	16.0235	41.5173	1.37353	5e-05	0.0018908	yes
MD03G1007500	MD03G1007500	Chr03:599107-602080	CK	LT_10h	7.18257	3.4204	-1.07034	0.00165	0.0356151	yes
MD03G1007700	MD03G1007700	Chr03:614037-616315	CK	LT_10h	6.60838	1.08549	-2.60594	0.0002	0.00634417	yes
MD03G1007800	MD03G1007800	Chr03:617964-620909	CK	LT_10h	22.4978	10.1813	-1.14387	5e-05	0.0018908	yes
MD03G1010700	MD03G1010700	Chr03:812028-813805	CK	LT_10h	1.1076	15.2756	3.78572	5e-05	0.0018908	yes
MD03G1010800_novel01	MD03G1010800	Chr03:816893-817666	CK	LT_10h	4.65497	71.4896	3.94089	5e-05	0.0018908	yes
MD03G1011000	MD03G1011000	Chr03:824165-824773	CK	LT_10h	39.8922	11.1427	-1.84001	5e-05	0.0018908	yes
MD03G1011800	MD03G1011800	Chr03:911397-912378	CK	LT_10h	0.532115	24.2289	5.50885	5e-05	0.0018908	yes
MD03G1016000	MD03G1016000	Chr03:1272581-1275712	CK	LT_10h	0.378582	0.0367915	-3.36316	0.00235	0.0471571	yes
MD03G1018500	MD03G1018500	Chr03:1441877-1443680	CK	LT_10h	33.5136	12.0924	-1.47065	5e-05	0.0018908	yes
MD03G1019500_novel01	MD03G1019500	Chr03:1496731-1499090	CK	LT_10h	20.9113	8.55844	-1.28887	5e-05	0.0018908	yes
MD03G1020400	MD03G1020400	Chr03:1577630-1578041	CK	LT_10h	3.16518	26.2614	3.05258	5e-05	0.0018908	yes
MD03G1020700	MD03G1020700	Chr03:1593076-1596132	CK	LT_10h	3.82935	37.3877	3.28739	5e-05	0.0018908	yes
MD03G1021700	MD03G1021700	Chr03:1729924-1732074	CK	LT_10h	28.2399	70.645	1.32285	5e-05	0.0018908	yes
MD03G1023000	MD03G1023000	Chr03:1822986-1824048	CK	LT_10h	18.681	4.57935	-2.02836	5e-05	0.0018908	yes
MD03G1023400	MD03G1023400	Chr03:1897839-1904556	CK	LT_10h	9.55661	3.48712	-1.45446	5e-05	0.0018908	yes
MD03G1025500	MD03G1025500	Chr03:2093660-2097949	CK	LT_10h	0.832221	0.247922	-1.74708	0.0013	0.0294836	yes
MD03G1026600	MD03G1026600	Chr03:2151851-2153885	CK	LT_10h	0.562972	10.2696	4.18917	5e-05	0.0018908	yes
MD03G1028600	MD03G1028600	Chr03:2341777-2345002	CK	LT_10h	28.3219	82.4672	1.5419	5e-05	0.0018908	yes
MD03G1028800	MD03G1028800	Chr03:2348338-2353231	CK	LT_10h	4.60218	1.20501	-1.93327	5e-05	0.0018908	yes
MD03G1029000	MD03G1029000	Chr03:2360998-2366551	CK	LT_10h	76.3421	27.6023	-1.46769	5e-05	0.0018908	yes
MD03G1029300	MD03G1029300	Chr03:2389838-2394267	CK	LT_10h	3.67199	9.71565	1.40375	5e-05	0.0018908	yes
MD03G1029900	MD03G1029900	Chr03:2440287-2444998	CK	LT_10h	9.4025	2.7137	-1.79278	5e-05	0.0018908	yes
MD03G1034800	MD03G1034800	Chr03:2798274-2800902	CK	LT_10h	1.87017	16.0276	3.09932	5e-05	0.0018908	yes
MD03G1034800_novel02	MD03G1034800	Chr03:2798274-2800902	CK	LT_10h	0.743445	6.81713	3.19687	5e-05	0.0018908	yes
MD03G1034900_novel01	MD03G1034900	Chr03:2803821-2809946	CK	LT_10h	15.9651	35.8614	1.16751	5e-05	0.0018908	yes
MD03G1036900	MD03G1036900	Chr03:2938874-2943091	CK	LT_10h	4.64967	0.351109	-3.72714	5e-05	0.0018908	yes
MD03G1040100	MD03G1040100	Chr03:3178892-3183329	CK	LT_10h	1.46593	3.62898	1.30775	0.00035	0.0101346	yes
MD03G1040600	MD03G1040600	Chr03:3209510-3222892	CK	LT_10h	0.946629	4.67424	2.30386	0.00165	0.0356151	yes
MD03G1041800	MD03G1041800	Chr03:3307534-3312945	CK	LT_10h	1.98336	4.20049	1.08261	0.00105	0.0248598	yes
MD03G1042100	MD03G1042100	Chr03:3320528-3322208	CK	LT_10h	5.79562	2.09775	-1.46612	5e-05	0.0018908	yes
MD03G1042800	MD03G1042800	Chr03:3353639-3354300	CK	LT_10h	1338.82	531.083	-1.33396	5e-05	0.0018908	yes
MD03G1046000	MD03G1046000	Chr03:3708838-3713724	CK	LT_10h	2.44013	7.46688	1.61355	0.00045	0.0124759	yes
MD03G1046100	MD03G1046100	Chr03:3714477-3717144	CK	LT_10h	2.31946	6.46946	1.47986	5e-05	0.0018908	yes
MD03G1046500	MD03G1046500	Chr03:3729311-3731134	CK	LT_10h	98.7572	45.7412	-1.11039	5e-05	0.0018908	yes
MD03G1047700	MD03G1047700	Chr03:3837268-3841025	CK	LT_10h	10.7678	66.683	2.6306	5e-05	0.0018908	yes
MD03G1047800	MD03G1047800	Chr03:3841682-3843392	CK	LT_10h	6.85001	2.03677	-1.74982	0.00065	0.0168487	yes
MD03G1051100	MD03G1051100	Chr03:4095941-4099794	CK	LT_10h	0.561324	2.54816	2.18255	0.0001	0.00349274	yes
MD03G1051900	MD03G1051900	Chr03:4141951-4144887	CK	LT_10h	2.8221	0.93783	-1.58937	0.001	0.0239185	yes
MD03G1052400	MD03G1052400	Chr03:4180759-4182503	CK	LT_10h	2.95347	0.257474	-3.51992	0.00045	0.0124759	yes
MD03G1055400	MD03G1055400	Chr03:4425930-4428432	CK	LT_10h	7.39255	15.5086	1.06892	5e-05	0.0018908	yes
MD03G1056300	MD03G1056300	Chr03:4499416-4501008	CK	LT_10h	2.50596	0.408475	-2.61705	0.0001	0.00349274	yes
MD03G1057400	MD03G1057400	Chr03:4578996-4582089	CK	LT_10h	21.7925	72.1189	1.72654	5e-05	0.0018908	yes
MD03G1057400_novel05	MD03G1057400	Chr03:4578996-4582089	CK	LT_10h	6.96103	34.3055	2.30107	0.00145	0.0321792	yes
MD03G1058400	MD03G1058400	Chr03:4706854-4708986	CK	LT_10h	1.18488	12.25	3.36996	5e-05	0.0018908	yes
MD03G1059200	MD03G1059200	Chr03:4774412-4776918	CK	LT_10h	30.5672	0.979907	-4.9632	5e-05	0.0018908	yes
MD03G1059600	MD03G1059600	Chr03:4813143-4815758	CK	LT_10h	9.29617	21.8932	1.23578	5e-05	0.0018908	yes
MD03G1059800_novel01	MD03G1059800	Chr03:4828690-4833650	CK	LT_10h	0.263272	0.756225	1.52226	0.0013	0.0294836	yes
MD03G1061000_novel01	MD03G1061000	Chr03:4933279-4937892	CK	LT_10h	10.36	25.2059	1.28273	5e-05	0.0018908	yes
MD03G1064100	MD03G1064100	Chr03:5142592-5144741	CK	LT_10h	1.0345	0.176089	-2.55455	0.0021	0.0431847	yes
MD03G1064200	MD03G1064200	Chr03:5153917-5156520	CK	LT_10h	11.5741	4.07497	-1.50604	5e-05	0.0018908	yes
MD03G1065600	MD03G1065600	Chr03:5241670-5243810	CK	LT_10h	1.74306	18.8701	3.43641	5e-05	0.0018908	yes
MD03G1066200	MD03G1066200	Chr03:5285988-5289685	CK	LT_10h	3.79196	18.0079	2.24761	5e-05	0.0018908	yes
MD03G1067900	MD03G1067900	Chr03:5387149-5389777	CK	LT_10h	3.34822	9.87736	1.56073	5e-05	0.0018908	yes
MD03G1068400	MD03G1068400	Chr03:5557848-5561313	CK	LT_10h	10.9492	48.446	2.14555	5e-05	0.0018908	yes
MD03G1071800	MD03G1071800	Chr03:5842202-5846074	CK	LT_10h	16.6396	43.0024	1.36979	5e-05	0.0018908	yes
MD03G1077300	MD03G1077300	Chr03:6277262-6279089	CK	LT_10h	6.31279	1.04722	-2.59172	5e-05	0.0018908	yes
MD03G1077400_novel01	MD03G1077400	Chr03:6281094-6285417	CK	LT_10h	19.425	4.70513	-2.04561	5e-05	0.0018908	yes
MD03G1077500	MD03G1077500	Chr03:6287467-6291831	CK	LT_10h	3.8966	0.922076	-2.07926	0.00025	0.00766462	yes
MD03G1078200_novel02	MD03G1078200	Chr03:6341243-6344368	CK	LT_10h	1.08496	19.1004	4.13789	5e-05	0.0018908	yes
MD03G1078300	MD03G1078300	Chr03:6346426-6348193	CK	LT_10h	5.54343	11.3121	1.02902	0.00225	0.0455813	yes
MD03G1080700	MD03G1080700	Chr03:6513825-6516085	CK	LT_10h	14.8395	30.2887	1.02934	0.0004	0.0113066	yes
MD03G1081800	MD03G1081800	Chr03:6580873-6581326	CK	LT_10h	6.4108	0.775095	-3.04806	0.0006	0.0157787	yes
MD03G1081900	MD03G1081900	Chr03:6581790-6583468	CK	LT_10h	15.8403	2.5207	-2.6517	5e-05	0.0018908	yes
MD03G1082600	MD03G1082600	Chr03:6690754-6692115	CK	LT_10h	55.3051	323.211	2.54699	5e-05	0.0018908	yes
MD03G1082600_novel02	MD03G1082600	Chr03:6690754-6692115	CK	LT_10h	59.858	332.824	2.47514	5e-05	0.0018908	yes
MD03G1084600_novel01	MD03G1084600	Chr03:6819481-6821331	CK	LT_10h	23.8021	48.3842	1.02344	0.00025	0.00766462	yes
MD03G1085200	MD03G1085200	Chr03:6876414-6881455	CK	LT_10h	7.47689	18.2339	1.28611	5e-05	0.0018908	yes
MD03G1086000	MD03G1086000	Chr03:7023490-7025941	CK	LT_10h	195.41	81.579	-1.26024	5e-05	0.0018908	yes
MD03G1086300_novel02	MD03G1086300	Chr03:7059627-7063577	CK	LT_10h	35.0294	0.591362	-5.88838	0.0019	0.0398609	yes
MD03G1086800_novel01	MD03G1086800	Chr03:7083140-7086245	CK	LT_10h	1.28712	17.9994	3.80573	0.0001	0.00349274	yes
MD03G1088100	MD03G1088100	Chr03:7280098-7287711	CK	LT_10h	8.18778	44.3483	2.43733	5e-05	0.0018908	yes
MD03G1088300	MD03G1088300	Chr03:7296212-7301517	CK	LT_10h	33.5942	72.7082	1.1139	5e-05	0.0018908	yes
MD03G1089900_novel19	MD03G1089900	Chr03:7392216-7397993	CK	LT_10h	14.9603	69.6376	2.21873	5e-05	0.0018908	yes
MD03G1090000	MD03G1090000	Chr03:7419068-7425096	CK	LT_10h	5.06291	1.31961	-1.93985	5e-05	0.0018908	yes
MD03G1090700	MD03G1090700	Chr03:7513107-7516755	CK	LT_10h	10.2304	0.996526	-3.35981	5e-05	0.0018908	yes
MD03G1091100	MD03G1091100	Chr03:7562913-7565785	CK	LT_10h	14.6096	6.85893	-1.09087	0.0005	0.0135983	yes
MD03G1092200	MD03G1092200	Chr03:7741263-7744777	CK	LT_10h	8.54811	25.6329	1.58432	5e-05	0.0018908	yes
MD03G1092700	MD03G1092700	Chr03:7761590-7765323	CK	LT_10h	8.26584	17.792	1.106	0.0001	0.00349274	yes
MD03G1093200_novel01	MD03G1093200	Chr03:7785648-7795992	CK	LT_10h	1.54916	5.57229	1.84678	5e-05	0.0018908	yes
MD03G1093800	MD03G1093800	Chr03:7814278-7815199	CK	LT_10h	46.7878	2.79959	-4.06284	5e-05	0.0018908	yes
MD03G1094500	MD03G1094500	Chr03:7944810-7945713	CK	LT_10h	15.7585	1.11957	-3.81512	5e-05	0.0018908	yes
MD03G1095100	MD03G1095100	Chr03:8066109-8075203	CK	LT_10h	4.29167	22.6921	2.40258	0.00015	0.00495919	yes
MD03G1095200	MD03G1095200	Chr03:8066109-8075203	CK	LT_10h	2.96273	7.23927	1.28892	0.0006	0.0157787	yes
MD03G1096000	MD03G1096000	Chr03:8122693-8125747	CK	LT_10h	4.51947	1.61502	-1.4846	0.00055	0.01471	yes
MD03G1096200	MD03G1096200	Chr03:8144985-8148409	CK	LT_10h	3.87452	0.844525	-2.1978	0.0006	0.0157787	yes
MD03G1097100	MD03G1097100	Chr03:8347037-8352109	CK	LT_10h	2.7418	0.770977	-1.83037	5e-05	0.0018908	yes
MD03G1098000	MD03G1098000	Chr03:8414851-8417730	CK	LT_10h	15.7715	37.1458	1.23588	5e-05	0.0018908	yes
MD03G1098800	MD03G1098800	Chr03:8453470-8459334	CK	LT_10h	13.3719	4.6479	-1.52455	0.0006	0.0157787	yes
MD03G1099100	MD03G1099100	Chr03:8481032-8484546	CK	LT_10h	12.888	62.246	2.27195	5e-05	0.0018908	yes
MD03G1100400	MD03G1100400	Chr03:8584852-8587277	CK	LT_10h	1.62511	0.348655	-2.22067	0.00045	0.0124759	yes
MD03G1100600	MD03G1100600	Chr03:8590940-8594207	CK	LT_10h	22.5841	65.7934	1.54264	5e-05	0.0018908	yes
MD03G1100700	MD03G1100700	Chr03:8595893-8601002	CK	LT_10h	1.18389	5.01967	2.08406	5e-05	0.0018908	yes
MD03G1102500	MD03G1102500	Chr03:8771765-8773298	CK	LT_10h	41.4583	9.80316	-2.08034	5e-05	0.0018908	yes
MD03G1103100_novel01	MD03G1103100	Chr03:8815837-8819213	CK	LT_10h	1.28252	6.54356	2.35109	0.0006	0.0157787	yes
MD03G1103900	MD03G1103900	Chr03:8944884-8947532	CK	LT_10h	124.3	60.9963	-1.02704	5e-05	0.0018908	yes
MD03G1104900	MD03G1104900	Chr03:8984101-8985958	CK	LT_10h	212.193	87.7703	-1.27357	5e-05	0.0018908	yes
MD03G1105200_novel01	MD03G1105200	Chr03:9004147-9007683	CK	LT_10h	0.591325	2.4418	2.04592	0.00035	0.0101346	yes
MD03G1107700_novel02	MD03G1107700	Chr03:9263616-9266746	CK	LT_10h	6.08088	16.7664	1.46322	5e-05	0.0018908	yes
MD03G1107900	MD03G1107900	Chr03:9354136-9358471	CK	LT_10h	4.9727	15.7192	1.66043	5e-05	0.0018908	yes
MD03G1107900_novel01	MD03G1107900	Chr03:9354136-9358471	CK	LT_10h	1.76869	12.3092	2.79899	5e-05	0.0018908	yes
MD03G1108400	MD03G1108400	Chr03:9436913-9440098	CK	LT_10h	2.35771	0.383454	-2.62026	5e-05	0.0018908	yes
MD03G1108500	MD03G1108500	Chr03:9441401-9444107	CK	LT_10h	10.0287	61.9931	2.62797	5e-05	0.0018908	yes
MD03G1109400	MD03G1109400	Chr03:9517740-9524392	CK	LT_10h	3.73506	0.227153	-4.03939	0.0013	0.0294836	yes
MD03G1109400_novel01	MD03G1109400	Chr03:9517740-9524392	CK	LT_10h	1.19919	0.305656	-1.97207	0.00105	0.0248598	yes
MD03G1110300	MD03G1110300	Chr03:9608145-9612630	CK	LT_10h	18.522	3.34991	-2.46705	5e-05	0.0018908	yes
MD03G1111000	MD03G1111000	Chr03:9687268-9691987	CK	LT_10h	0.452311	18.7157	5.37079	0.00095	0.0229678	yes
MD03G1111400	MD03G1111400	Chr03:9699503-9703336	CK	LT_10h	2.77082	0.835355	-1.72985	5e-05	0.0018908	yes
MD03G1111600	MD03G1111600	Chr03:9716835-9718862	CK	LT_10h	0.360856	2.5568	2.82484	0.0001	0.00349274	yes
MD03G1111700_novel01	MD03G1111700	Chr03:9735068-9739119	CK	LT_10h	3.9515	9.68961	1.29404	5e-05	0.0018908	yes
MD03G1112200	MD03G1112200	Chr03:9746362-9751465	CK	LT_10h	4.45182	1.85091	-1.26616	0.00035	0.0101346	yes
MD03G1112500	MD03G1112500	Chr03:9890123-9890975	CK	LT_10h	8.34731	1.36939	-2.60778	5e-05	0.0018908	yes
MD03G1112700_novel04	MD03G1112700	Chr03:9900446-9920850	CK	LT_10h	3.3934	10.9111	1.685	0.00045	0.0124759	yes
MD03G1114300	MD03G1114300	Chr03:9987857-9994620	CK	LT_10h	2.50114	0.961651	-1.379	0.001	0.0239185	yes
MD03G1116400	MD03G1116400	Chr03:10402814-10405866	CK	LT_10h	4.0417	15.773	1.96442	5e-05	0.0018908	yes
MD03G1117900	MD03G1117900	Chr03:10614005-10615987	CK	LT_10h	29.9533	14.5233	-1.04435	5e-05	0.0018908	yes
MD03G1118100	MD03G1118100	Chr03:10681196-10682341	CK	LT_10h	14.6372	179.708	3.61794	5e-05	0.0018908	yes
MD03G1118100_novel01	MD03G1118100	Chr03:10681196-10682341	CK	LT_10h	12.389	192.691	3.95916	5e-05	0.0018908	yes
MD03G1118100_novel02	MD03G1118100	Chr03:10681196-10682341	CK	LT_10h	13.2493	162.498	3.61644	0.00195	0.0406873	yes
MD03G1119300	MD03G1119300	Chr03:10913185-10913602	CK	LT_10h	14.887	3.05421	-2.28518	0.00015	0.00495919	yes
MD03G1119800	MD03G1119800	Chr03:10979570-10983147	CK	LT_10h	7.83021	3.42069	-1.19476	0.00175	0.0373044	yes
MD03G1121300	MD03G1121300	Chr03:11292225-11294488	CK	LT_10h	0.432653	1.74115	2.00876	0.002	0.0415427	yes
MD03G1123700	MD03G1123700	Chr03:11596907-11598206	CK	LT_10h	3.55736	16.4092	2.20563	5e-05	0.0018908	yes
MD03G1125200	MD03G1125200	Chr03:11817450-11820436	CK	LT_10h	3.29	1.21675	-1.43506	0.00105	0.0248598	yes
MD03G1125300	MD03G1125300	Chr03:11832853-11834057	CK	LT_10h	9.72102	4.03731	-1.26771	0.0003	0.00891878	yes
MD03G1125900_novel01	MD03G1125900	Chr03:11877092-11886461	CK	LT_10h	46.0309	5.91989	-2.95896	0.0002	0.00634417	yes
MD03G1126900	MD03G1126900	Chr03:12184040-12185880	CK	LT_10h	1.0298	4.99061	2.27686	5e-05	0.0018908	yes
MD03G1129800_novel02	MD03G1129800	Chr03:12663867-12679249	CK	LT_10h	13.0464	28.8188	1.14336	0.0001	0.00349274	yes
MD03G1129900	MD03G1129900	Chr03:12688311-12701247	CK	LT_10h	4.19626	1.4066	-1.5769	0.00035	0.0101346	yes
MD03G1131700	MD03G1131700	Chr03:13002481-13003687	CK	LT_10h	11.2861	3.84747	-1.55256	5e-05	0.0018908	yes
MD03G1134200	MD03G1134200	Chr03:13400301-13404360	CK	LT_10h	9.87473	1.88446	-2.38959	5e-05	0.0018908	yes
MD03G1135700	MD03G1135700	Chr03:13588607-13589513	CK	LT_10h	1.3674	6.35258	2.21591	0.00015	0.00495919	yes
MD03G1135900	MD03G1135900	Chr03:13664064-13665201	CK	LT_10h	8.59088	1.80698	-2.24923	5e-05	0.0018908	yes
MD03G1136600_novel01	MD03G1136600	Chr03:13709326-13722822	CK	LT_10h	6.72053	2.80631	-1.2599	0.00145	0.0321792	yes
MD03G1136800	MD03G1136800	Chr03:13759341-13767151	CK	LT_10h	39.7228	130.087	1.71144	5e-05	0.0018908	yes
MD03G1137600	MD03G1137600	Chr03:13952131-13955600	CK	LT_10h	2.80159	0.0681876	-5.36059	5e-05	0.0018908	yes
MD03G1139600	MD03G1139600	Chr03:14459183-14460787	CK	LT_10h	14.1291	4.98296	-1.5036	5e-05	0.0018908	yes
MD03G1142400	MD03G1142400	Chr03:15155779-15157063	CK	LT_10h	3.07912	0.649748	-2.24457	0.00015	0.00495919	yes
MD03G1142800	MD03G1142800	Chr03:15190871-15193848	CK	LT_10h	5.31974	0.657898	-3.01542	0.0001	0.00349274	yes
MD03G1143200	MD03G1143200	Chr03:15364930-15369068	CK	LT_10h	6.05263	14.1373	1.22388	5e-05	0.0018908	yes
MD03G1143600	MD03G1143600	Chr03:15408361-15415943	CK	LT_10h	3.09418	0.68071	-2.18445	0.0017	0.0364663	yes
MD03G1144400	MD03G1144400	Chr03:15575097-15577348	CK	LT_10h	13.1544	39.5811	1.58927	5e-05	0.0018908	yes
MD03G1146100	MD03G1146100	Chr03:16016549-16020735	CK	LT_10h	12.3056	27.0693	1.13734	5e-05	0.0018908	yes
MD03G1148200	MD03G1148200	Chr03:16419893-16423235	CK	LT_10h	2.75098	14.4351	2.39156	0.00055	0.01471	yes
MD03G1148400	MD03G1148400	Chr03:16492143-16497212	CK	LT_10h	0.50564	1.809	1.83901	0.00095	0.0229678	yes
MD03G1149300	MD03G1149300	Chr03:16601369-16608531	CK	LT_10h	6.7941	15.7499	1.21299	0.0001	0.00349274	yes
MD03G1149600	MD03G1149600	Chr03:16642213-16647489	CK	LT_10h	6.99791	2.98688	-1.22829	0.00025	0.00766462	yes
MD03G1150500	MD03G1150500	Chr03:16817719-16821328	CK	LT_10h	145.353	47.1514	-1.62418	0.00045	0.0124759	yes
MD03G1150500_novel01	MD03G1150500	Chr03:16817719-16821328	CK	LT_10h	521.644	192.823	-1.43579	5e-05	0.0018908	yes
MD03G1155700	MD03G1155700	Chr03:18157606-18165684	CK	LT_10h	4.71568	2.02382	-1.22039	5e-05	0.0018908	yes
MD03G1155900	MD03G1155900	Chr03:18165898-18170695	CK	LT_10h	8.05227	3.21486	-1.32464	0.00015	0.00495919	yes
MD03G1156900	MD03G1156900	Chr03:18484937-18488935	CK	LT_10h	0.627768	6.44406	3.35967	5e-05	0.0018908	yes
MD03G1158100_novel04	MD03G1158100	Chr03:18790679-18806762	CK	LT_10h	7.96737	2.01608	-1.98255	0.0006	0.0157787	yes
MD03G1158600	MD03G1158600	Chr03:18836572-18841218	CK	LT_10h	21.3831	5.93891	-1.8482	5e-05	0.0018908	yes
MD03G1160200	MD03G1160200	Chr03:19118532-19125763	CK	LT_10h	15.8047	37.9068	1.2621	5e-05	0.0018908	yes
MD03G1160300_novel01	MD03G1160300	Chr03:19132318-19133544	CK	LT_10h	30.0624	244.357	3.02296	5e-05	0.0018908	yes
MD03G1160600	MD03G1160600	Chr03:19275885-19282514	CK	LT_10h	9.64407	27.9014	1.53262	5e-05	0.0018908	yes
MD03G1160700	MD03G1160700	Chr03:19308177-19309418	CK	LT_10h	1.62765	4.79283	1.55809	0.0017	0.0364663	yes
MD03G1161700_novel03	MD03G1161700	Chr03:19544590-19562706	CK	LT_10h	6.57476	0.94205	-2.80306	0.00035	0.0101346	yes
MD03G1161800	MD03G1161800	Chr03:19563264-19567426	CK	LT_10h	2.42107	20.5729	3.08703	5e-05	0.0018908	yes
MD03G1161800_novel07	MD03G1161800	Chr03:19563264-19567426	CK	LT_10h	1.05545	9.49696	3.16961	0.0004	0.0113066	yes
MD03G1163600_novel03	MD03G1163600	Chr03:20375786-20393427	CK	LT_10h	10.0342	25.6292	1.35287	0.0016	0.0347686	yes
MD03G1165800	MD03G1165800	Chr03:22016967-22021128	CK	LT_10h	4.83181	1.85036	-1.38476	0.0003	0.00891878	yes
MD03G1169100	MD03G1169100	Chr03:22887908-22891156	CK	LT_10h	12.6321	3.68206	-1.77851	5e-05	0.0018908	yes
MD03G1169200	MD03G1169200	Chr03:22891345-22896557	CK	LT_10h	149.142	70.4242	-1.08255	5e-05	0.0018908	yes
MD03G1169300	MD03G1169300	Chr03:22929144-22930705	CK	LT_10h	2.36574	0.590167	-2.0031	0.0002	0.00634417	yes
MD03G1169600_novel01	MD03G1169600	Chr03:22950293-22951142	CK	LT_10h	33.1321	1.73252	-4.25728	5e-05	0.0018908	yes
MD03G1172000	MD03G1172000	Chr03:23398922-23405225	CK	LT_10h	3.1426	1.41785	-1.14825	0.00145	0.0321792	yes
MD03G1172200	MD03G1172200	Chr03:23451215-23455867	CK	LT_10h	8.14114	23.3376	1.51936	5e-05	0.0018908	yes
MD03G1173700_novel01	MD03G1173700	Chr03:23774538-23775242	CK	LT_10h	947.676	198.308	-2.25665	5e-05	0.0018908	yes
MD03G1173900_novel02	MD03G1173900	Chr03:23797796-23802730	CK	LT_10h	2.87877	11.9289	2.05093	5e-05	0.0018908	yes
MD03G1174300	MD03G1174300	Chr03:23852767-23854399	CK	LT_10h	3.10669	1.01919	-1.60795	0.00095	0.0229678	yes
MD03G1174500_novel03	MD03G1174500	Chr03:23861132-23866684	CK	LT_10h	18.3873	40.8684	1.15228	5e-05	0.0018908	yes
MD03G1174900	MD03G1174900	Chr03:23906037-23909997	CK	LT_10h	14.9718	49.8394	1.73504	5e-05	0.0018908	yes
MD03G1175000	MD03G1175000	Chr03:23915061-23917601	CK	LT_10h	71.4833	264.236	1.88615	5e-05	0.0018908	yes
MD03G1179100	MD03G1179100	Chr03:24596749-24597628	CK	LT_10h	38.8297	109.232	1.49216	5e-05	0.0018908	yes
MD03G1183700	MD03G1183700	Chr03:25085170-25087698	CK	LT_10h	9.52792	31.8663	1.7418	5e-05	0.0018908	yes
MD03G1183800	MD03G1183800	Chr03:25091644-25096483	CK	LT_10h	7.65446	19.3446	1.33756	5e-05	0.0018908	yes
MD03G1183800_novel01	MD03G1183800	Chr03:25091644-25096483	CK	LT_10h	1.71709	11.8034	2.78116	5e-05	0.0018908	yes
MD03G1184400	MD03G1184400	Chr03:25133184-25134302	CK	LT_10h	7.73363	1.83932	-2.07197	0.00105	0.0248598	yes
MD03G1185000	MD03G1185000	Chr03:25172169-25177904	CK	LT_10h	2.98037	6.12862	1.04007	0.0024	0.0479508	yes
MD03G1185100	MD03G1185100	Chr03:25195806-25198554	CK	LT_10h	39.9769	17.9311	-1.1567	5e-05	0.0018908	yes
MD03G1188200_novel03	MD03G1188200	Chr03:25725756-25731975	CK	LT_10h	8.24361	26.627	1.69154	5e-05	0.0018908	yes
MD03G1188200_novel12	MD03G1188200	Chr03:25725756-25731975	CK	LT_10h	17.5217	62.523	1.83525	5e-05	0.0018908	yes
MD03G1188300	MD03G1188300	Chr03:25732367-25749687	CK	LT_10h	6.12821	2.78543	-1.13757	0.00085	0.0209746	yes
MD03G1188800	MD03G1188800	Chr03:25920209-25923128	CK	LT_10h	3.86806	14.5618	1.91251	5e-05	0.0018908	yes
MD03G1188800_novel01	MD03G1188800	Chr03:25920209-25923128	CK	LT_10h	1.29228	9.41203	2.86459	5e-05	0.0018908	yes
MD03G1188900	MD03G1188900	Chr03:25924163-25929514	CK	LT_10h	8.61176	4.24099	-1.02191	0.00135	0.0303964	yes
MD03G1189000	MD03G1189000	Chr03:25952311-25954240	CK	LT_10h	3.60764	1.11492	-1.69412	0.0006	0.0157787	yes
MD03G1189700	MD03G1189700	Chr03:26041801-26047624	CK	LT_10h	0.116457	0.693575	2.57425	5e-05	0.0018908	yes
MD03G1190300	MD03G1190300	Chr03:26123013-26125285	CK	LT_10h	2.85991	41.4286	3.85659	5e-05	0.0018908	yes
MD03G1190700_novel02	MD03G1190700	Chr03:26223454-26226202	CK	LT_10h	8.28644	20.4706	1.30473	5e-05	0.0018908	yes
MD03G1192700	MD03G1192700	Chr03:26426407-26430744	CK	LT_10h	6.42986	1.95333	-1.71885	5e-05	0.0018908	yes
MD03G1193200	MD03G1193200	Chr03:26566036-26570602	CK	LT_10h	6.24464	1.61386	-1.9521	5e-05	0.0018908	yes
MD03G1193400	MD03G1193400	Chr03:26586524-26588921	CK	LT_10h	7.70986	1.6222	-2.24875	5e-05	0.0018908	yes
MD03G1193500	MD03G1193500	Chr03:26589156-26592958	CK	LT_10h	4.27041	14.7034	1.78371	0.0009	0.0219831	yes
MD03G1194000_novel01	MD03G1194000	Chr03:26619865-26625212	CK	LT_10h	3.0654	16.7361	2.44881	5e-05	0.0018908	yes
MD03G1198200	MD03G1198200	Chr03:27126522-27129489	CK	LT_10h	10.429	21.7389	1.05968	0.00015	0.00495919	yes
MD03G1198600	MD03G1198600	Chr03:27150238-27152830	CK	LT_10h	0.180711	2.12228	3.55386	0.0002	0.00634417	yes
MD03G1200400	MD03G1200400	Chr03:27403464-27404895	CK	LT_10h	61.6171	233.612	1.92271	5e-05	0.0018908	yes
MD03G1200900	MD03G1200900	Chr03:27435621-27438283	CK	LT_10h	49.6489	23.281	-1.09261	5e-05	0.0018908	yes
MD03G1201300	MD03G1201300	Chr03:27484988-27489583	CK	LT_10h	2.89729	9.21485	1.66925	5e-05	0.0018908	yes
MD03G1203100_novel01	MD03G1203100	Chr03:27713945-27719935	CK	LT_10h	5.19046	2.28881	-1.18127	0.0022	0.0448012	yes
MD03G1204300	MD03G1204300	Chr03:27886534-27888446	CK	LT_10h	9.77083	2.83797	-1.78362	0.00075	0.0189311	yes
MD03G1205000_novel02	MD03G1205000	Chr03:28118068-28125625	CK	LT_10h	6.82411	1.84237	-1.88908	0.00055	0.01471	yes
MD03G1205300	MD03G1205300	Chr03:28145908-28149506	CK	LT_10h	5.25198	33.9582	2.69283	5e-05	0.0018908	yes
MD03G1205900	MD03G1205900	Chr03:28170995-28171641	CK	LT_10h	0.333769	13.958	5.3861	5e-05	0.0018908	yes
MD03G1207200	MD03G1207200	Chr03:28318397-28325996	CK	LT_10h	2.21619	0.109452	-4.33972	5e-05	0.0018908	yes
MD03G1207300	MD03G1207300	Chr03:28357148-28358164	CK	LT_10h	1.49652	0.329129	-2.18488	0.0021	0.0431847	yes
MD03G1208800	MD03G1208800	Chr03:28792846-28796583	CK	LT_10h	48.1704	140.385	1.54317	5e-05	0.0018908	yes
MD03G1208900_novel05	MD03G1208900	Chr03:28802250-28807412	CK	LT_10h	91.3704	31.7672	-1.52419	5e-05	0.0018908	yes
MD03G1211300	MD03G1211300	Chr03:29047255-29050370	CK	LT_10h	53.3035	144.253	1.4363	5e-05	0.0018908	yes
MD03G1211800	MD03G1211800	Chr03:29062219-29079739	CK	LT_10h	4.76603	0.945905	-2.33302	5e-05	0.0018908	yes
MD03G1212700	MD03G1212700	Chr03:29194759-29198382	CK	LT_10h	8.51307	2.95129	-1.52833	5e-05	0.0018908	yes
MD03G1213400_novel08	MD03G1213400	Chr03:29289938-29297906	CK	LT_10h	1.20242	6.68524	2.47504	0.00075	0.0189311	yes
MD03G1214000	MD03G1214000	Chr03:29370835-29373509	CK	LT_10h	1.93513	0.259998	-2.89586	5e-05	0.0018908	yes
MD03G1215000	MD03G1215000	Chr03:29545166-29550678	CK	LT_10h	4.40653	32.8564	2.89846	5e-05	0.0018908	yes
MD03G1215100	MD03G1215100	Chr03:29551813-29552996	CK	LT_10h	51.9735	188.79	1.86094	5e-05	0.0018908	yes
MD03G1215200	MD03G1215200	Chr03:29558384-29562038	CK	LT_10h	21.4504	47.307	1.14105	5e-05	0.0018908	yes
MD03G1215400	MD03G1215400	Chr03:29577795-29582128	CK	LT_10h	4.52421	14.0566	1.63551	5e-05	0.0018908	yes
MD03G1215900	MD03G1215900	Chr03:29687769-29699045	CK	LT_10h	3.15727	0.739123	-2.09479	0.0002	0.00634417	yes
MD03G1217700	MD03G1217700	Chr03:30224713-30226924	CK	LT_10h	4.87829	22.5367	2.20783	5e-05	0.0018908	yes
MD03G1217900_novel01	MD03G1217900	Chr03:30229194-30230631	CK	LT_10h	3.50665	18.3897	2.39073	5e-05	0.0018908	yes
MD03G1218200	MD03G1218200	Chr03:30259531-30263567	CK	LT_10h	0.136985	3.45629	4.65713	5e-05	0.0018908	yes
MD03G1218900	MD03G1218900	Chr03:30339428-30341054	CK	LT_10h	1050.3	70.7686	-3.89155	5e-05	0.0018908	yes
MD03G1218900_novel02	MD03G1218900	Chr03:30339428-30341054	CK	LT_10h	737.74	27.1842	-4.76227	5e-05	0.0018908	yes
MD03G1219300	MD03G1219300	Chr03:30396156-30397881	CK	LT_10h	10.514	24.7321	1.23408	5e-05	0.0018908	yes
MD03G1221700	MD03G1221700	Chr03:30565044-30570587	CK	LT_10h	0.458839	1.81961	1.98757	0.00155	0.0339186	yes
MD03G1222700	MD03G1222700	Chr03:30738475-30740479	CK	LT_10h	25.8169	421.149	4.02794	5e-05	0.0018908	yes
MD03G1223700	MD03G1223700	Chr03:30892757-30899281	CK	LT_10h	3.29658	1.12399	-1.55234	0.00025	0.00766462	yes
MD03G1223800	MD03G1223800	Chr03:30900216-30907138	CK	LT_10h	203.385	26.562	-2.93678	0.00015	0.00495919	yes
MD03G1223800_novel01	MD03G1223800	Chr03:30900216-30907138	CK	LT_10h	254.523	44.3962	-2.51929	5e-05	0.0018908	yes
MD03G1223800_novel02	MD03G1223800	Chr03:30900216-30907138	CK	LT_10h	237.12	34.9275	-2.76318	5e-05	0.0018908	yes
MD03G1224000_novel01	MD03G1224000	Chr03:30909395-30922652	CK	LT_10h	13.157	41.8102	1.66803	5e-05	0.0018908	yes
MD03G1224100	MD03G1224100	Chr03:30922861-30924625	CK	LT_10h	24.9046	6.62044	-1.91141	5e-05	0.0018908	yes
MD03G1224300	MD03G1224300	Chr03:30994103-30997508	CK	LT_10h	6.0025	1.78871	-1.74665	0.00025	0.00766462	yes
MD03G1224400	MD03G1224400	Chr03:31004168-31006274	CK	LT_10h	1.24072	0.0767998	-4.01394	0.00015	0.00495919	yes
MD03G1225000	MD03G1225000	Chr03:31061788-31065253	CK	LT_10h	6.06784	1.81676	-1.73982	5e-05	0.0018908	yes
MD03G1225500	MD03G1225500	Chr03:31102743-31109341	CK	LT_10h	4.54158	1.6161	-1.49068	5e-05	0.0018908	yes
MD03G1225800	MD03G1225800	Chr03:31120750-31124353	CK	LT_10h	15.5432	5.83728	-1.41291	5e-05	0.0018908	yes
MD03G1226200	MD03G1226200	Chr03:31162778-31164991	CK	LT_10h	75.0377	29.7311	-1.33564	5e-05	0.0018908	yes
MD03G1226500	MD03G1226500	Chr03:31178752-31183779	CK	LT_10h	6.54021	16.5872	1.34266	5e-05	0.0018908	yes
MD03G1227400	MD03G1227400	Chr03:31297148-31298494	CK	LT_10h	6.52276	67.275	3.36652	5e-05	0.0018908	yes
MD03G1227900	MD03G1227900	Chr03:31336236-31343522	CK	LT_10h	3.70968	0.924551	-2.00447	0.0005	0.0135983	yes
MD03G1228100_novel03	MD03G1228100	Chr03:31353800-31359848	CK	LT_10h	1.52338	12.589	3.04682	0.00015	0.00495919	yes
MD03G1228100_novel06	MD03G1228100	Chr03:31353800-31359848	CK	LT_10h	9.71155	20.8542	1.10257	0.00035	0.0101346	yes
MD03G1229600	MD03G1229600	Chr03:31487132-31489223	CK	LT_10h	0.975168	3.32824	1.77104	0.0001	0.00349274	yes
MD03G1230300	MD03G1230300	Chr03:31541413-31544720	CK	LT_10h	0.695312	2.80863	2.01414	0.0003	0.00891878	yes
MD03G1230600	MD03G1230600	Chr03:31586431-31588342	CK	LT_10h	8.32045	1.69945	-2.2916	5e-05	0.0018908	yes
MD03G1231800	MD03G1231800	Chr03:31707508-31718891	CK	LT_10h	7.65133	339.862	5.47309	5e-05	0.0018908	yes
MD03G1233800_novel01	MD03G1233800	Chr03:31943575-31947141	CK	LT_10h	13.8387	3.05294	-2.18044	5e-05	0.0018908	yes
MD03G1234800_novel01	MD03G1234800	Chr03:32047257-32061498	CK	LT_10h	1.24671	26.5344	4.41167	5e-05	0.0018908	yes
MD03G1236200	MD03G1236200	Chr03:32183523-32187701	CK	LT_10h	3.4315	12.3359	1.84595	5e-05	0.0018908	yes
MD03G1236400_novel02	MD03G1236400	Chr03:32188046-32194714	CK	LT_10h	10.1456	3.65333	-1.47357	0.0001	0.00349274	yes
MD03G1238600	MD03G1238600	Chr03:32378314-32388912	CK	LT_10h	15.7563	44.1504	1.48649	5e-05	0.0018908	yes
MD03G1238700	MD03G1238700	Chr03:32389434-32393941	CK	LT_10h	36.5252	7.81165	-2.22519	5e-05	0.0018908	yes
MD03G1242000_novel01	MD03G1242000	Chr03:32684130-32689694	CK	LT_10h	1.31049	6.4798	2.30584	5e-05	0.0018908	yes
MD03G1242000_novel03	MD03G1242000	Chr03:32684130-32689694	CK	LT_10h	0.707331	3.78686	2.42054	0.00075	0.0189311	yes
MD03G1243900	MD03G1243900	Chr03:32820565-32822785	CK	LT_10h	1.37267	5.13392	1.90307	5e-05	0.0018908	yes
MD03G1244400_novel01	MD03G1244400	Chr03:33114542-33118132	CK	LT_10h	1.07026	8.17845	2.93387	0.00015	0.00495919	yes
MD03G1244900	MD03G1244900	Chr03:33176584-33177501	CK	LT_10h	3.77295	0.514089	-2.8756	0.0006	0.0157787	yes
MD03G1245500	MD03G1245500	Chr03:33275433-33276506	CK	LT_10h	9.32426	3.07101	-1.60228	0.00075	0.0189311	yes
MD03G1246100_novel01	MD03G1246100	Chr03:33308604-33320051	CK	LT_10h	2.41417	6.28511	1.38041	0.00095	0.0229678	yes
MD03G1246200	MD03G1246200	Chr03:33321838-33325676	CK	LT_10h	0.92721	2.98933	1.68885	0.0001	0.00349274	yes
MD03G1246700	MD03G1246700	Chr03:33426080-33431327	CK	LT_10h	1.84977	0.322491	-2.52002	0.00045	0.0124759	yes
MD03G1247700	MD03G1247700	Chr03:33499400-33501225	CK	LT_10h	9.99915	91.7063	3.19714	5e-05	0.0018908	yes
MD03G1251400	MD03G1251400	Chr03:33912006-33912633	CK	LT_10h	4.58371	31.4975	2.78065	5e-05	0.0018908	yes
MD03G1252200	MD03G1252200	Chr03:33973838-33977851	CK	LT_10h	5.15896	26.1529	2.34182	5e-05	0.0018908	yes
MD03G1252200_novel02	MD03G1252200	Chr03:33973838-33977851	CK	LT_10h	10.6598	89.7383	3.07355	5e-05	0.0018908	yes
MD03G1253200_novel01	MD03G1253200	Chr03:34027508-34032963	CK	LT_10h	2.62388	0.818281	-1.68103	0.0005	0.0135983	yes
MD03G1254200	MD03G1254200	Chr03:34080395-34085094	CK	LT_10h	7.8177	16.8053	1.1041	5e-05	0.0018908	yes
MD03G1254300	MD03G1254300	Chr03:34085095-34086229	CK	LT_10h	23.135	61.9364	1.42071	5e-05	0.0018908	yes
MD03G1255500	MD03G1255500	Chr03:34288100-34288670	CK	LT_10h	2.14437	23.1483	3.43228	5e-05	0.0018908	yes
MD03G1256000	MD03G1256000	Chr03:34340304-34343307	CK	LT_10h	14.2965	3.15692	-2.17907	0.0005	0.0135983	yes
MD03G1256300	MD03G1256300	Chr03:34381363-34385235	CK	LT_10h	1.89859	0.393749	-2.26958	0.0004	0.0113066	yes
MD03G1258200	MD03G1258200	Chr03:34526652-34530186	CK	LT_10h	4.78324	1.50313	-1.67001	0.0001	0.00349274	yes
MD03G1258300_novel01	MD03G1258300	Chr03:34539425-34543016	CK	LT_10h	4.25418	0.166805	-4.67264	5e-05	0.0018908	yes
MD03G1258500	MD03G1258500	Chr03:34555120-34563311	CK	LT_10h	2.73858	1.33458	-1.03704	0.0017	0.0364663	yes
MD03G1259200	MD03G1259200	Chr03:34622787-34624704	CK	LT_10h	1.48643	15.8394	3.4136	5e-05	0.0018908	yes
MD03G1259900	MD03G1259900	Chr03:34685139-34691441	CK	LT_10h	0.965699	4.99175	2.3699	5e-05	0.0018908	yes
MD03G1262000_novel01	MD03G1262000	Chr03:34809398-34811733	CK	LT_10h	28.968	1.65542	-4.12919	5e-05	0.0018908	yes
MD03G1262000_novel02	MD03G1262000	Chr03:34809398-34811733	CK	LT_10h	24.3825	1.32487	-4.20192	0.00095	0.0229678	yes
MD03G1262700	MD03G1262700	Chr03:34856329-34864500	CK	LT_10h	3.2818	1.46198	-1.16656	5e-05	0.0018908	yes
MD03G1264600	MD03G1264600	Chr03:35009792-35011157	CK	LT_10h	1.80748	0.184699	-3.29073	0.00025	0.00766462	yes
MD03G1266100	MD03G1266100	Chr03:35127844-35133013	CK	LT_10h	7.52333	3.62944	-1.05162	0.00125	0.0285743	yes
MD03G1267000	MD03G1267000	Chr03:35191737-35194805	CK	LT_10h	0.650126	4.65574	2.84022	5e-05	0.0018908	yes
MD03G1267300_novel01	MD03G1267300	Chr03:35226644-35232327	CK	LT_10h	0.830013	5.2365	2.6574	0.0014	0.0312939	yes
MD03G1267900	MD03G1267900	Chr03:35283238-35284619	CK	LT_10h	4.11135	0.6864	-2.58249	0.00015	0.00495919	yes
MD03G1268300	MD03G1268300	Chr03:35302323-35306884	CK	LT_10h	6.57321	0.446761	-3.87902	5e-05	0.0018908	yes
MD03G1268700	MD03G1268700	Chr03:35344048-35345288	CK	LT_10h	45.6872	538.941	3.56026	5e-05	0.0018908	yes
MD03G1268700_novel01	MD03G1268700	Chr03:35344048-35345288	CK	LT_10h	17.3468	171.021	3.30143	5e-05	0.0018908	yes
MD03G1268700_novel02	MD03G1268700	Chr03:35344048-35345288	CK	LT_10h	27.773	384.135	3.78986	5e-05	0.0018908	yes
MD03G1269600	MD03G1269600	Chr03:35387878-35389315	CK	LT_10h	2.23198	11.8771	2.41179	5e-05	0.0018908	yes
MD03G1269700	MD03G1269700	Chr03:35389672-35392192	CK	LT_10h	9.17606	24.5414	1.41927	5e-05	0.0018908	yes
MD03G1271200	MD03G1271200	Chr03:35470109-35471642	CK	LT_10h	5.13741	11.9557	1.21858	0.00015	0.00495919	yes
MD03G1272800_novel03	MD03G1272800	Chr03:35614772-35621700	CK	LT_10h	10.1187	3.29194	-1.62002	5e-05	0.0018908	yes
MD03G1272900	MD03G1272900	Chr03:35623826-35626907	CK	LT_10h	15.0632	31.452	1.06213	0.00045	0.0124759	yes
MD03G1273800	MD03G1273800	Chr03:35702609-35703405	CK	LT_10h	3.71397	17.8703	2.26653	5e-05	0.0018908	yes
MD03G1274900	MD03G1274900	Chr03:35793074-35795774	CK	LT_10h	4.83049	10.8755	1.17084	5e-05	0.0018908	yes
MD03G1275100	MD03G1275100	Chr03:35807919-35810948	CK	LT_10h	5.72739	2.06266	-1.47337	0.00045	0.0124759	yes
MD03G1277600	MD03G1277600	Chr03:35979793-35982715	CK	LT_10h	16.0054	93.6657	2.54896	5e-05	0.0018908	yes
MD03G1277600_novel03	MD03G1277600	Chr03:35979793-35982715	CK	LT_10h	5.39512	38.679	2.84182	5e-05	0.0018908	yes
MD03G1277900	MD03G1277900	Chr03:36009630-36009930	CK	LT_10h	8.06635	48.2778	2.58137	0.0004	0.0113066	yes
MD03G1280200	MD03G1280200	Chr03:36151871-36156419	CK	LT_10h	5.20797	2.5747	-1.01632	5e-05	0.0018908	yes
MD03G1280600_novel01	MD03G1280600	Chr03:36170720-36176222	CK	LT_10h	2.95716	21.9649	2.89292	5e-05	0.0018908	yes
MD03G1281400	MD03G1281400	Chr03:36223507-36223837	CK	LT_10h	9.91655	2.25155	-2.13892	0.00225	0.0455813	yes
MD03G1281500	MD03G1281500	Chr03:36239415-36241840	CK	LT_10h	3.15215	18.7956	2.57599	5e-05	0.0018908	yes
MD03G1282200_novel01	MD03G1282200	Chr03:36283136-36286813	CK	LT_10h	37.679	75.5237	1.00317	5e-05	0.0018908	yes
MD03G1282900_novel01	MD03G1282900	Chr03:36322192-36324159	CK	LT_10h	32.8527	69.7223	1.08561	0.0001	0.00349274	yes
MD03G1284600	MD03G1284600	Chr03:36466337-36467713	CK	LT_10h	0.353969	4.84405	3.77452	0.0003	0.00891878	yes
MD03G1285300	MD03G1285300	Chr03:36506413-36506992	CK	LT_10h	0.235024	6.62296	4.8166	0.00235	0.0471571	yes
MD03G1285600_novel02	MD03G1285600	Chr03:36517666-36525764	CK	LT_10h	10.0371	28.7326	1.51735	5e-05	0.0018908	yes
MD03G1285800_novel01	MD03G1285800	Chr03:36537180-36547512	CK	LT_10h	3.88064	16.9844	2.12984	0.0004	0.0113066	yes
MD03G1285900	MD03G1285900	Chr03:36549028-36551667	CK	LT_10h	3.34627	12.2862	1.87641	0.0002	0.00634417	yes
MD03G1286300_novel06	MD03G1286300	Chr03:36584596-36593222	CK	LT_10h	14.5606	5.77736	-1.33358	5e-05	0.0018908	yes
MD03G1286600	MD03G1286600	Chr03:36597716-36598755	CK	LT_10h	4.87768	24.7811	2.34497	5e-05	0.0018908	yes
MD03G1287000	MD03G1287000	Chr03:36622211-36624655	CK	LT_10h	8.35318	59.5988	2.83489	5e-05	0.0018908	yes
MD03G1287500_novel03	MD03G1287500	Chr03:36653759-36659184	CK	LT_10h	26.8788	61.5299	1.19482	0.00015	0.00495919	yes
MD03G1288000	MD03G1288000	Chr03:36680074-36682220	CK	LT_10h	7.86718	19.4339	1.30466	5e-05	0.0018908	yes
MD03G1288200_novel03	MD03G1288200	Chr03:36696590-36701142	CK	LT_10h	6.44009	13.7768	1.09709	0.00025	0.00766462	yes
MD03G1289900	MD03G1289900	Chr03:36793319-36794497	CK	LT_10h	53.1805	368.83	2.79399	5e-05	0.0018908	yes
MD03G1290100	MD03G1290100	Chr03:36800625-36801104	CK	LT_10h	0.31076	5.68403	4.19304	0.0021	0.0431847	yes
MD03G1290200	MD03G1290200	Chr03:36801216-36801764	CK	LT_10h	21.1142	118.111	2.48386	5e-05	0.0018908	yes
MD03G1293400	MD03G1293400	Chr03:37006699-37007841	CK	LT_10h	23.4214	7.10567	-1.72078	5e-05	0.0018908	yes
MD03G1293400_novel01	MD03G1293400	Chr03:37006699-37007841	CK	LT_10h	24.0186	7.93273	-1.59826	0.0001	0.00349274	yes
MD03G1294300	MD03G1294300	Chr03:37052484-37059570	CK	LT_10h	11.3947	0.681354	-4.06382	5e-05	0.0018908	yes
MD03G1294400	MD03G1294400	Chr03:37062305-37064753	CK	LT_10h	6.09686	0.843573	-2.85348	5e-05	0.0018908	yes
MD03G1296200	MD03G1296200	Chr03:37195095-37201633	CK	LT_10h	186.723	20.1116	-3.2148	5e-05	0.0018908	yes
MD03G1296200_novel01	MD03G1296200	Chr03:37195095-37201633	CK	LT_10h	19.4342	2.82467	-2.78244	0.0011	0.0257985	yes
MD03G1296600	MD03G1296600	Chr03:37259697-37262745	CK	LT_10h	6.26581	2.37923	-1.397	0.0001	0.00349274	yes
MD03G1297100	MD03G1297100	Chr03:37291913-37296798	CK	LT_10h	1.09443	64.4391	5.87968	5e-05	0.0018908	yes
MD03G1298300	MD03G1298300	Chr03:37388495-37390320	CK	LT_10h	0.40858	1.79282	2.13354	0.00065	0.0168487	yes
MD03G1298900	MD03G1298900	Chr03:37486437-37492204	CK	LT_10h	3.98329	9.79441	1.298	0.0015	0.0330433	yes
MD04G1001200	MD04G1001200	Chr04:158415-163280	CK	LT_10h	17.432	35.4216	1.02289	5e-05	0.0018908	yes
MD04G1001300	MD04G1001300	Chr04:164502-169628	CK	LT_10h	12.4389	25.169	1.01679	5e-05	0.0018908	yes
MD04G1001900	MD04G1001900	Chr04:231798-245123	CK	LT_10h	2.18244	5.43438	1.31617	5e-05	0.0018908	yes
MD04G1002500	MD04G1002500	Chr04:349189-351612	CK	LT_10h	15.3769	126.99	3.04588	5e-05	0.0018908	yes
MD04G1002900	MD04G1002900	Chr04:415255-421013	CK	LT_10h	7.32908	15.1829	1.05074	0.0001	0.00349274	yes
MD04G1003000_novel01	MD04G1003000	Chr04:435281-440989	CK	LT_10h	126.434	535.928	2.08366	5e-05	0.0018908	yes
MD04G1003300	MD04G1003300	Chr04:487833-489737	CK	LT_10h	33.8775	439.014	3.69587	5e-05	0.0018908	yes
MD04G1003400	MD04G1003400	Chr04:500946-503483	CK	LT_10h	23.2404	64.8563	1.48061	5e-05	0.0018908	yes
MD04G1004900	MD04G1004900	Chr04:615105-622548	CK	LT_10h	36.102	116.651	1.69205	5e-05	0.0018908	yes
MD04G1004900_novel06	MD04G1004900	Chr04:615105-622548	CK	LT_10h	30.0626	101.681	1.75802	0.0007	0.0179062	yes
MD04G1005600	MD04G1005600	Chr04:657752-658993	CK	LT_10h	4.38198	10.7408	1.29345	0.0001	0.00349274	yes
MD04G1005700	MD04G1005700	Chr04:674016-677904	CK	LT_10h	0.848451	8.57388	3.33704	5e-05	0.0018908	yes
MD04G1005800	MD04G1005800	Chr04:689662-692565	CK	LT_10h	5.61207	2.16121	-1.3767	0.0003	0.00891878	yes
MD04G1009000	MD04G1009000	Chr04:1044442-1045735	CK	LT_10h	0.466903	3.15646	2.75711	5e-05	0.0018908	yes
MD04G1009700	MD04G1009700	Chr04:1101476-1104973	CK	LT_10h	8.87734	55.3821	2.64122	5e-05	0.0018908	yes
MD04G1009800	MD04G1009800	Chr04:1105535-1109257	CK	LT_10h	5.20103	68.7359	3.72419	5e-05	0.0018908	yes
MD04G1012100	MD04G1012100	Chr04:1358621-1359296	CK	LT_10h	10.0652	2.1217	-2.24609	5e-05	0.0018908	yes
MD04G1012300	MD04G1012300	Chr04:1375591-1403811	CK	LT_10h	10.6633	27.0653	1.3438	5e-05	0.0018908	yes
MD04G1013100	MD04G1013100	Chr04:1496677-1500010	CK	LT_10h	2.89573	14.0635	2.27996	5e-05	0.0018908	yes
MD04G1014200	MD04G1014200	Chr04:1594653-1598052	CK	LT_10h	10.9349	28.7119	1.39271	5e-05	0.0018908	yes
MD04G1016300	MD04G1016300	Chr04:1755034-1757286	CK	LT_10h	4.13271	1.72819	-1.25783	0.00105	0.0248598	yes
MD04G1016600	MD04G1016600	Chr04:1800727-1802629	CK	LT_10h	118.017	33.4684	-1.81812	5e-05	0.0018908	yes
MD04G1016700	MD04G1016700	Chr04:1805956-1809242	CK	LT_10h	8.01889	2.31224	-1.79411	0.0007	0.0179062	yes
MD04G1016900	MD04G1016900	Chr04:1836829-1839631	CK	LT_10h	77.1396	15.7625	-2.29097	5e-05	0.0018908	yes
MD04G1017700	MD04G1017700	Chr04:2070169-2071648	CK	LT_10h	0.219734	10.97	5.64166	5e-05	0.0018908	yes
MD04G1017900_novel01	MD04G1017900	Chr04:2076251-2078112	CK	LT_10h	4.89627	29.4569	2.58885	5e-05	0.0018908	yes
MD04G1018400	MD04G1018400	Chr04:2116729-2117944	CK	LT_10h	5.46751	47.5592	3.12077	5e-05	0.0018908	yes
MD04G1020100	MD04G1020100	Chr04:2386633-2388834	CK	LT_10h	29.2879	303.355	3.37263	5e-05	0.0018908	yes
MD04G1020400	MD04G1020400	Chr04:2447219-2450149	CK	LT_10h	3.12436	0.198017	-3.97987	0.0003	0.00891878	yes
MD04G1021200	MD04G1021200	Chr04:2497770-2502701	CK	LT_10h	3.56537	1.55957	-1.1929	0.0012	0.0276579	yes
MD04G1021500	MD04G1021500	Chr04:2545617-2551818	CK	LT_10h	5.46026	1.21948	-2.1627	5e-05	0.0018908	yes
MD04G1022400	MD04G1022400	Chr04:2630450-2633859	CK	LT_10h	13.2363	2.83509	-2.22303	5e-05	0.0018908	yes
MD04G1022900	MD04G1022900	Chr04:2656277-2660799	CK	LT_10h	0.988005	0.288461	-1.77614	0.00145	0.0321792	yes
MD04G1023100	MD04G1023100	Chr04:2666531-2669217	CK	LT_10h	20.2735	56.9017	1.48887	5e-05	0.0018908	yes
MD04G1023500	MD04G1023500	Chr04:2695061-2698050	CK	LT_10h	14.4728	7.19105	-1.00907	0.0002	0.00634417	yes
MD04G1024000	MD04G1024000	Chr04:2756762-2763103	CK	LT_10h	71.8457	33.736	-1.09061	5e-05	0.0018908	yes
MD04G1025300	MD04G1025300	Chr04:2941746-2944431	CK	LT_10h	0.247771	3.70907	3.90398	0.00075	0.0189311	yes
MD04G1027500	MD04G1027500	Chr04:3144609-3150174	CK	LT_10h	35.3115	71.3875	1.01553	0.0001	0.00349274	yes
MD04G1027600	MD04G1027600	Chr04:3158663-3162428	CK	LT_10h	2.90949	1.19676	-1.28163	0.00055	0.01471	yes
MD04G1030100	MD04G1030100	Chr04:3405301-3408849	CK	LT_10h	8.0394	0.421621	-4.25307	5e-05	0.0018908	yes
MD04G1030200	MD04G1030200	Chr04:3410039-3411551	CK	LT_10h	12.4678	1.70296	-2.87209	5e-05	0.0018908	yes
MD04G1033300	MD04G1033300	Chr04:3758490-3763450	CK	LT_10h	1.45341	5.12045	1.81683	5e-05	0.0018908	yes
MD04G1033500	MD04G1033500	Chr04:3780518-3782042	CK	LT_10h	12.7834	390.536	4.93311	5e-05	0.0018908	yes
MD04G1034000	MD04G1034000	Chr04:3819387-3822955	CK	LT_10h	9.89323	23.7071	1.26081	5e-05	0.0018908	yes
MD04G1036400_novel01	MD04G1036400	Chr04:4072022-4077965	CK	LT_10h	2.97723	1.20724	-1.30225	0.0005	0.0135983	yes
MD04G1037700	MD04G1037700	Chr04:4203990-4207073	CK	LT_10h	6.58041	2.59131	-1.3445	5e-05	0.0018908	yes
MD04G1037800_novel03	MD04G1037800	Chr04:4210158-4219287	CK	LT_10h	4.41686	10.7156	1.27862	0.0001	0.00349274	yes
MD04G1037900_novel03	MD04G1037900	Chr04:4219503-4223501	CK	LT_10h	8.32876	17.5447	1.07487	0.0004	0.0113066	yes
MD04G1038200	MD04G1038200	Chr04:4237942-4247620	CK	LT_10h	2.81878	0.783063	-1.84787	0.0009	0.0219831	yes
MD04G1038500_novel02	MD04G1038500	Chr04:4257055-4261825	CK	LT_10h	25.2252	75.517	1.58194	5e-05	0.0018908	yes
MD04G1038500_novel03	MD04G1038500	Chr04:4257055-4261825	CK	LT_10h	32.7835	92.1422	1.49089	0.00015	0.00495919	yes
MD04G1039100_novel01	MD04G1039100	Chr04:4276410-4282547	CK	LT_10h	1.37516	3.60312	1.38964	5e-05	0.0018908	yes
MD04G1039400	MD04G1039400	Chr04:4313490-4320866	CK	LT_10h	4.22647	17.2868	2.03215	0.00025	0.00766462	yes
MD04G1039400_novel01	MD04G1039400	Chr04:4313490-4320866	CK	LT_10h	12.8836	1.43237	-3.16906	5e-05	0.0018908	yes
MD04G1039600	MD04G1039600	Chr04:4337030-4341213	CK	LT_10h	4.50408	1.58285	-1.50871	0.00035	0.0101346	yes
MD04G1040300	MD04G1040300	Chr04:4710496-4711606	CK	LT_10h	157.793	44.558	-1.82428	5e-05	0.0018908	yes
MD04G1040900	MD04G1040900	Chr04:4778867-4785830	CK	LT_10h	2.32164	0.83186	-1.48074	0.0009	0.0219831	yes
MD04G1045000_novel04	MD04G1045000	Chr04:5238224-5251678	CK	LT_10h	4.86573	1.72101	-1.4994	0.00115	0.0267223	yes
MD04G1045300	MD04G1045300	Chr04:5271938-5279744	CK	LT_10h	17.5725	8.04532	-1.1271	5e-05	0.0018908	yes
MD04G1046300	MD04G1046300	Chr04:5372766-5380764	CK	LT_10h	17.0223	36.6231	1.10533	5e-05	0.0018908	yes
MD04G1046900	MD04G1046900	Chr04:5447493-5454735	CK	LT_10h	6.96155	3.04654	-1.19224	0.00105	0.0248598	yes
MD04G1047000	MD04G1047000	Chr04:5454881-5458018	CK	LT_10h	6.28179	2.87329	-1.12847	0.00235	0.0471571	yes
MD04G1047100_novel01	MD04G1047100	Chr04:5458658-5460255	CK	LT_10h	17.9153	6.21535	-1.52729	0.0008	0.0199617	yes
MD04G1047200	MD04G1047200	Chr04:5462694-5465324	CK	LT_10h	18.1765	79.2053	2.12352	0.0001	0.00349274	yes
MD04G1047500	MD04G1047500	Chr04:5539087-5540717	CK	LT_10h	6.78902	1.29437	-2.39096	5e-05	0.0018908	yes
MD04G1047600	MD04G1047600	Chr04:5540718-5542605	CK	LT_10h	7.82635	1.57279	-2.31502	5e-05	0.0018908	yes
MD04G1047700	MD04G1047700	Chr04:5550157-5551289	CK	LT_10h	14.1089	83.546	2.56597	5e-05	0.0018908	yes
MD04G1049200	MD04G1049200	Chr04:5760070-5763939	CK	LT_10h	8.73231	3.661	-1.25412	0.0003	0.00891878	yes
MD04G1049800	MD04G1049800	Chr04:5877651-5879283	CK	LT_10h	2.15584	7.10177	1.71993	5e-05	0.0018908	yes
MD04G1050000	MD04G1050000	Chr04:5902375-5905208	CK	LT_10h	9.93317	3.31627	-1.58269	0.00055	0.01471	yes
MD04G1050400	MD04G1050400	Chr04:5925697-5927942	CK	LT_10h	48.9593	130.147	1.41049	5e-05	0.0018908	yes
MD04G1053600	MD04G1053600	Chr04:6329681-6345197	CK	LT_10h	1.63889	0.450285	-1.86381	0.0005	0.0135983	yes
MD04G1054400	MD04G1054400	Chr04:6509067-6512717	CK	LT_10h	14.391	109.949	2.93359	5e-05	0.0018908	yes
MD04G1055500	MD04G1055500	Chr04:6672168-6677076	CK	LT_10h	6.71854	2.63979	-1.34772	0.0004	0.0113066	yes
MD04G1056200	MD04G1056200	Chr04:6854521-6857505	CK	LT_10h	3.6064	144.9	5.32836	5e-05	0.0018908	yes
MD04G1059200_novel01	MD04G1059200	Chr04:7719873-7722429	CK	LT_10h	2.13583	0.266796	-3.00099	0.0017	0.0364663	yes
MD04G1060200	MD04G1060200	Chr04:7808878-7809927	CK	LT_10h	0.598301	4.95242	3.04919	5e-05	0.0018908	yes
MD04G1060300	MD04G1060300	Chr04:7812006-7815589	CK	LT_10h	6.37378	41.4444	2.70096	5e-05	0.0018908	yes
MD04G1061200	MD04G1061200	Chr04:8078421-8080537	CK	LT_10h	7.30754	3.04454	-1.26316	0.00085	0.0209746	yes
MD04G1061500	MD04G1061500	Chr04:8132576-8135995	CK	LT_10h	66.7382	157.676	1.24038	5e-05	0.0018908	yes
MD04G1063300	MD04G1063300	Chr04:8373207-8377275	CK	LT_10h	3.90592	23.4414	2.58532	5e-05	0.0018908	yes
MD04G1063800	MD04G1063800	Chr04:8432644-8437730	CK	LT_10h	3.35539	0.725287	-2.20986	5e-05	0.0018908	yes
MD04G1064600	MD04G1064600	Chr04:8687641-8692962	CK	LT_10h	58.5381	23.4002	-1.32285	5e-05	0.0018908	yes
MD04G1064700	MD04G1064700	Chr04:8697124-8698967	CK	LT_10h	4.97076	1.71844	-1.53237	0.0003	0.00891878	yes
MD04G1066300	MD04G1066300	Chr04:8844410-8847733	CK	LT_10h	1.61268	0.260627	-2.6294	5e-05	0.0018908	yes
MD04G1066700_novel01	MD04G1066700	Chr04:8989417-8996174	CK	LT_10h	16.7919	48.1039	1.51839	5e-05	0.0018908	yes
MD04G1066700_novel11	MD04G1066700	Chr04:8989417-8996174	CK	LT_10h	4.5006	23.6077	2.39107	0.0025	0.0495051	yes
MD04G1066900	MD04G1066900	Chr04:9030172-9031240	CK	LT_10h	24.2865	9.98582	-1.2822	0.0001	0.00349274	yes
MD04G1067000	MD04G1067000	Chr04:9031241-9031637	CK	LT_10h	14.6205	1.27089	-3.52408	5e-05	0.0018908	yes
MD04G1067100	MD04G1067100	Chr04:9031638-9032078	CK	LT_10h	35.462	3.0855	-3.5227	5e-05	0.0018908	yes
MD04G1067200	MD04G1067200	Chr04:9032079-9032970	CK	LT_10h	30.3222	10.7055	-1.50203	5e-05	0.0018908	yes
MD04G1069000	MD04G1069000	Chr04:9412450-9417763	CK	LT_10h	10.3557	2.80003	-1.88692	5e-05	0.0018908	yes
MD04G1069000_novel01	MD04G1069000	Chr04:9412450-9417763	CK	LT_10h	10.7463	4.87337	-1.14085	0.0022	0.0448012	yes
MD04G1069100	MD04G1069100	Chr04:9452840-9454727	CK	LT_10h	1.5241	3.57842	1.23137	0.00175	0.0373044	yes
MD04G1069200	MD04G1069200	Chr04:9471787-9476385	CK	LT_10h	14.3067	28.9436	1.01656	0.00105	0.0248598	yes
MD04G1069200_novel01	MD04G1069200	Chr04:9471787-9476385	CK	LT_10h	12.8279	31.77	1.30838	0.00105	0.0248598	yes
MD04G1069300	MD04G1069300	Chr04:9490695-9491838	CK	LT_10h	12.7632	3.22239	-1.98579	5e-05	0.0018908	yes
MD04G1070300	MD04G1070300	Chr04:9619668-9626056	CK	LT_10h	4.33656	33.2719	2.93968	5e-05	0.0018908	yes
MD04G1071400	MD04G1071400	Chr04:9682455-9685462	CK	LT_10h	1.93563	0.673044	-1.52403	0.001	0.0239185	yes
MD04G1072900	MD04G1072900	Chr04:9963082-9972748	CK	LT_10h	7.57726	3.51953	-1.1063	0.0011	0.0257985	yes
MD04G1075500	MD04G1075500	Chr04:10068202-10071552	CK	LT_10h	20.9017	7.72096	-1.43677	0.0002	0.00634417	yes
MD04G1075500_novel01	MD04G1075500	Chr04:10068202-10071552	CK	LT_10h	6.48937	2.5222	-1.3634	0.00015	0.00495919	yes
MD04G1076400	MD04G1076400	Chr04:10300559-10303915	CK	LT_10h	24.553	92.8947	1.9197	5e-05	0.0018908	yes
MD04G1078800	MD04G1078800	Chr04:10801556-10821348	CK	LT_10h	6.1837	2.47601	-1.32045	0.00015	0.00495919	yes
MD04G1078900	MD04G1078900	Chr04:10822644-10826259	CK	LT_10h	8.80681	35.2772	2.00204	5e-05	0.0018908	yes
MD04G1079100	MD04G1079100	Chr04:10857704-10859635	CK	LT_10h	25.0332	9.74971	-1.36041	5e-05	0.0018908	yes
MD04G1079500	MD04G1079500	Chr04:10918370-10921219	CK	LT_10h	4.79508	17.6258	1.87807	5e-05	0.0018908	yes
MD04G1080400	MD04G1080400	Chr04:11049356-11054327	CK	LT_10h	2.40399	0.407768	-2.55961	5e-05	0.0018908	yes
MD04G1081700	MD04G1081700	Chr04:11285608-11289517	CK	LT_10h	6.63009	33.5205	2.33794	5e-05	0.0018908	yes
MD04G1081700_novel01	MD04G1081700	Chr04:11285608-11289517	CK	LT_10h	3.71471	12.4067	1.7398	0.00025	0.00766462	yes
MD04G1081700_novel03	MD04G1081700	Chr04:11285608-11289517	CK	LT_10h	12.7333	49.5267	1.9596	5e-05	0.0018908	yes
MD04G1085800	MD04G1085800	Chr04:12417712-12418594	CK	LT_10h	4.83493	25.4363	2.39532	5e-05	0.0018908	yes
MD04G1086100	MD04G1086100	Chr04:12529798-12538245	CK	LT_10h	1.90307	0.258292	-2.88125	5e-05	0.0018908	yes
MD04G1086200	MD04G1086200	Chr04:12538246-12539458	CK	LT_10h	1.72981	0.281705	-2.61836	0.0008	0.0199617	yes
MD04G1092500_novel02	MD04G1092500	Chr04:16467105-16471184	CK	LT_10h	12.3555	2.13513	-2.53276	0.0003	0.00891878	yes
MD04G1092800	MD04G1092800	Chr04:16589334-16595605	CK	LT_10h	9.1417	2.85343	-1.67977	5e-05	0.0018908	yes
MD04G1093300	MD04G1093300	Chr04:16845887-16848581	CK	LT_10h	15.5968	72.8408	2.2235	5e-05	0.0018908	yes
MD04G1093600_novel01	MD04G1093600	Chr04:16985453-16987485	CK	LT_10h	44.9773	14.5955	-1.62367	5e-05	0.0018908	yes
MD04G1094400	MD04G1094400	Chr04:17217673-17223594	CK	LT_10h	44.2737	91.9402	1.05424	5e-05	0.0018908	yes
MD04G1096100	MD04G1096100	Chr04:17688714-17691998	CK	LT_10h	13.5235	42.0178	1.63554	5e-05	0.0018908	yes
MD04G1096200	MD04G1096200	Chr04:17722048-17727188	CK	LT_10h	15.2864	284.985	4.22057	5e-05	0.0018908	yes
MD04G1097200_novel02	MD04G1097200	Chr04:17991229-17994528	CK	LT_10h	8.59922	109.357	3.6687	5e-05	0.0018908	yes
MD04G1100300	MD04G1100300	Chr04:18538742-18541817	CK	LT_10h	2.68841	0.384918	-2.80413	0.00045	0.0124759	yes
MD04G1100300_novel01	MD04G1100300	Chr04:18538742-18541817	CK	LT_10h	4.01391	0.592263	-2.7607	5e-05	0.0018908	yes
MD04G1100900	MD04G1100900	Chr04:18655943-18657526	CK	LT_10h	98.7075	209.12	1.0831	0.00015	0.00495919	yes
MD04G1100900_novel01	MD04G1100900	Chr04:18655943-18657526	CK	LT_10h	84.1629	200.255	1.25058	0.0012	0.0276579	yes
MD04G1102000	MD04G1102000	Chr04:18858216-18860571	CK	LT_10h	3.50703	14.0972	2.00709	5e-05	0.0018908	yes
MD04G1103000	MD04G1103000	Chr04:19057990-19062347	CK	LT_10h	2.61595	6.00802	1.19956	0.00125	0.0285743	yes
MD04G1103700	MD04G1103700	Chr04:19101017-19103564	CK	LT_10h	15.3408	42.6658	1.4757	5e-05	0.0018908	yes
MD04G1104500_novel01	MD04G1104500	Chr04:19194587-19202722	CK	LT_10h	29.7059	86.9454	1.54936	5e-05	0.0018908	yes
MD04G1105200_novel02	MD04G1105200	Chr04:19290875-19294559	CK	LT_10h	1.91673	12.1656	2.66608	0.0001	0.00349274	yes
MD04G1111400	MD04G1111400	Chr04:19618985-19621568	CK	LT_10h	0.172361	3.2573	4.24017	0.0002	0.00634417	yes
MD04G1111700	MD04G1111700	Chr04:19745394-19747807	CK	LT_10h	0.257848	8.40784	5.02714	5e-05	0.0018908	yes
MD04G1112000	MD04G1112000	Chr04:19786011-19788623	CK	LT_10h	0.797494	4.81347	2.59353	5e-05	0.0018908	yes
MD04G1112600_novel02	MD04G1112600	Chr04:19821095-19824159	CK	LT_10h	11.7217	3.08238	-1.92706	5e-05	0.0018908	yes
MD04G1112600_novel04	MD04G1112600	Chr04:19821095-19824159	CK	LT_10h	7.66431	1.31402	-2.54416	0.00045	0.0124759	yes
MD04G1116400	MD04G1116400	Chr04:20111991-20118068	CK	LT_10h	6.63986	19.2393	1.53483	0.0016	0.0347686	yes
MD04G1116800	MD04G1116800	Chr04:20210768-20217083	CK	LT_10h	4.65239	25.6172	2.46107	5e-05	0.0018908	yes
MD04G1117600	MD04G1117600	Chr04:20274940-20275866	CK	LT_10h	1.40362	5.8739	2.06516	0.0017	0.0364663	yes
MD04G1117700	MD04G1117700	Chr04:20275867-20277858	CK	LT_10h	0.933046	3.61991	1.95593	0.0016	0.0347686	yes
MD04G1118300	MD04G1118300	Chr04:20368947-20370906	CK	LT_10h	11.2682	36.0955	1.67956	5e-05	0.0018908	yes
MD04G1120300_novel02	MD04G1120300	Chr04:20654811-20657972	CK	LT_10h	2.31139	0.571219	-2.01665	0.00035	0.0101346	yes
MD04G1120600_novel01	MD04G1120600	Chr04:20720287-20724240	CK	LT_10h	34.8597	99.7103	1.51618	5e-05	0.0018908	yes
MD04G1120600_novel02	MD04G1120600	Chr04:20720287-20724240	CK	LT_10h	41.9383	99.8081	1.25089	0.0006	0.0157787	yes
MD04G1123400	MD04G1123400	Chr04:20896972-20900897	CK	LT_10h	12.0732	57.8974	2.26169	5e-05	0.0018908	yes
MD04G1123400_novel04	MD04G1123400	Chr04:20896972-20900897	CK	LT_10h	1.24445	8.50678	2.77311	0.00065	0.0168487	yes
MD04G1123700_novel01	MD04G1123700	Chr04:20944564-20954897	CK	LT_10h	1.3716	0.310816	-2.14172	0.0007	0.0179062	yes
MD04G1124800	MD04G1124800	Chr04:21160707-21161019	CK	LT_10h	76.711	21.9973	-1.80211	0.0003	0.00891878	yes
MD04G1125500	MD04G1125500	Chr04:21191819-21196433	CK	LT_10h	4.33414	1.85137	-1.22715	0.00085	0.0209746	yes
MD04G1125600	MD04G1125600	Chr04:21210770-21213773	CK	LT_10h	179.415	1934.88	3.43087	5e-05	0.0018908	yes
MD04G1125700	MD04G1125700	Chr04:21216870-21219352	CK	LT_10h	17.5297	52.1179	1.57198	5e-05	0.0018908	yes
MD04G1127500	MD04G1127500	Chr04:21339497-21342272	CK	LT_10h	3.67528	1.41712	-1.37489	0.0009	0.0219831	yes
MD04G1127700	MD04G1127700	Chr04:21347776-21349111	CK	LT_10h	1.35088	0.165609	-3.02805	0.0018	0.0381729	yes
MD04G1128800_novel02	MD04G1128800	Chr04:21472313-21476691	CK	LT_10h	0.115942	1.04588	3.17324	5e-05	0.0018908	yes
MD04G1129800	MD04G1129800	Chr04:21603383-21605443	CK	LT_10h	63.068	4.67313	-3.75445	5e-05	0.0018908	yes
MD04G1130000	MD04G1130000	Chr04:21658522-21662182	CK	LT_10h	9.76204	28.6201	1.55178	5e-05	0.0018908	yes
MD04G1130300	MD04G1130300	Chr04:21681412-21686950	CK	LT_10h	4.81369	1.62869	-1.56343	5e-05	0.0018908	yes
MD04G1130900	MD04G1130900	Chr04:21788324-21793201	CK	LT_10h	9.05764	1.44355	-2.64951	5e-05	0.0018908	yes
MD04G1131700	MD04G1131700	Chr04:21861422-21862484	CK	LT_10h	130.209	42.8681	-1.60285	5e-05	0.0018908	yes
MD04G1132900	MD04G1132900	Chr04:21964041-21968871	CK	LT_10h	8.58058	22.3355	1.38019	0.00015	0.00495919	yes
MD04G1134100_novel01	MD04G1134100	Chr04:22099814-22103772	CK	LT_10h	2.63539	7.72914	1.55229	0.00225	0.0455813	yes
MD04G1135400	MD04G1135400	Chr04:22242111-22244002	CK	LT_10h	3.37837	15.6231	2.20928	5e-05	0.0018908	yes
MD04G1135500	MD04G1135500	Chr04:22244003-22245199	CK	LT_10h	6.77907	25.8793	1.93264	5e-05	0.0018908	yes
MD04G1136000	MD04G1136000	Chr04:22307040-22310991	CK	LT_10h	4.33555	0.609491	-2.83054	0.00025	0.00766462	yes
MD04G1136300	MD04G1136300	Chr04:22398418-22402036	CK	LT_10h	11.6165	3.6639	-1.66472	5e-05	0.0018908	yes
MD04G1136600	MD04G1136600	Chr04:22422573-22425588	CK	LT_10h	12.3066	29.3922	1.256	5e-05	0.0018908	yes
MD04G1138500	MD04G1138500	Chr04:22623397-22634495	CK	LT_10h	7.62493	16.0639	1.07502	5e-05	0.0018908	yes
MD04G1138600	MD04G1138600	Chr04:22695037-22696686	CK	LT_10h	21.4753	3.90376	-2.45974	0.0015	0.0330433	yes
MD04G1138800	MD04G1138800	Chr04:22709234-22712962	CK	LT_10h	20.8725	45.9671	1.139	5e-05	0.0018908	yes
MD04G1138900	MD04G1138900	Chr04:22713473-22714205	CK	LT_10h	7.81859	33.0256	2.0786	5e-05	0.0018908	yes
MD04G1139000	MD04G1139000	Chr04:22739254-22742707	CK	LT_10h	54.2891	268.446	2.3059	5e-05	0.0018908	yes
MD04G1139300	MD04G1139300	Chr04:22746600-22750347	CK	LT_10h	3.00481	6.13485	1.02975	0.00105	0.0248598	yes
MD04G1141800	MD04G1141800	Chr04:23070081-23071709	CK	LT_10h	20.6631	10.2344	-1.01363	0.0004	0.0113066	yes
MD04G1143600_novel01	MD04G1143600	Chr04:23277678-23282201	CK	LT_10h	65.1321	27.1963	-1.25996	5e-05	0.0018908	yes
MD04G1144100_novel01	MD04G1144100	Chr04:23320090-23322046	CK	LT_10h	13.3532	241.532	4.17696	5e-05	0.0018908	yes
MD04G1145100	MD04G1145100	Chr04:23388957-23392678	CK	LT_10h	6.5751	17.3453	1.39946	5e-05	0.0018908	yes
MD04G1146400_novel06	MD04G1146400	Chr04:23486049-23491474	CK	LT_10h	11.4652	4.87891	-1.23263	0.0003	0.00891878	yes
MD04G1146800_novel01	MD04G1146800	Chr04:23513632-23514548	CK	LT_10h	20.0117	53.5587	1.42028	5e-05	0.0018908	yes
MD04G1146900	MD04G1146900	Chr04:23516246-23519912	CK	LT_10h	0.532223	26.221	5.62255	5e-05	0.0018908	yes
MD04G1147800	MD04G1147800	Chr04:23595113-23598219	CK	LT_10h	3.37694	34.8354	3.36676	5e-05	0.0018908	yes
MD04G1147900	MD04G1147900	Chr04:23622905-23624786	CK	LT_10h	0.668315	5.50194	3.04134	5e-05	0.0018908	yes
MD04G1147900_novel01	MD04G1147900	Chr04:23622905-23624786	CK	LT_10h	1.37448	9.54225	2.79544	5e-05	0.0018908	yes
[truncated: 22,717 more rows]
