# Supplementary material for: Transcriptome profiling of Malus sieversii under freezing stress after being cold-acclimated
Source: BMC Genomics. 2021 Sep 21;22:681. doi: 10.1186/s12864-021-07998-0 (PMC8456659; doi:10.1186/s12864-021-07998-0)
Supplement: Supplementary file 9 — Additional file 9: Table S4. List of 2234 DEGs. [file 12864_2021_7998_MOESM9_ESM.xlsx]

## Sheet: Sheet1
Table S4 List of 2234 DEGs
Gene ID
MD04G1067800
MD01G1071900
MD08G1092400
MD08G1219200
MD05G1170300
MD01G1139700
MD10G1194100
MD07G1053200
MD11G1107600
MD13G1224200
MD12G1158500
Novelgene2948
MD00G1167000
MD15G1365300
MD08G1168600
MD10G1077900
MD13G1039900
MD05G1021600
MD04G1190900
MD12G1002300
MD00G1056000
MD11G1097600
Novelgene3149
MD06G1226700
MD06G1195000
MD12G1116700
MD12G1126800
MD16G1060400
MD08G1121600
Novelgene3328
MD15G1265300
MD01G1148700
MD06G1058200
MD15G1145300
MD15G1420600
MD17G1238800
MD15G1339000
Novelgene3500
MD17G1238700
MD16G1231500
MD12G1026200
MD02G1131500
MD02G1140200
MD16G1119000
MD15G1185400
MD10G1054500
MD07G1220800
MD15G1253900
MD17G1255200
MD15G1117600
MD06G1002600
MD15G1253800
MD03G1258300
MD15G1227900
MD05G1081700
MD14G1054800
MD04G1164200
MD10G1208800
MD08G1101100
MD04G1160100
MD13G1232100
MD03G1111000
MD07G1268800
MD06G1134100
MD13G1040500
MD01G1175600
MD16G1016500
MD10G1301800
MD17G1212300
Novelgene2739
MD11G1110600
MD11G1238400
MD13G1086300
Novelgene2449
Novelgene0942
Novelgene2610
MD09G1225800
MD03G1050900
MD17G1158300
MD03G1093800
MD13G1151300
MD12G1252100
MD10G1252200
MD02G1187800
MD11G1091200
Novelgene0547
MD04G1111700
MD13G1184700
MD02G1061100
MD10G1286600
MD10G1303600
MD03G1262000
MD17G1086200
MD15G1421900
MD08G1188900
MD08G1185700
MD06G1043900
Novelgene1103
MD16G1100400
MD05G1036100
MD12G1126600
MD07G1291000
MD06G1235500
MD04G1185600
MD12G1006400
MD00G1221400
MD13G1061900
MD12G1194000
MD06G1085000
MD00G1105300
MD06G1044100
MD06G1005800
MD13G1095600
MD07G1282200
MD15G1003500
MD01G1198700
MD10G1175500
MD13G1098500
MD07G1279300
MD07G1280800
MD05G1213200
MD05G1323000
MD04G1096200
MD05G1286400
MD12G1126700
MD13G1222600
MD15G1140500
MD02G1184400
MD14G1202000
MD13G1078600
Novelgene1720
MD15G1203800
MD04G1146900
MD15G1005800
MD07G1306900
Novelgene2816
MD15G1398700
MD09G1278600
MD07G1221400
MD13G1222900
MD04G1070300
MD04G1020400
MD16G1057000
Novelgene0233
MD17G1001300
MD07G1143900
MD00G1191600
MD04G1063300
MD04G1005700
MD03G1218200
MD10G1192000
MD10G1091100
MD16G1093700
MD13G1001800
MD06G1201200
Novelgene0497
MD03G1223800
MD13G1041700
MD14G1012300
MD06G1043800
MD10G1034000
MD17G1030200
MD09G1147600
MD00G1015700
MD04G1067900
MD03G1222700
MD01G1177500
MD14G1205300
MD03G1297100
MD01G1139200
MD17G1034300
MD08G1242900
Novelgene2462
Novelgene1238
MD06G1186500
MD11G1313800
MD15G1033400
MD04G1125600
MD07G1204500
MD07G1210800
MD01G1157500
MD15G1384500
MD15G1066300
MD07G1018400
MD02G1254400
MD14G1150400
MD02G1064200
MD12G1237200
MD16G1017200
MD09G1085700
MD08G1174800
MD17G1030100
MD03G1078200
MD02G1144600
MD10G1158500
MD12G1062300
MD16G1140500
MD14G1017300
MD14G1173400
MD15G1188500
MD01G1072500
MD16G1101200
MD14G1243400
MD12G1199200
MD06G1186600
MD02G1301000
MD08G1172400
MD10G1123700
MD03G1118100
MD12G1233500
MD10G1003000
MD16G1119500
MD09G1247900
Novelgene0367
MD12G1199100
MD17G1258400
MD02G1079200
MD01G1144400
MD02G1174600
MD16G1081100
MD04G1054400
MD01G1213600
MD16G1057500
MD03G1205300
MD04G1147800
MD03G1094500
MD07G1109200
MD16G1273500
MD00G1133700
MD03G1135700
MD14G1210700
MD03G1161800
MD08G1014400
Novelgene3370
MD17G1286800
MD01G1077000
Novelgene0648
MD09G1193900
MD17G1002500
MD15G1319800
MD01G1051700
MD15G1130700
MD16G1132100
MD15G1182500
MD13G1069200
MD08G1032500
MD12G1118500
MD00G1130600
MD09G1265200
MD02G1014300
MD07G1208400
MD15G1050300
MD11G1244800
MD17G1001400
MD11G1313400
MD14G1186800
MD01G1178700
MD02G1028700
MD13G1174300
Novelgene2908
MD02G1182800
MD03G1188800
MD06G1223800
MD13G1034700
MD15G1212000
MD05G1139900
MD05G1065100
MD05G1051700
MD05G1363500
MD16G1026000
MD15G1290700
MD05G1210700
MD15G1065000
Novelgene2450
MD06G1200300
MD00G1015600
MD08G1043500
MD13G1119100
MD07G1248300
MD00G1134400
MD14G1018700
MD17G1161600
MD07G1204100
Novelgene0820
MD14G1210500
MD05G1130300
MD17G1098800
MD10G1306500
MD17G1224900
MD09G1285100
Novelgene3041
MD15G1008300
MD11G1004600
MD01G1072000
MD12G1022300
MD14G1008200
MD13G1101900
MD13G1097200
MD04G1017700
MD02G1084600
MD05G1343700
MD09G1105100
MD01G1144100
MD16G1239900
MD11G1134600
MD04G1164500
MD03G1082600
MD08G1097900
MD09G1032100
MD02G1105700
MD11G1041400
MD10G1318600
MD17G1272100
MD03G1268300
MD05G1320400
MD11G1209700
MD13G1089900
MD14G1185100
MD15G1027600
MD16G1129900
MD11G1313300
MD05G1135200
MD10G1200900
MD13G1093600
Novelgene0948
Novelgene3013
MD12G1212200
MD03G1058400
MD09G1270500
MD15G1209400
MD08G1026400
MD03G1268700
Novelgene2051
MD11G1183800
MD11G1012500
MD13G1003100
MD04G1194100
MD14G1215200
MD05G1174000
MD03G1259200
MD12G1013100
MD11G1009500
MD07G1279200
Novelgene1426
MD17G1036700
MD07G1076200
MD04G1128800
MD01G1180500
MD08G1011900
MD08G1004500
MD02G1073800
MD16G1056200
MD17G1070000
MD02G1012300
MD17G1243400
MD10G1167800
MD04G1030200
MD12G1057800
MD02G1192600
MD16G1229000
MD08G1107600
MD06G1197300
MD03G1081900
MD10G1062200
MD02G1042800
MD08G1017100
Novelgene0546
MD01G1228200
MD05G1207000
MD13G1100800
MD03G1047700
MD12G1175700
MD15G1344900
MD08G1029000
MD11G1258400
MD15G1348300
MD14G1186700
MD05G1326600
MD15G1035100
MD01G1222100
MD04G1200000
MD09G1031700
MD05G1100600
MD03G1019200
Novelgene3140
Novelgene3089
Novelgene2936
MD09G1137100
MD11G1108300
MD17G1280600
Novelgene3166
MD03G1143800
MD16G1069500
Novelgene1521
MD04G1205900
MD17G1201800
MD13G1274600
MD16G1143400
MD14G1172300
MD06G1013900
MD09G1207400
MD11G1299600
MD00G1080300
MD07G1004500
MD16G1099500
MD02G1134400
MD13G1067900
MD17G1120100
MD04G1096800
MD17G1045600
MD11G1239900
MD14G1023900
Novelgene0373
MD13G1151200
Novelgene0075
Novelgene2656
MD17G1270700
MD04G1144100
MD04G1067100
MD08G1012800
MD12G1136300
MD12G1184100
MD17G1070400
MD07G1004600
MD15G1380500
MD09G1155800
Novelgene3154
MD10G1041200
MD01G1142600
MD03G1252200
Novelgene0875
MD15G1247400
MD16G1061100
MD14G1022500
MD01G1216600
Novelgene3379
MD06G1173800
MD15G1286400
MD07G1051800
Novelgene1912
MD17G1268100
MD06G1124700
MD04G1235700
MD02G1275000
MD08G1092300
MD10G1283900
MD03G1111600
MD11G1093600
MD11G1183500
MD11G1070000
MD04G1033500
MD13G1095300
MD07G1258400
MD05G1276300
Novelgene3621
MD09G1015800
MD11G1188000
MD07G1248200
MD17G1085300
MD15G1212200
MD17G1049600
MD15G1076900
MD17G1072700
MD05G1357200
MD05G1274300
MD15G1057800
MD15G1298700
Novelgene1628
MD15G1110200
MD07G1306300
MD04G1185700
MD01G1100600
Novelgene3539
MD17G1119500
MD01G1236100
Novelgene3363
MD07G1228900
MD03G1051100
MD10G1324500
MD13G1094100
MD02G1081700
MD03G1290200
MD09G1152100
MD06G1169600
MD08G1209900
MD16G1078400
MD05G1320300
MD03G1255500
MD16G1048200
MD03G1006300
MD02G1185900
Novelgene2494
MD12G1158200
MD03G1010800
MD15G1031100
MD09G1129700
MD15G1235000
MD16G1112000
MD01G1083000
MD17G1136700
MD03G1077300
MD13G1032800
MD15G1175300
MD12G1175900
MD17G1198300
MD06G1110700
MD10G1068500
MD12G1027700
Novelgene1489
MD14G1170100
MD09G1292600
MD17G1044300
MD16G1113800
MD14G1226400
MD04G1017900
MD17G1056500
MD12G1062200
Novelgene1402
MD05G1035900
Novelgene0356
MD15G1150900
MD07G1277400
Novelgene0727
MD10G1337500
MD01G1179800
MD15G1147000
Novelgene1252
MD10G1278300
MD06G1044200
Novelgene2930
MD11G1117700
MD16G1107600
Novelgene1328
MD17G1053500
MD17G1017500
MD03G1019300
MD15G1234500
MD09G1029300
MD04G1135500
MD11G1121200
MD05G1034300
Novelgene0963
MD16G1257600
MD01G1126300
MD06G1110600
Novelgene0984
MD15G1399700
MD17G1058200
MD05G1263800
MD13G1182000
MD11G1061900
MD16G1015000
MD15G1394000
MD07G1003600
MD10G1197100
Novelgene2307
MD13G1013700
Novelgene3001
MD05G1028500
MD14G1001800
MD02G1150700
Novelgene3439
MD15G1239400
MD00G1079000
MD07G1082700
MD14G1246000
MD09G1035500
Novelgene3604
MD16G1038000
MD06G1014000
MD10G1325700
MD09G1290500
MD08G1133200
MD16G1015100
MD17G1049000
MD16G1041000
MD05G1314900
MD11G1199600
MD03G1081800
MD07G1051300
MD13G1033600
MD16G1266400
MD02G1001900
MD10G1143400
Novelgene2018
MD04G1123400
MD11G1229700
MD12G1236200
MD15G1402800
MD14G1198100
MD10G1236500
MD17G1126900
MD11G1082100
MD12G1205900
MD03G1162500
MD15G1232900
MD13G1134700
MD09G1134800
MD00G1113000
MD05G1334500
MD09G1152200
Novelgene2583
MD08G1104300
MD08G1085800
MD09G1099000
MD11G1241700
MD10G1156100
MD12G1010300
MD09G1017200
MD00G1201200
MD14G1143200
MD12G1166600
MD12G1150700
MD02G1152200
MD06G1012900
MD10G1191700
Novelgene3062
MD17G1125900
MD16G1050700
MD09G1207300
MD08G1104200
MD06G1203200
MD15G1084200
MD16G1096100
Novelgene1517
MD07G1236900
MD15G1071000
MD16G1121200
MD17G1206300
MD11G1204900
Novelgene1497
MD10G1069100
Novelgene2488
MD10G1056800
MD01G1068800
MD03G1099100
MD12G1145700
MD05G1305900
MD09G1090500
MD16G1191300
MD11G1158400
MD02G1169000
Novelgene1889
Novelgene3438
MD06G1209400
MD10G1262000
MD01G1179700
MD11G1054900
MD06G1006700
MD09G1115800
MD00G1054500
MD10G1075000
Novelgene0224
MD09G1108800
MD00G1023600
MD06G1006600
MD13G1046900
MD10G1085500
MD00G1183000
MD04G1199400
MD11G1209600
MD07G1194400
MD05G1311400
MD13G1148200
MD03G1066200
MD15G1224900
MD08G1108700
MD00G1038800
MD15G1278000
MD13G1185600
MD10G1191600
MD08G1088200
MD09G1179800
MD12G1109100
MD16G1100500
MD05G1113200
MD13G1151100
MD03G1207200
MD15G1337000
MD01G1118200
MD07G1156200
MD02G1119600
MD02G1317800
MD15G1395700
MD09G1211100
MD08G1078600
Novelgene0928
MD15G1319500
MD16G1042600
MD13G1003300
MD01G1136500
MD05G1359200
MD02G1268400
MD05G1047100
Novelgene0842
MD16G1015200
MD06G1113700
MD10G1265200
MD15G1005600
MD16G1128400
MD04G1111400
MD09G1017000
MD03G1215800
Novelgene2485
Novelgene1263
MD03G1247700
MD06G1216700
MD09G1121700
MD15G1265500
MD01G1236200
MD01G1211000
MD01G1161700
MD11G1075200
MD10G1190500
MD14G1102200
MD09G1061800
MD06G1043700
MD08G1117200
MD10G1122400
MD03G1290100
MD03G1109400
Novelgene0878
MD05G1054700
MD06G1197800
MD11G1308100
Novelgene0642
Novelgene0328
MD09G1284900
Novelgene2764
MD03G1227400
MD05G1037100
Novelgene1472
MD14G1198800
MD14G1172400
MD09G1032700
MD08G1134200
Novelgene3050
MD06G1234100
MD02G1301500
MD01G1165600
MD05G1144700
MD12G1093900
MD02G1082300
MD11G1221500
MD15G1231000
MD04G1135400
MD17G1126200
MD11G1079900
Novelgene3685
Novelgene2965
MD02G1049800
MD14G1222700
MD11G1221200
MD17G1159500
Novelgene2225
MD08G1199300
MD13G1003800
MD12G1086400
MD02G1118000
MD07G1085500
MD13G1198400
MD12G1119200
MD06G1027700
Novelgene0148
Novelgene1145
MD13G1007600
MD07G1279100
Novelgene1664
MD09G1013900
Novelgene1552
MD08G1084500
MD01G1237400
MD01G1075800
MD06G1229100
MD12G1127300
Novelgene0463
MD14G1036200
MD03G1194000
MD07G1213100
MD11G1206600
Novelgene0602
MD15G1237800
MD15G1277200
MD04G1100300
MD01G1177200
MD09G1123100
MD08G1038000
MD10G1198400
Novelgene2069
MD15G1233600
MD11G1054600
Novelgene2483
MD15G1253700
MD05G1113100
MD08G1143400
MD15G1371800
MD05G1123600
Novelgene2746
MD03G1007700
MD05G1215100
MD15G1404600
MD03G1112500
MD17G1060200
MD01G1059300
MD15G1071400
MD02G1199000
MD05G1051800
MD12G1141800
MD01G1217700
MD09G1247300
Novelgene0799
MD06G1073100
MD07G1018200
MD04G1064800
MD05G1029700
MD00G1105200
MD15G1213500
MD03G1296200
MD15G1162900
MD14G1049700
MD10G1325800
MD14G1222300
MD02G1130100
MD13G1200200
MD07G1233600
MD09G1263200
MD11G1116300
MD03G1100700
MD17G1218300
MD17G1212200
MD03G1156900
MD03G1281900
MD13G1212000
MD03G1095100
MD05G1317900
MD09G1052400
MD17G1181600
MD15G1044300
MD11G1012400
MD16G1016600
MD06G1198900
MD15G1369600
MD10G1219100
MD03G1051000
MD07G1228500
MD12G1150100
MD12G1178400
MD15G1082300
MD10G1038100
MD00G1159200
MD11G1124900
Novelgene2028
MD12G1131500
MD04G1030100
MD09G1240200
MD05G1314700
MD08G1157400
MD01G1118300
MD02G1188900
MD17G1219700
MD14G1194100
MD10G1307800
MD10G1236600
MD13G1141500
MD08G1156000
MD08G1043400
MD05G1169500
MD03G1026600
MD12G1035800
MD06G1060300
Novelgene1430
MD05G1361900
MD05G1201200
MD16G1178400
MD07G1143800
MD07G1289200
MD14G1008500
MD12G1232600
MD09G1150300
Novelgene1888
MD14G1180400
MD04G1168800
MD05G1158700
MD10G1249200
Novelgene2971
MD10G1252100
MD04G1067000
MD07G1011000
MD10G1328600
MD10G1086000
MD08G1168500
MD06G1088300
MD15G1078600
MD02G1002600
MD11G1252200
MD05G1135100
MD10G1059200
MD09G1265100
MD13G1085700
MD15G1239500
MD16G1143800
MD14G1065000
MD09G1278400
MD11G1269800
MD04G1228800
MD02G1294000
MD02G1000500
MD01G1077400
MD12G1010400
MD17G1044000
MD09G1132600
Novelgene1703
MD05G1118700
Novelgene1160
MD10G1196800
Novelgene0998
MD09G1103300
MD12G1170000
MD02G1087100
MD12G1186600
MD10G1313800
MD15G1436100
MD02G1083500
MD10G1265800
MD17G1150300
MD01G1136300
MD11G1304700
MD14G1139400
Novelgene1217
Novelgene2330
MD15G1356500
Novelgene1996
MD12G1036700
MD10G1110200
MD05G1352300
MD06G1143700
MD02G1141400
MD09G1115900
MD05G1256000
Novelgene2364
MD03G1089900
MD12G1213300
Novelgene2059
MD12G1204900
MD04G1111500
MD00G1201300
Novelgene0279
MD13G1056800
MD16G1081800
MD17G1018800
MD02G1059800
MD15G1067800
MD06G1014100
MD06G1215700
MD02G1249700
MD13G1063100
MD04G1086100
MD11G1160700
MD10G1216200
Novelgene3883
Novelgene1435
MD09G1029200
MD14G1019200
Novelgene1136
MD10G1232000
MD12G1028800
MD07G1305600
MD12G1195200
MD11G1277100
MD14G1240800
Novelgene3315
MD11G1157800
MD00G1026700
MD11G1077100
MD08G1147100
MD05G1114400
MD17G1040300
MD11G1238300
MD17G1191200
MD17G1197700
MD00G1039300
MD09G1091900
MD12G1237100
MD07G1133500
MD02G1180800
MD14G1078600
MD02G1240900
MD09G1090700
MD12G1169900
MD06G1109200
MD07G1004400
MD05G1329700
MD17G1013000
MD17G1048700
MD11G1095900
MD15G1265400
Novelgene1576
Novelgene2753
MD09G1009100
MD02G1240800
Novelgene3170
MD16G1159900
MD08G1185900
MD11G1273800
Novelgene0055
MD06G1241500
MD02G1299900
MD10G1032000
MD13G1029600
Novelgene1440
MD06G1079800
MD15G1073600
MD05G1046600
Novelgene2769
MD13G1137700
MD04G1002700
MD15G1263800
MD04G1227900
MD15G1034500
MD06G1124500
MD00G1192700
MD13G1063300
MD11G1059300
MD10G1187800
MD13G1096700
MD06G1224100
MD06G1205700
MD17G1126100
MD10G1198500
Novelgene2444
MD13G1203400
MD15G1277700
MD04G1215600
Novelgene1334
MD15G1079400
MD17G1265600
Novelgene0192
MD08G1085400
MD01G1170100
MD09G1107000
MD09G1267600
MD09G1087700
MD13G1144600
MD14G1129800
Novelgene2366
MD11G1151900
MD02G1203900
MD08G1027900
MD11G1307000
MD00G1100400
MD00G1072600
MD14G1124200
MD01G1166700
Novelgene3195
MD04G1153500
Novelgene1498
MD15G1275800
MD16G1144300
MD11G1255500
MD07G1236000
MD06G1166200
MD14G1134700
MD15G1138200
MD12G1063900
MD03G1010700
MD01G1114400
MD06G1197700
Novelgene3478
MD10G1101800
Novelgene0562
MD09G1126200
MD15G1177500
MD05G1198700
Novelgene1503
Novelgene0870
MD06G1081300
Novelgene2650
MD11G1221600
MD16G1168900
Novelgene2066
MD01G1085800
MD11G1148900
MD08G1241300
Novelgene0724
MD12G1241100
MD04G1047900
MD09G1106400
MD07G1009400
MD07G1043500
MD08G1007400
MD15G1264100
Novelgene1448
MD06G1147800
MD13G1009300
MD10G1111000
MD04G1154600
Novelgene1449
MD14G1218600
MD09G1080800
MD14G1237500
MD05G1045700
MD02G1003300
MD08G1153100
MD17G1259500
MD15G1131500
MD04G1171700
Novelgene1794
MD13G1226700
MD03G1137600
MD13G1091300
MD15G1255700
MD15G1037300
MD06G1214900
MD07G1288100
MD08G1152900
MD06G1044000
MD11G1012100
MD14G1164300
MD14G1206500
MD08G1012600
MD01G1206800
MD17G1245800
Novelgene1603
MD10G1025300
MD11G1237400
MD06G1100200
MD02G1188700
MD10G1045100
MD02G1158600
MD12G1109400
MD16G1060300
MD16G1274700
MD12G1046500
MD04G1152400
MD10G1334300
MD15G1404100
MD05G1237200
Novelgene1936
MD05G1178500
MD11G1249400
MD09G1185100
MD03G1059200
MD12G1113000
MD16G1109300
MD00G1065300
Novelgene1699
MD10G1334500
MD10G1199600
MD10G1312500
MD16G1048300
MD07G1285600
MD08G1058900
MD17G1210000
MD05G1046500
MD07G1189600
MD09G1234500
MD04G1060200
MD14G1242700
MD05G1006100
Novelgene3683
MD09G1175900
Novelgene2289
MD14G1043400
MD03G1285300
Novelgene3814
MD03G1193400
MD03G1105200
Novelgene2200
MD03G1173700
MD10G1117900
MD02G1107800
MD05G1174200
MD10G1290700
MD10G1313400
MD01G1219100
Novelgene3788
MD07G1182200
MD05G1229600
MD14G1217200
MD15G1281000
MD02G1046900
MD08G1246300
MD15G1109100
MD08G1112500
MD06G1079100
Novelgene0709
MD06G1222000
Novelgene2788
Novelgene1533
Novelgene0905
MD15G1227100
MD04G1112100
MD06G1224000
MD07G1066300
MD12G1178800
MD16G1116600
MD05G1309500
MD01G1096700
Novelgene2490
MD07G1240300
MD17G1180800
MD07G1074700
Novelgene3172
MD06G1140600
MD04G1163700
Novelgene3440
MD02G1118300
MD14G1013400
MD13G1263800
MD09G1181900
MD10G1118000
MD05G1052000
MD15G1147800
MD16G1200000
MD10G1004400
MD10G1298500
MD03G1234800
MD05G1260600
Novelgene0407
MD01G1144000
MD01G1178900
MD12G1230600
MD00G1189100
MD16G1155700
MD01G1217400
MD06G1105500
MD01G1200800
MD10G1221000
MD00G1083800
MD07G1257800
MD15G1188800
MD09G1292900
MD05G1288400
MD17G1116300
MD13G1043100
MD07G1256700
MD06G1160500
MD08G1243000
MD07G1025100
MD09G1019200
Novelgene3112
MD13G1200600
MD03G1034800
MD04G1152500
MD01G1198500
MD16G1275100
MD08G1071200
Novelgene2632
MD11G1096500
MD16G1079500
MD05G1342500
MD07G1174200
MD05G1015400
MD02G1059900
MD06G1223600
MD15G1195900
MD08G1209800
MD04G1248200
MD05G1276100
MD10G1334600
MD15G1415700
Novelgene0430
MD10G1327800
MD06G1027600
MD08G1155700
MD17G1150200
MD13G1192100
MD07G1236600
MD03G1281600
MD15G1003900
MD14G1177300
MD14G1145800
MD00G1044500
Novelgene0399
MD04G1153600
Novelgene3813
MD05G1026000
MD01G1176700
MD02G1029900
Novelgene2602
MD12G1178300
MD10G1334100
MD04G1003100
MD02G1254300
MD03G1088600
MD09G1081000
MD05G1113300
MD13G1020000
MD03G1110300
MD01G1195000
MD14G1071300
MD00G1152400
MD01G1037500
Novelgene3815
MD07G1233100
MD08G1200200
Novelgene3224
MD07G1261100
MD01G1074700
Novelgene0809
MD02G1019000
MD03G1119300
MD02G1249500
MD14G1121500
Novelgene2064
Novelgene1173
Novelgene2097
Novelgene1287
MD05G1342400
MD11G1028200
MD01G1032800
MD02G1008800
MD08G1246200
MD11G1090500
Novelgene1506
MD11G1105900
MD06G1164700
MD15G1057900
MD00G1083500
MD06G1097000
MD10G1313600
MD04G1182300
MD16G1123100
MD01G1158000
MD06G1046300
MD15G1293800
MD10G1328100
MD03G1218900
Novelgene0747
MD04G1248100
MD15G1415800
MD11G1101500
MD01G1197600
MD16G1106800
MD10G1028100
MD00G1140300
MD16G1106600
MD15G1415100
Novelgene2846
MD08G1164000
MD10G1078100
MD02G1122600
MD13G1044000
MD05G1308000
MD00G1190700
MD15G1078900
MD05G1211000
MD06G1195300
MD04G1172500
MD11G1229000
MD10G1132900
MD16G1121100
MD15G1430400
Novelgene3407
MD05G1030800
MD13G1166200
MD05G1089000
MD06G1223300
Novelgene0969
Novelgene2789
MD07G1183000
MD03G1148200
MD02G1226500
MD01G1195100
MD01G1106300
Novelgene3835
Novelgene3729
MD07G1038100
MD07G1236200
MD13G1141700
MD14G1146000
MD06G1046700
MD06G1001200
MD03G1003400
MD08G1060000
MD14G1128800
MD05G1266000
MD02G1121300
Novelgene1318
MD06G1097100
MD15G1430000
MD12G1179100
Novelgene2188
MD07G1186200
MD09G1092700
MD03G1019000
MD14G1186300
MD10G1249100
MD10G1116500
MD02G1279600
MD09G1148000
MD16G1131200
MD10G1333800
MD05G1016600
Novelgene2113
MD05G1010800
MD07G1224200
Novelgene0168
Novelgene0781
MD09G1108700
MD02G1094400
MD11G1256100
MD02G1320400
MD08G1246400
MD05G1320800
MD11G1278900
MD06G1195800
MD03G1162600
MD01G1194400
MD05G1229500
Novelgene1842
MD14G1201900
MD06G1148400
Novelgene0711
MD06G1017400
MD17G1250300
MD01G1221800
MD14G1196500
MD15G1081100
MD11G1076600
MD15G1097900
MD14G1246200
MD15G1116100
MD14G1172100
MD02G1167600
Novelgene2659
MD10G1298700
MD17G1116700
MD10G1334200
Novelgene2133
MD03G1020700
Novelgene1230
MD11G1219100
MD00G1102700
Novelgene3726
MD02G1267500
MD01G1114000
MD02G1093500
MD13G1185100
MD08G1199200
MD04G1096700
MD06G1024500
MD14G1084000
MD15G1064400
MD03G1046800
MD08G1003700
MD07G1282500
MD12G1175200
Novelgene3321
MD01G1216900
MD03G1297400
MD12G1154900
MD11G1170000
MD13G1064600
MD16G1053200
MD03G1159000
Novelgene2180
Novelgene0221
MD13G1119700
MD00G1055400
MD17G1094800
MD01G1198900
MD13G1228600
MD05G1284600
MD14G1097100
MD08G1116100
MD03G1227600
MD13G1094600
MD04G1207800
MD10G1005000
Novelgene1938
MD13G1243500
MD05G1135300
Novelgene1441
MD14G1029500
MD12G1182300
MD11G1220300
MD10G1097100
MD02G1172900
MD10G1274500
MD05G1236300
Novelgene2322
MD07G1173000
MD05G1167600
Novelgene2251
Novelgene3544
MD14G1062500
MD15G1166800
MD02G1020100
MD11G1039300
MD01G1175800
MD05G1050600
MD14G1052600
MD10G1257300
MD01G1116800
MD02G1091400
MD05G1197400
Novelgene3512
MD13G1041900
MD10G1202900
Novelgene1862
MD08G1001600
Novelgene2717
Novelgene2563
MD13G1053800
MD11G1191500
MD07G1282900
Novelgene1432
MD15G1023700
MD07G1140300
Novelgene1333
MD16G1149300
Novelgene2950
MD01G1184000
MD04G1248000
MD13G1209200
MD16G1022000
MD10G1206100
MD04G1097800
MD10G1299100
MD16G1226800
MD16G1097400
MD10G1098900
Novelgene0936
MD17G1044900
MD08G1246500
MD16G1013300
MD02G1162900
MD17G1151000
MD10G1139100
MD01G1228600
MD03G1169600
Novelgene1335
MD15G1391600
Novelgene1951
MD11G1312300
MD08G1113400
Novelgene1132
Novelgene0768
Novelgene1496
MD15G1213400
MD03G1215000
MD13G1211900
MD10G1103400
Novelgene0597
Novelgene0371
MD12G1253300
Novelgene1080
MD15G1439600
MD13G1019900
MD03G1114700
MD06G1166000
Novelgene0020
MD09G1217400
Novelgene0414
MD02G1068200
MD06G1176100
MD15G1306100
MD07G1211200
MD04G1022400
MD15G1034400
MD01G1167600
MD00G1112400
MD06G1155700
MD04G1129800
MD02G1267400
MD01G1175900
MD16G1175300
MD17G1153200
MD09G1116700
MD15G1444500
MD10G1225100
Novelgene0242
MD01G1021600
MD09G1064700
MD05G1284000
MD16G1084400
MD00G1187400
MD06G1028200
Novelgene0798
Novelgene1499
MD09G1146800
MD10G1337000
MD16G1123600
MD02G1274900
MD15G1006200
MD03G1100400
MD10G1266400
MD16G1189900
Novelgene3148
MD04G1172700
MD14G1120000
MD12G1024600
MD12G1151900
MD07G1291200
MD05G1196900
MD12G1028200
Novelgene3265
MD04G1182500
MD05G1074600
MD08G1222300
MD03G1264600
MD14G1132000
MD15G1120300
MD14G1230700
MD11G1280200
MD15G1153200
MD02G1081200
MD13G1256400
MD03G1235700
MD12G1115100
MD03G1070400
MD02G1056400
MD14G1167100
MD00G1112600
Novelgene1243
MD17G1041000
MD11G1071700
MD12G1169800
MD01G1220800
MD15G1109200
MD13G1045800
MD08G1166100
MD11G1233900
Novelgene3204
MD05G1300200
MD11G1157100
Novelgene1989
MD14G1052500
Novelgene2473
Novelgene0124
MD00G1192900
MD14G1168000
MD14G1046000
MD17G1083800
Novelgene1784
MD03G1008200
Novelgene3442
MD10G1219500
MD00G1039400
MD16G1127200
MD10G1333900
MD10G1069000
MD02G1279700
Novelgene2604
MD08G1214100
MD17G1074300
MD11G1275400
Novelgene3423
Novelgene0187
Novelgene0309
MD11G1198900
MD14G1106900
MD05G1069700
MD02G1180000
MD16G1234100
MD13G1238400
MD01G1230700
MD08G1204900
MD07G1207300
MD11G1101700
MD08G1039100
Novelgene0954
MD13G1085100
MD05G1342700
MD17G1268900
MD04G1016000
MD15G1170100
MD02G1092100
MD13G1092700
MD00G1068800
MD12G1020500
MD02G1079100
MD11G1158500
MD08G1028100
MD17G1260200
MD15G1255100
MD06G1070300
MD05G1219200
MD16G1108700
Novelgene1076
MD00G1041400
Novelgene2773
Novelgene0608
MD00G1008600
MD05G1172300
MD15G1284700
MD08G1095100
MD05G1110800
MD02G1144800
MD01G1184300
MD13G1122100
MD13G1070200
MD04G1195500
MD15G1049300
MD03G1175400
MD02G1009700
MD17G1271200
Novelgene0748
MD10G1273300
MD05G1156100
MD04G1149100
Novelgene0519
MD15G1284900
MD00G1004300
MD08G1160400
MD02G1076600
MD02G1195700
MD02G1066700
MD15G1306400
Novelgene0397
MD02G1259000
MD09G1128100
MD03G1264500
Novelgene1165
MD12G1173700
MD10G1042700
MD17G1179300
Novelgene2198
MD17G1072300
MD08G1083100
MD01G1191500
Novelgene0554
Novelgene1055
MD00G1125400
MD12G1027600
MD02G1194000
MD10G1059800
MD02G1067700
Novelgene0571
Novelgene3764
MD15G1149000
MD16G1033700
MD07G1308900
MD01G1100900
MD12G1256600
MD08G1078800
MD06G1163000
MD03G1017700
MD02G1131300
Novelgene3404
MD00G1025900
MD14G1098000
MD08G1012300
MD17G1048600
Novelgene1298
MD17G1190900
Novelgene2700
MD16G1025900
MD14G1071600
MD01G1173000
MD15G1334900
MD01G1021700
MD07G1234200
MD05G1052500
MD09G1121800
MD06G1218300
MD15G1161900
MD07G1235700
MD05G1338400
MD05G1320500
MD10G1073300
MD13G1105200
MD03G1287000
MD14G1052700
MD09G1046500
MD05G1163600
MD15G1439500
Novelgene0817
MD05G1293000
MD17G1259400
MD08G1075700
MD05G1337800
Novelgene0834
MD05G1021100
MD07G1292700
MD13G1217400
MD09G1015100
MD15G1005100
MD15G1095700
MD09G1253400
MD03G1207400
MD05G1327100
MD14G1087100
MD02G1044500
Novelgene0825
MD12G1139200
MD06G1039200
Novelgene0257
MD10G1255800
MD14G1154900
MD07G1268300
MD12G1110900
Novelgene0156
MD15G1275500
Novelgene2923
MD10G1313500
MD09G1116600
MD07G1267700
MD10G1133400
Novelgene1627
MD00G1046800
MD05G1345400
MD09G1050400
MD12G1180900
MD11G1220600
MD00G1093400
Novelgene3857
MD17G1158700
MD06G1042400
MD05G1052400
MD03G1205900
MD05G1198100
MD03G1044900
MD05G1140500
MD08G1093800
MD17G1266000
MD15G1219400
Novelgene1258
MD07G1160700
MD02G1062300
MD06G1003500
MD06G1094700
MD13G1148600
Novelgene2476
Novelgene0848
MD13G1007400
MD00G1061500
MD11G1191000
MD03G1011800
MD11G1078800
MD10G1334000
Novelgene1981
Novelgene1944
Novelgene2891
MD05G1353800
Novelgene0065
MD16G1021700
Novelgene2233
MD01G1212500
MD03G1281700
MD06G1003200
Novelgene3080
Novelgene1778
MD03G1039100
MD13G1090600
MD02G1248200
Novelgene0664
MD02G1133300
Novelgene1574
MD14G1211000
MD15G1110000
MD05G1297900
MD15G1175000
MD05G1324300
MD17G1116600
MD03G1036900
Novelgene3278
Novelgene1106
MD12G1143400
MD08G1232300
MD04G1134300
MD17G1231400
Novelgene1920
MD08G1068700
MD15G1258100
MD14G1040300
MD11G1243900
MD11G1160200
MD16G1276900
MD03G1108900
MD15G1174900
MD11G1145500
MD05G1070600
MD01G1184100
MD09G1238500
MD02G1248100
Novelgene2046
MD04G1009000
MD03G1226300
Novelgene2150
Novelgene2135
MD15G1348000
MD01G1179000
MD05G1051600
MD06G1166100
MD06G1199400
MD16G1028400
MD09G1049000
MD17G1182700
MD07G1012800
MD12G1145000
MD06G1217200
Novelgene0205
MD10G1027500
MD05G1113600
MD04G1112700
MD05G1086100
MD17G1154100
MD04G1091600
MD09G1170300
MD06G1195200
MD16G1038700
MD03G1099400
MD08G1071600
MD08G1218300
MD15G1303500
MD17G1049200
MD05G1208700
MD14G1180300
MD13G1198300
MD16G1132500
MD03G1238700
Novelgene1227
MD01G1138800
MD04G1081300
MD00G1189000
MD10G1060200
MD05G1053200
MD06G1223700
MD03G1183100
Novelgene2988
MD00G1165800
Novelgene2027
MD12G1230000
MD01G1208700
MD01G1157900
MD14G1187100
Novelgene0354
MD11G1203800
MD08G1006200
MD02G1234900
MD08G1082900
MD08G1007100
MD15G1173800
MD09G1078200
MD10G1301900
MD14G1225800
MD08G1220900
MD04G1209800
MD11G1304400
Novelgene1242
MD08G1098100
Novelgene2011
Novelgene0023
Novelgene1393
MD05G1234500
MD13G1225000
MD02G1101600
MD07G1239500
MD06G1171300
Novelgene0102
MD08G1009800
MD03G1144700
MD02G1235600
MD03G1057500
MD03G1169000
Novelgene1354
MD05G1155900
MD17G1279500
MD16G1041300
MD02G1268300
MD11G1110100
MD06G1122600
MD09G1174700
MD17G1116500
MD14G1175000
Novelgene1111
MD10G1012200
MD17G1011000
MD03G1045200
MD09G1178600
MD04G1209900
MD07G1232700
MD14G1225900
MD17G1049700
Novelgene2152
MD01G1162100
MD03G1294300
MD12G1043700
MD04G1161900
MD12G1189900
MD15G1052100
MD14G1228300
MD06G1218800
MD15G1244300
Novelgene1039
MD10G1169500
MD10G1111300
MD04G1087700
Novelgene2727
MD02G1100600
MD07G1015400
Novelgene3036
Novelgene1416
MD06G1085200
MD09G1065500
MD13G1260100
[truncated: 236 more rows]
