# Supplementary material for: Transcriptome profiling of Malus sieversii under freezing stress after being cold-acclimated
Source: BMC Genomics. 2021 Sep 21;22:681. doi: 10.1186/s12864-021-07998-0 (PMC8456659; doi:10.1186/s12864-021-07998-0)
Supplement: Supplementary file 10 — Additional file 10: Table S5. List of 4410 DETs. [file 12864_2021_7998_MOESM10_ESM.xlsx]

## Sheet: Sheet1
Table S5 List of 4410 DETs
transcript_id
MD00G1000600
MD00G1005000_novel01
MD00G1013300
MD00G1013600
MD00G1015600
MD00G1015700
MD00G1023600
MD00G1025800_novel01
MD00G1026700
MD00G1035000_novel03
MD00G1038800
MD00G1039300
MD00G1007700
MD00G1008400
MD00G1018400
MD00G1022900_novel02
MD00G1032200
MD00G1032500
MD00G1033600
MD00G1040600
MD00G1044500
MD00G1046700
MD00G1049000_novel01
MD00G1053700
MD00G1054500
MD00G1056400
MD00G1058500
MD00G1060900
MD00G1061700
MD00G1065300_novel23
MD00G1066800
MD00G1068800
MD00G1079000
MD00G1080300_novel01
MD00G1083500
MD00G1083700_novel01
MD00G1083800
MD00G1083900_novel03
MD00G1086500
MD00G1089100
MD00G1092500
MD00G1092900
MD00G1093400
MD00G1095300_novel01
MD00G1096900
MD00G1098400
MD00G1101700
MD00G1102700
MD00G1103800
MD00G1105400
MD00G1107300
MD00G1107700_novel01
MD00G1109200
MD00G1109200_novel01
MD00G1110200
MD00G1113000_novel01
MD00G1115400
MD00G1115400_novel01
MD00G1115400_novel08
MD00G1115600
MD00G1115700
MD00G1116100
MD00G1118600
MD00G1125100
MD00G1125400
MD00G1126800
MD00G1129500_novel01
MD00G1129800
MD00G1130600
MD00G1130900
MD00G1131800
MD00G1132300
MD00G1133700
MD00G1134400
MD00G1137200
MD00G1140800
MD00G1145600
MD00G1148000
MD00G1152400
MD00G1156300
MD00G1159200
MD00G1161000
MD00G1161400
MD00G1164900
MD00G1165400
MD00G1167000
MD00G1171900
MD00G1178300
MD00G1179200
MD00G1183000
MD00G1189000
MD00G1191600
MD00G1192900
MD00G1201300
MD00G1207300
MD00G1221400
MD00G1221400_novel02
MD01G1000200
MD01G1004300
MD01G1017100
MD01G1020100
MD01G1021600
MD01G1021800
MD01G1026400_novel01
MD01G1030300_novel01
MD01G1032200
MD01G1032800
MD01G1033000
MD01G1035100
MD01G1036200
MD01G1036200_novel03
MD01G1037500
MD01G1038600
MD01G1039300
MD01G1045200
MD01G1045300
MD01G1046200_novel01
MD01G1046700
MD01G1050800
MD01G1050900
MD01G1051700_novel01
MD01G1051700_novel02
MD01G1052700
MD01G1055000
MD01G1055200
MD01G1056200
MD01G1056600
MD01G1061800
MD01G1063000
MD01G1065600
MD01G1068800
MD01G1070100
MD01G1071300
MD01G1071900
MD01G1072500
MD01G1072900
MD01G1072900_novel01
MD01G1073000
MD01G1074700
MD01G1075400
MD01G1075800
MD01G1075800_novel04
MD01G1076400_novel02
MD01G1076400_novel04
MD01G1077000
MD01G1077200
MD01G1077200_novel01
MD01G1077200_novel02
MD01G1082500
MD01G1083000
MD01G1083400
MD01G1083700
MD01G1085700
MD01G1087000_novel02
MD01G1087900
MD01G1089100
MD01G1089300
MD01G1100600
MD01G1102400
MD01G1102400_novel01
MD01G1102500
MD01G1107300
MD01G1108300
MD01G1112400_novel01
MD01G1113900
MD01G1114300
MD01G1114400_novel01
MD01G1115000
MD01G1116700
MD01G1117500
MD01G1118200
MD01G1119700
MD01G1120700
MD01G1126300
MD01G1126500
MD01G1132600
MD01G1133700
MD01G1135400
MD01G1137200
MD01G1138900
MD01G1139200
MD01G1139200_novel04
MD01G1139300
MD01G1139700
MD01G1142300
MD01G1142600
MD01G1144100
MD01G1144300
MD01G1144400
MD01G1144600
MD01G1145200
MD01G1148600_novel01
MD01G1148700
MD01G1149800_novel02
MD01G1149900
MD01G1153000
MD01G1157100
MD01G1157500
MD01G1157500_novel02
MD01G1158000
MD01G1158600
MD01G1160800
MD01G1161700
MD01G1162100
MD01G1163900
MD01G1164100
MD01G1165000
MD01G1165900_novel03
MD01G1166700
MD01G1167300_novel01
MD01G1167600
MD01G1169100
MD01G1169200
MD01G1169400
MD01G1170100
MD01G1171100
MD01G1172000
MD01G1172700_novel06
MD01G1172800
MD01G1175000_novel02
MD01G1175600
MD01G1175600_novel04
MD01G1177200
MD01G1177400
MD01G1177500
MD01G1178400
MD01G1178700
MD01G1179700
MD01G1179800
MD01G1180200
MD01G1180500
MD01G1181200_novel01
MD01G1182100
MD01G1185100
MD01G1185400
MD01G1185600
MD01G1192300_novel01
MD01G1195100
MD01G1195300
MD01G1198500
MD01G1198700
MD01G1199300_novel03
MD01G1199600_novel02
MD01G1201400
MD01G1204700
MD01G1206800
MD01G1206800_novel01
MD01G1207800
MD01G1208300
MD01G1208900
MD01G1209100
MD01G1209200
MD01G1211000
MD01G1213600
MD01G1214800
MD01G1216600
MD01G1217700
MD01G1217800
MD01G1218000
MD01G1218100
MD01G1220800
MD01G1222100_novel01
MD01G1222700
MD01G1225900
MD01G1228200
MD01G1228200_novel09
MD01G1228600
MD01G1228700
MD01G1228800_novel03
MD01G1229700
MD01G1230700
MD01G1230800
MD01G1231200_novel03
MD01G1235500
MD01G1236100
MD01G1236200
MD01G1237400
MD01G1237600
MD01G1238100
MD01G1238400
MD01G1238500
MD02G1003300
MD02G1003500
MD02G1004100
MD02G1006400_novel01
MD02G1007300
MD02G1007600
MD02G1008400_novel03
MD02G1011100
MD02G1011200
MD02G1012300
MD02G1012300_novel01
MD02G1012300_novel03
MD02G1012500_novel01
MD02G1012900
MD02G1013500_novel03
MD02G1014300
MD02G1014300_novel01
MD02G1017800
MD02G1018000
MD02G1018600
MD02G1019000
MD02G1019100
MD02G1019200
MD02G1020100
MD02G1020600
MD02G1021400
MD02G1021600
MD02G1021700
MD02G1023200_novel01
MD02G1025500
MD02G1026100
MD02G1028600
MD02G1028700
MD02G1028800
MD02G1029300
MD02G1030000
MD02G1030100
MD02G1034000
MD02G1034700
MD02G1035500
MD02G1035600
MD02G1035700
MD02G1035800
MD02G1037100
MD02G1038100
MD02G1042800_novel02
MD02G1043200
MD02G1043500
MD02G1046000
MD02G1046900
MD02G1048800
MD02G1049800
MD02G1049900
MD02G1050100
MD02G1056400
MD02G1059200
MD02G1059500
MD02G1059800
MD02G1059900
MD02G1060100
MD02G1060500
MD02G1060900
MD02G1061100
MD02G1062300_novel01
MD02G1064200_novel01
MD02G1065400
MD02G1065800_novel01
MD02G1066000
MD02G1066700
MD02G1068200
MD02G1073700_novel01
MD02G1074300
MD02G1076600
MD02G1078700
MD02G1079200_novel11
MD02G1080600
MD02G1081700
MD02G1082200
MD02G1082300
MD02G1082400
MD02G1082400_novel06
MD02G1083500
MD02G1084600
MD02G1087100_novel01
MD02G1091800
MD02G1092100
MD02G1093500
MD02G1096100
MD02G1096300
MD02G1096900_novel01
MD02G1099800
MD02G1101600
MD02G1104100
MD02G1105400
MD02G1105700_novel01
MD02G1107500_novel01
MD02G1107800
MD02G1114900
MD02G1116500_novel03
MD02G1118000
MD02G1118000_novel02
MD02G1118500_novel01
MD02G1118500_novel04
MD02G1119600
MD02G1119600_novel01
MD02G1121300
MD02G1122000
MD02G1122200
MD02G1122600_novel01
MD02G1122800
MD02G1123800
MD02G1124100_novel03
MD02G1127500
MD02G1130200
MD02G1130800
MD02G1130800_novel01
MD02G1131500_novel01
MD02G1132200
MD02G1133200
MD02G1134400
MD02G1135700_novel02
MD02G1137900
MD02G1139700
MD02G1139900
MD02G1140200
MD02G1140200_novel02
MD02G1140600_novel01
MD02G1140700
MD02G1141700
MD02G1143900
MD02G1144600
MD02G1151700
MD02G1151700_novel11
MD02G1151900
MD02G1152200
MD02G1154100
MD02G1155000
MD02G1156700
MD02G1157100
MD02G1157500
MD02G1158400_novel01
MD02G1158600
MD02G1159100
MD02G1162900
MD02G1163000
MD02G1163500
MD02G1164300_novel02
MD02G1164400
MD02G1165400
MD02G1165400_novel04
MD02G1166700
MD02G1166800
MD02G1168400_novel02
MD02G1169000
MD02G1169700_novel03
MD02G1169800_novel01
MD02G1173500
MD02G1174600
MD02G1176000_novel01
MD02G1179400
MD02G1179600
MD02G1180800
MD02G1182600_novel02
MD02G1184400_novel01
MD02G1184400_novel05
MD02G1184400_novel07
MD02G1185100
MD02G1185300
MD02G1185900
MD02G1187100
MD02G1187200
MD02G1187800_novel03
MD02G1187800_novel04
MD02G1188900
MD02G1189200
MD02G1190200
MD02G1190500
MD02G1192600
MD02G1193100
MD02G1193300
MD02G1193700
MD02G1193800
MD02G1194100
MD02G1195700
MD02G1198700
MD02G1199000
MD02G1199700
MD02G1205300
MD02G1211500
MD02G1211700
MD02G1212800_novel03
MD02G1218600
MD02G1221500
MD02G1226500
MD02G1226500_novel01
MD02G1229500
MD02G1230100
MD02G1239200
MD02G1240900
MD02G1241700
MD02G1241800_novel08
MD02G1244700
MD02G1245100
MD02G1245800
MD02G1246300
MD02G1248100
MD02G1248200
MD02G1249500
MD02G1249700
MD02G1249800
MD02G1254000
MD02G1254300
MD02G1254400
MD02G1254900
MD02G1255900
MD02G1257100
MD02G1257400
MD02G1258500
MD02G1258500_novel01
MD02G1259000
MD02G1261000
MD02G1261300
MD02G1263600_novel02
MD02G1266600
MD02G1266900
MD02G1267300_novel01
MD02G1268400
MD02G1268400_novel01
MD02G1268400_novel02
MD02G1268400_novel03
MD02G1275000
MD02G1275100
MD02G1276200
MD02G1276900
MD02G1278000
MD02G1279300
MD02G1283900_novel04
MD02G1284000_novel01
MD02G1287500
MD02G1288500_novel01
MD02G1290300
MD02G1291200
MD02G1294000_novel01
MD02G1294600_novel01
MD02G1296000
MD02G1297200
MD02G1299900
MD02G1300500_novel01
MD02G1301000
MD02G1301500
MD02G1302100
MD02G1305000
MD02G1306200
MD02G1306700
MD02G1312900_novel01
MD02G1313900
MD02G1314600
MD02G1314600_novel01
MD02G1314600_novel02
MD02G1315700
MD02G1317800
MD02G1318500
MD02G1318600
MD02G1319400_novel04
MD03G1001300
MD03G1003400
MD03G1003500
MD03G1005300_novel01
MD03G1005400
MD03G1006300
MD03G1006500
MD03G1007700
MD03G1007800
MD03G1010700
MD03G1010800_novel01
MD03G1011000
MD03G1011800
MD03G1018500
MD03G1019500_novel01
MD03G1020700
MD03G1021700
MD03G1023000
MD03G1026600
MD03G1028600
MD03G1028800
MD03G1029000
MD03G1029300
MD03G1029900
MD03G1034800
MD03G1034800_novel02
MD03G1034900_novel01
MD03G1036900
MD03G1042100
MD03G1042800
MD03G1046100
MD03G1047700
MD03G1047800
MD03G1051900
MD03G1057400
MD03G1058400
MD03G1059200
MD03G1059600
MD03G1059800_novel01
MD03G1061000_novel01
MD03G1064100
MD03G1064200
MD03G1065600
MD03G1066200
MD03G1068400
MD03G1077300
MD03G1077400_novel01
MD03G1078200_novel02
MD03G1081800
MD03G1081900
MD03G1082600
MD03G1082600_novel02
MD03G1086000
MD03G1086800_novel01
MD03G1088100
MD03G1089900_novel19
MD03G1090000
MD03G1090700
MD03G1092200
MD03G1093200_novel01
MD03G1093800
MD03G1094500
MD03G1095100
MD03G1097100
MD03G1098000
MD03G1099100
MD03G1100400
MD03G1100700
MD03G1102500
MD03G1103900
MD03G1104900
MD03G1105200_novel01
MD03G1107700_novel02
MD03G1107900
MD03G1107900_novel01
MD03G1108400
MD03G1108500
MD03G1109400
MD03G1110300
MD03G1111000
MD03G1111600
MD03G1112500
MD03G1116400
MD03G1117900
MD03G1118100
MD03G1118100_novel01
MD03G1119300
MD03G1123700
MD03G1125900_novel01
MD03G1126900
MD03G1129800_novel02
MD03G1134200
MD03G1135700
MD03G1135900
MD03G1136600_novel01
MD03G1136800
MD03G1139600
MD03G1142800
MD03G1143600
MD03G1146100
MD03G1148200
MD03G1149300
MD03G1150500
MD03G1150500_novel01
MD03G1155700
MD03G1156900
MD03G1158600
MD03G1160300_novel01
MD03G1160600
MD03G1161800
MD03G1161800_novel07
MD03G1169100
MD03G1169200
MD03G1172200
MD03G1173700_novel01
MD03G1173900_novel02
MD03G1174500_novel03
MD03G1174900
MD03G1175000
MD03G1179100
MD03G1183700
MD03G1183800
MD03G1183800_novel01
MD03G1185000
MD03G1188800
MD03G1188800_novel01
MD03G1190300
MD03G1192700
MD03G1193200
MD03G1193400
MD03G1193500
MD03G1194000_novel01
MD03G1198200
MD03G1198600
MD03G1200900
MD03G1201300
MD03G1205300
MD03G1205900
MD03G1207200
MD03G1208800
MD03G1208900_novel05
MD03G1211800
MD03G1212700
MD03G1215000
MD03G1215100
MD03G1215400
MD03G1215900
MD03G1217700
MD03G1217900_novel01
MD03G1218200
MD03G1218900
MD03G1218900_novel02
MD03G1222700
MD03G1223700
MD03G1223800
MD03G1223800_novel01
MD03G1223800_novel02
MD03G1224000_novel01
MD03G1224100
MD03G1224300
MD03G1225800
MD03G1226200
MD03G1226500
MD03G1227400
MD03G1228100_novel03
MD03G1228100_novel06
MD03G1230600
MD03G1231800
MD03G1233800_novel01
MD03G1234800_novel01
MD03G1236200
MD03G1236400_novel02
MD03G1238600
MD03G1238700
MD03G1242000_novel01
MD03G1243900
MD03G1244400_novel01
MD03G1246100_novel01
MD03G1246200
MD03G1247700
MD03G1252200_novel02
MD03G1255500
MD03G1256000
MD03G1256300
MD03G1258200
MD03G1259200
MD03G1259900
MD03G1262000_novel01
MD03G1262000_novel02
MD03G1264600
MD03G1267000
MD03G1267900
MD03G1268300
MD03G1268700
MD03G1268700_novel02
MD03G1269600
MD03G1269700
MD03G1271200
MD03G1272800_novel03
MD03G1275100
MD03G1277600
MD03G1277600_novel03
MD03G1277900
MD03G1280600_novel01
MD03G1281500
MD03G1285800_novel01
MD03G1285900
MD03G1286600
MD03G1287000
MD03G1287500_novel03
MD03G1288000
MD03G1289900
MD03G1290200
MD03G1293400
MD03G1293400_novel01
MD03G1294300
MD03G1294400
MD03G1296200
MD03G1296600
MD03G1297100
MD04G1001900
MD04G1002500
MD04G1003000_novel01
MD04G1003300
MD04G1005600
MD04G1005700
MD04G1009000
MD04G1009700
MD04G1009800
MD04G1012300
MD04G1013100
MD04G1016600
MD04G1016900
MD04G1017700
MD04G1017900_novel01
MD04G1018400
MD04G1020100
MD04G1020400
MD04G1021500
MD04G1022400
MD04G1023100
MD04G1024000
MD04G1025300
MD04G1030100
MD04G1030200
MD04G1033500
MD04G1034000
MD04G1037800_novel03
MD04G1038500_novel02
MD04G1038500_novel03
MD04G1039400_novel01
MD04G1039600
MD04G1040300
MD04G1045000_novel04
MD04G1045300
MD04G1047100_novel01
MD04G1047200
MD04G1047500
MD04G1047600
MD04G1050400
MD04G1054400
MD04G1055500
MD04G1056200
MD04G1060200
MD04G1060300
MD04G1063300
MD04G1063800
MD04G1064600
MD04G1064700
MD04G1066300
MD04G1066700_novel01
MD04G1067000
MD04G1067100
MD04G1067200
MD04G1069300
MD04G1070300
MD04G1075500
MD04G1075500_novel01
MD04G1076400
MD04G1078900
MD04G1079100
MD04G1079500
MD04G1080400
MD04G1081700
MD04G1081700_novel01
MD04G1081700_novel03
MD04G1085800
MD04G1086100
MD04G1092500_novel02
MD04G1092800
MD04G1093300
MD04G1093600_novel01
MD04G1096100
MD04G1096200
MD04G1097200_novel02
MD04G1100300
MD04G1100300_novel01
MD04G1102000
MD04G1103000
MD04G1103700
MD04G1111400
MD04G1111700
MD04G1112600_novel02
MD04G1116800
MD04G1118300
MD04G1120600_novel01
MD04G1123400
MD04G1124800
MD04G1125600
MD04G1125700
MD04G1128800_novel02
MD04G1129800
MD04G1130000
MD04G1130300
MD04G1130900
MD04G1131700
MD04G1132900
MD04G1135400
MD04G1135500
MD04G1136000
MD04G1136300
MD04G1138600
MD04G1139000
MD04G1144100_novel01
MD04G1145100
MD04G1146900
MD04G1147800
MD04G1147900_novel01
MD04G1149300
MD04G1151300
MD04G1151400
MD04G1151600_novel01
MD04G1153100_novel01
MD04G1153600
MD04G1154600
MD04G1155700_novel04
MD04G1161900
MD04G1162100
MD04G1164200
MD04G1164500
MD04G1168600
MD04G1168800
MD04G1172500
MD04G1174900
MD04G1175900
MD04G1177700
MD04G1178100
MD04G1178500_novel02
MD04G1178500_novel06
MD04G1180200
MD04G1180500
MD04G1182200
MD04G1183100
MD04G1183800_novel02
MD04G1185600
MD04G1185700
MD04G1186800
MD04G1190900
MD04G1191300
MD04G1192100
MD04G1192700
MD04G1192700_novel01
MD04G1194100_novel01
MD04G1195400
MD04G1195500
MD04G1195900
MD04G1196500
MD04G1197100
MD04G1199400
MD04G1199400_novel01
MD04G1200000
MD04G1200400
MD04G1203000
MD04G1204500
MD04G1204600
MD04G1205900
MD04G1208200
MD04G1208800_novel01
MD04G1209400
MD04G1212100
MD04G1212300_novel07
MD04G1215600
MD04G1216300_novel01
MD04G1216600
MD04G1216900
MD04G1218500
MD04G1221300
MD04G1222400
MD04G1222600
MD04G1225700
MD04G1226600
MD04G1226800
MD04G1227000_novel01
MD04G1228800
MD04G1228800_novel01
MD04G1231200
MD04G1232300
MD04G1235700
MD04G1236400
MD04G1236900
MD04G1240700
MD04G1240800
MD04G1241800_novel01
MD04G1243700
MD04G1243900
MD04G1244400
MD04G1245300_novel01
MD04G1245600
MD04G1245600_novel03
MD04G1245900
MD04G1247000
MD04G1247600
MD04G1248100
MD04G1248200
MD05G1002900
MD05G1006100
MD05G1006100_novel01
MD05G1006100_novel05
MD05G1006900
MD05G1008700
MD05G1010800
MD05G1012200
MD05G1015400
MD05G1015500
MD05G1016800
MD05G1019200
MD05G1020500
MD05G1021100
MD05G1021600
MD05G1026000
MD05G1026300
MD05G1028500_novel08
MD05G1029700_novel01
MD05G1030800
MD05G1031300
MD05G1031400
MD05G1032800_novel02
MD05G1033000
MD05G1033000_novel01
MD05G1034300
MD05G1035900
MD05G1036100
MD05G1036200
MD05G1036500
MD05G1038100
MD05G1040600
MD05G1041800
MD05G1042600
MD05G1045700_novel01
MD05G1047100
MD05G1047200_novel02
MD05G1049700
MD05G1050600_novel33
MD05G1054700_novel03
MD05G1055300_novel02
MD05G1055500_novel08
MD05G1056900
MD05G1059300
MD05G1059800
MD05G1061300_novel01
MD05G1063400_novel02
MD05G1064300
MD05G1065100
MD05G1065100_novel02
MD05G1065100_novel03
MD05G1068200_novel01
MD05G1068600
MD05G1069700
MD05G1069700_novel01
MD05G1071300
MD05G1071400
MD05G1074600
MD05G1080000_novel01
MD05G1081200
MD05G1081300
MD05G1081400
MD05G1081400_novel09
MD05G1081500
MD05G1081600
MD05G1081900
MD05G1082200
MD05G1082300
MD05G1082500
MD05G1089000
MD05G1089600
MD05G1098500
MD05G1100600_novel01
MD05G1101800
MD05G1102600
MD05G1105500
MD05G1107300
MD05G1108400
MD05G1110800
MD05G1110900
MD05G1112000
MD05G1112600
MD05G1113100
MD05G1114400_novel05
MD05G1116800
MD05G1116800_novel01
MD05G1118700
MD05G1120100
MD05G1121700
MD05G1121800
MD05G1122500
MD05G1122700
MD05G1123600
MD05G1126300_novel02
MD05G1126500_novel01
MD05G1126500_novel02
MD05G1129900
MD05G1130000
MD05G1130300
MD05G1133000
MD05G1135100
MD05G1135100_novel05
MD05G1135200
MD05G1135300
MD05G1137800
MD05G1139400_novel03
MD05G1139900
MD05G1140300
MD05G1144700
MD05G1146000
MD05G1147600
MD05G1148600
MD05G1150100
MD05G1150300
MD05G1155900
MD05G1156100_novel01
MD05G1157000
MD05G1158400
MD05G1159000
MD05G1159900
MD05G1163200
MD05G1163900
MD05G1164000
MD05G1166200
MD05G1167500
MD05G1167600
MD05G1168700
MD05G1169100
MD05G1170300
MD05G1170800
MD05G1171900
MD05G1172400
MD05G1172900
MD05G1174000
MD05G1174200
MD05G1175200
MD05G1175500
MD05G1177400
MD05G1179800_novel02
MD05G1183900
MD05G1187600_novel04
MD05G1188200
MD05G1188500
MD05G1189100
MD05G1191100
MD05G1194000_novel03
MD05G1194500
MD05G1195500
MD05G1196400
MD05G1197700_novel01
MD05G1197900
MD05G1198300
MD05G1198300_novel03
MD05G1201000
MD05G1201200
MD05G1204100
MD05G1204500
MD05G1207000
MD05G1210000
MD05G1210100
MD05G1210200
MD05G1210600
MD05G1211000
MD05G1213100
MD05G1213200
MD05G1213400
MD05G1215100
MD05G1223600
MD05G1226600
MD05G1226700
MD05G1226800
MD05G1228600
MD05G1228700
MD05G1229500
MD05G1229600_novel01
MD05G1229900
MD05G1233200
MD05G1235700
MD05G1235700_novel02
MD05G1236300
MD05G1239400
MD05G1240700
MD05G1242300
MD05G1242400_novel01
MD05G1242800
MD05G1244200
MD05G1247800
MD05G1249100
MD05G1249900
MD05G1254700
MD05G1256000_novel01
MD05G1256100
MD05G1259200
MD05G1262300
MD05G1263800
MD05G1263800_novel03
MD05G1266700
MD05G1268800
MD05G1268900_novel01
MD05G1271700
MD05G1272000
MD05G1272900
MD05G1273300_novel02
MD05G1274300
MD05G1276300
MD05G1283000_novel01
MD05G1284000
MD05G1284600
MD05G1286400
MD05G1287400
MD05G1289200
MD05G1291100
MD05G1291300
MD05G1291500
MD05G1292200_novel01
MD05G1294000
MD05G1300400_novel01
MD05G1301600_novel01
MD05G1304500
MD05G1304800
MD05G1305200
MD05G1305900
MD05G1309500
MD05G1310100
MD05G1310200
MD05G1310300
MD05G1311400
MD05G1311400_novel02
MD05G1311400_novel03
MD05G1314700
MD05G1317900
MD05G1320300
MD05G1320400
MD05G1320900
MD05G1323000
MD05G1324100
MD05G1324100_novel07
MD05G1324300
MD05G1325600
MD05G1326000
MD05G1326500
MD05G1326600
MD05G1329700_novel01
MD05G1331300
MD05G1334100
MD05G1334500
MD05G1336700
MD05G1338300_novel02
MD05G1338400
MD05G1340800
MD05G1341500
MD05G1342300
MD05G1343200_novel05
MD05G1343700
MD05G1345400
MD05G1345500
MD05G1345800
MD05G1345900_novel01
MD05G1346800
MD05G1347300
MD05G1347400_novel01
MD05G1348800
MD05G1349300
MD05G1349800
MD05G1350900_novel02
MD05G1350900_novel04
MD05G1351600_novel01
MD05G1351700
MD05G1352300
MD05G1356800
MD05G1357200_novel01
MD05G1359200
MD05G1359500
MD05G1359600
MD05G1361500
MD05G1361900
MD05G1363400
MD05G1363500
MD05G1363600
MD05G1363800
MD06G1001800
MD06G1002600
MD06G1002900
MD06G1003700
MD06G1004200
MD06G1005200
MD06G1006600
MD06G1006700
MD06G1007200_novel01
MD06G1008500
MD06G1008700
MD06G1009800
MD06G1011200
MD06G1011400
MD06G1012900
MD06G1013900
MD06G1014100
MD06G1014200_novel01
MD06G1014600_novel01
MD06G1014800
MD06G1014900
MD06G1015800
MD06G1017300_novel01
MD06G1017400
MD06G1024300
MD06G1024500
MD06G1026300
MD06G1027300
MD06G1027900
MD06G1031800
MD06G1032500_novel02
MD06G1034200
MD06G1036600
MD06G1036900
MD06G1037900_novel01
MD06G1039000
MD06G1039100
MD06G1039500_novel02
MD06G1040300
MD06G1041200
MD06G1043700
MD06G1043800
MD06G1043900
MD06G1044100
MD06G1046300
MD06G1048300
MD06G1049200
MD06G1049200_novel01
MD06G1053300
MD06G1058200
MD06G1060300
MD06G1066000
MD06G1073100
MD06G1079100
MD06G1079100_novel06
MD06G1081300
MD06G1085200
MD06G1085400
MD06G1085900_novel02
MD06G1086700
MD06G1086900
MD06G1088300
MD06G1088600
MD06G1094500
MD06G1094700
MD06G1097000
MD06G1099700
MD06G1100000
MD06G1100200
MD06G1100800
MD06G1100900_novel01
MD06G1103200
MD06G1104100
MD06G1105500
MD06G1105600
MD06G1105900
MD06G1107100
MD06G1108600
MD06G1110300
MD06G1110600
MD06G1110600_novel03
MD06G1112400
MD06G1113000
MD06G1114200
MD06G1115200
MD06G1119300
MD06G1122200
MD06G1122300
MD06G1122600
MD06G1124500
MD06G1125400
MD06G1127900
MD06G1128100
MD06G1128900
MD06G1129400_novel01
MD06G1131600
MD06G1134100
MD06G1134200
MD06G1136700
MD06G1140600
MD06G1141500
MD06G1142100
MD06G1142900
MD06G1143700
MD06G1147500_novel01
MD06G1149800
MD06G1157800
MD06G1160300
MD06G1160300_novel01
MD06G1161400
MD06G1164700
MD06G1164800
MD06G1166000
MD06G1166100
MD06G1166200
MD06G1166600
MD06G1167600
MD06G1169600
MD06G1171000
MD06G1171200
MD06G1172700
MD06G1172800
MD06G1173800
MD06G1175200
MD06G1178100
MD06G1178200
MD06G1179100
MD06G1180900
MD06G1184400
MD06G1186000
MD06G1186500
MD06G1187500
MD06G1189000_novel02
MD06G1191600
MD06G1192300
MD06G1193800_novel01
MD06G1195000
MD06G1195500
MD06G1196100
MD06G1197300_novel01
MD06G1197700
MD06G1197800
MD06G1199000
MD06G1199400
MD06G1203200
MD06G1203900
MD06G1205700
MD06G1207200
MD06G1208200
MD06G1209300
MD06G1209400
MD06G1209500
MD06G1210000
MD06G1210100
MD06G1211800
MD06G1212200_novel03
MD06G1212300_novel01
MD06G1213800
MD06G1215700
MD06G1215800
MD06G1215800_novel01
MD06G1216700_novel01
MD06G1216900_novel04
MD06G1216900_novel07
MD06G1216900_novel09
MD06G1217100_novel01
MD06G1220700_novel04
MD06G1221400_novel02
MD06G1222000
MD06G1223600
MD06G1224500
MD06G1226700
MD06G1227700
MD06G1228000
MD06G1228800_novel01
MD06G1228900
MD06G1229100
MD06G1230600
MD06G1231600
MD06G1232000
MD06G1232500
MD06G1234100
MD06G1235500
MD06G1237300_novel05
MD06G1237600_novel01
MD06G1241500
MD07G1004300
MD07G1004500
MD07G1004600
MD07G1008600
MD07G1008900
MD07G1009400
MD07G1018200
MD07G1018200_novel01
MD07G1018400_novel02
MD07G1024400
MD07G1024500
MD07G1025100_novel01
MD07G1026300
MD07G1037300_novel03
MD07G1038100
MD07G1039700
MD07G1043500_novel01
MD07G1043500_novel03
MD07G1043900_novel12
MD07G1046100
MD07G1047300_novel02
MD07G1051100
MD07G1051300
MD07G1051300_novel05
MD07G1054700
MD07G1060900
MD07G1062300
MD07G1063700
MD07G1065400
MD07G1072000
MD07G1072600
MD07G1074600
MD07G1076200
MD07G1082700
MD07G1083500
MD07G1085500_novel01
MD07G1085500_novel05
MD07G1090300
MD07G1093700_novel01
MD07G1098600
MD07G1101700
MD07G1109200_novel10
MD07G1109200_novel11
MD07G1109200_novel21
MD07G1117800
MD07G1118800
MD07G1125100
MD07G1128700_novel01
MD07G1130000
MD07G1130400
MD07G1130800
MD07G1133500
MD07G1133900
MD07G1134700
MD07G1135000_novel01
MD07G1136700_novel07
MD07G1136700_novel09
MD07G1140300
MD07G1143800_novel02
MD07G1143800_novel04
MD07G1143800_novel18
MD07G1143900
MD07G1145300_novel01
MD07G1146500
MD07G1146800
MD07G1146900
MD07G1151700
MD07G1152400
MD07G1153200
MD07G1155300_novel01
MD07G1156200
MD07G1160700
MD07G1167800
MD07G1169900
MD07G1171200
MD07G1171800_novel01
MD07G1175900
MD07G1175900_novel02
MD07G1180200_novel01
MD07G1182200
MD07G1182500
MD07G1182700
MD07G1182900
MD07G1183600
MD07G1184300_novel03
MD07G1186000
MD07G1186200
MD07G1186300
MD07G1187400
MD07G1188700
MD07G1189500
MD07G1189600
MD07G1189900
MD07G1190100
MD07G1190900
MD07G1198100
MD07G1198900
MD07G1202200
MD07G1204100_novel13
MD07G1204500
MD07G1206200
MD07G1206400
MD07G1206500
MD07G1206700
MD07G1207000
MD07G1207900_novel01
MD07G1208400
MD07G1208500_novel01
MD07G1210400
MD07G1210700
MD07G1210800
MD07G1214700
MD07G1215600
MD07G1220800
MD07G1221400
MD07G1224600_novel01
MD07G1228500
MD07G1228800
MD07G1228900_novel01
MD07G1229300
MD07G1229400
MD07G1230600
MD07G1232700
MD07G1232800
MD07G1233300_novel01
MD07G1233400_novel03
MD07G1233600
MD07G1234000
MD07G1235900
MD07G1236200
MD07G1236500
MD07G1236800
MD07G1236900
MD07G1237000
MD07G1238800
MD07G1248300
MD07G1248700_novel04
MD07G1250800
MD07G1251500
MD07G1255800
MD07G1256700
MD07G1257000_novel05
MD07G1257400_novel01
MD07G1257700_novel01
MD07G1257800
MD07G1258400
MD07G1259600
MD07G1261100
MD07G1262500
MD07G1264000
MD07G1266500
MD07G1266700
MD07G1267700
MD07G1268400
MD07G1268800_novel27
MD07G1270800
MD07G1273000_novel01
MD07G1273500
MD07G1274900
MD07G1275300
MD07G1277400
MD07G1277400_novel01
MD07G1277400_novel02
MD07G1277400_novel03
MD07G1278200
MD07G1278400
MD07G1278900
MD07G1279200
MD07G1279300
MD07G1280000
MD07G1280800
MD07G1282200
MD07G1283800
MD07G1284300
MD07G1285600_novel04
MD07G1287000_novel04
MD07G1287400
MD07G1288100
MD07G1288800_novel05
MD07G1289700
MD07G1290300
MD07G1290500
MD07G1291000
MD07G1291200
MD07G1294700
MD07G1295400
MD07G1297100
MD07G1297400_novel01
MD07G1299100
MD07G1303200
MD07G1303800
MD07G1305300
MD07G1306300
MD07G1306300_novel03
MD07G1306900
MD07G1308500_novel01
MD07G1308800
MD07G1309000
MD08G1001200
MD08G1002600
MD08G1003700
MD08G1003700_novel34
MD08G1004100
MD08G1004500
MD08G1006000
MD08G1006800
MD08G1007200_novel01
MD08G1007400
MD08G1007500
MD08G1008400_novel02
MD08G1008900
MD08G1009200
MD08G1009800
MD08G1010300
MD08G1010500
MD08G1010600_novel01
MD08G1011600
MD08G1012300
MD08G1012800
MD08G1012800_novel01
MD08G1013800
MD08G1014200
MD08G1014300
MD08G1015900
MD08G1017100
MD08G1021600
MD08G1024000_novel01
MD08G1026400_novel02
MD08G1026900
MD08G1027900
MD08G1028000_novel01
MD08G1028100
MD08G1029000
MD08G1031300
MD08G1032100
MD08G1032100_novel04
MD08G1033100
MD08G1035400
MD08G1036300
MD08G1043300
MD08G1043400
MD08G1043500
MD08G1046300
MD08G1046600
MD08G1049300_novel01
MD08G1052600_novel01
MD08G1057100
MD08G1057400
MD08G1058900
MD08G1059000
MD08G1061000
MD08G1061100
MD08G1061600
MD08G1063600_novel04
MD08G1066300
MD08G1068900
MD08G1069000
MD08G1069100
MD08G1070000
MD08G1071000
MD08G1071200
MD08G1072900
MD08G1073500_novel04
MD08G1073700_novel08
MD08G1075100
MD08G1077000
MD08G1078600
MD08G1080300
MD08G1080600_novel02
MD08G1080800
MD08G1084400
MD08G1084500
MD08G1085400
MD08G1085800
MD08G1086800
MD08G1087900
MD08G1087900_novel01
MD08G1088100
MD08G1088200
MD08G1089600
MD08G1092400
MD08G1093800
MD08G1095100
MD08G1096000_novel02
MD08G1097900
MD08G1099600_novel01
MD08G1101100
MD08G1101500
MD08G1104200
MD08G1104300
MD08G1106500
MD08G1106900_novel01
MD08G1107600_novel01
MD08G1108700_novel04
MD08G1108700_novel12
MD08G1108700_novel17
MD08G1109000_novel01
MD08G1112500
MD08G1116100
MD08G1116100_novel01
MD08G1116500_novel01
MD08G1117200
MD08G1118300
MD08G1118800
MD08G1119000
MD08G1121400
MD08G1123100
MD08G1123100_novel11
MD08G1124100
MD08G1126400_novel02
MD08G1127200
MD08G1131000_novel01
MD08G1131200_novel01
MD08G1133200
MD08G1134200_novel01
MD08G1134500
MD08G1135200
MD08G1135300
MD08G1147100
MD08G1148100
MD08G1152900
MD08G1153100
MD08G1153100_novel01
MD08G1154100_novel01
MD08G1154200
MD08G1155200
MD08G1155600
MD08G1157400
MD08G1160300
MD08G1161600
MD08G1161700
MD08G1162000
MD08G1162500_novel01
MD08G1162900
MD08G1163100_novel01
MD08G1164000
MD08G1168600
MD08G1171700
MD08G1172400
MD08G1175000
MD08G1175900
MD08G1181800
MD08G1182400
MD08G1182700
MD08G1184700
MD08G1185500
MD08G1185700
MD08G1185700_novel01
MD08G1185900_novel02
MD08G1186100
MD08G1186500_novel01
MD08G1187800_novel01
MD08G1189800
MD08G1190600
MD08G1191300
MD08G1191400_novel01
MD08G1195200_novel01
MD08G1195600
MD08G1197300
MD08G1199600_novel01
MD08G1199700
MD08G1200200
MD08G1209800
MD08G1209900_novel01
MD08G1210600
MD08G1211100
MD08G1213100
MD08G1217700
MD08G1220200
MD08G1220900
MD08G1222200
MD08G1222300
MD08G1227600
MD08G1230700
MD08G1231400
MD08G1231500
MD08G1232300
MD08G1234800
MD08G1235900
MD08G1241700_novel08
MD08G1242900
MD08G1243000
MD08G1243300
MD08G1243600_novel01
MD08G1246100_novel01
MD08G1248600
MD08G1250800_novel16
MD09G1001200
MD09G1002900_novel02
MD09G1003800
MD09G1005000
MD09G1007000_novel01
MD09G1007500
MD09G1008100
MD09G1008100_novel01
MD09G1009100_novel01
MD09G1010200
MD09G1011300
MD09G1013300
MD09G1013900_novel01
MD09G1015800
MD09G1016300
MD09G1016700_novel01
MD09G1017000
MD09G1017200_novel01
MD09G1017200_novel08
MD09G1018600
MD09G1019100
MD09G1019800
MD09G1020000
MD09G1021400_novel02
MD09G1022200
MD09G1023600
MD09G1026600
MD09G1027200
MD09G1027900
MD09G1028900_novel01
MD09G1029200
MD09G1029300
MD09G1029600
MD09G1032100
MD09G1032300
MD09G1032700
MD09G1032900
MD09G1034400
MD09G1034800
MD09G1035000_novel01
MD09G1035500
MD09G1036900
MD09G1038500
MD09G1041500
MD09G1042100
MD09G1049400
MD09G1049800_novel02
MD09G1050700
MD09G1051600_novel01
MD09G1052000
MD09G1052000_novel04
MD09G1052400
MD09G1053000
MD09G1053100_novel03
MD09G1053700
MD09G1054000
MD09G1054400
MD09G1056700
MD09G1061800
MD09G1064200
MD09G1064700
MD09G1066100_novel01
MD09G1066300
MD09G1067200
MD09G1071400
MD09G1072700
MD09G1076000_novel03
MD09G1079600
MD09G1079700
MD09G1079700_novel03
MD09G1080000
MD09G1080100_novel05
MD09G1080200
MD09G1081000
MD09G1082100
MD09G1085700_novel01
MD09G1087700
MD09G1090500
MD09G1090700
MD09G1090700_novel01
MD09G1092400
MD09G1092700
MD09G1096300
MD09G1096600_novel01
MD09G1098300
MD09G1098300_novel02
MD09G1099000
MD09G1099100
MD09G1099200
MD09G1099700_novel01
MD09G1101800
MD09G1103100
MD09G1103300
MD09G1105100
MD09G1105300
MD09G1106400_novel01
MD09G1107000
MD09G1108800
MD09G1110700
MD09G1110800_novel01
MD09G1110800_novel03
MD09G1111100
MD09G1111400
MD09G1115900
MD09G1116600
MD09G1117900
MD09G1119200
MD09G1119500
MD09G1121600
MD09G1123100
MD09G1123600
MD09G1123800
MD09G1124100
MD09G1126200
MD09G1128300_novel01
MD09G1128500
MD09G1128600
MD09G1129700_novel09
MD09G1129700_novel15
MD09G1130300_novel01
MD09G1131800_novel01
MD09G1131800_novel11
MD09G1132600
MD09G1134800
MD09G1134900
MD09G1137000_novel04
MD09G1137100_novel02
MD09G1137300
MD09G1137600
MD09G1139200_novel01
MD09G1139300_novel01
MD09G1140300
MD09G1142300
MD09G1142400_novel01
MD09G1144600
MD09G1146000
MD09G1146100
MD09G1146300
MD09G1146800
MD09G1146800_novel05
MD09G1147600_novel01
MD09G1148500
MD09G1149800
MD09G1150400
MD09G1151500
MD09G1152100_novel01
MD09G1152200_novel01
MD09G1154700_novel01
MD09G1155100
MD09G1155800
MD09G1156400
MD09G1158600
MD09G1158800
MD09G1160800
MD09G1164900
MD09G1168200
MD09G1169000
MD09G1169800
MD09G1171900
MD09G1172600
MD09G1173300
MD09G1174700
MD09G1175400
MD09G1176500
MD09G1176600
MD09G1176800
MD09G1177400_novel01
MD09G1178500
MD09G1178600
MD09G1179800
MD09G1180000_novel05
MD09G1181200
MD09G1184100
MD09G1184500
MD09G1184800
MD09G1185100
MD09G1186200
MD09G1187200
MD09G1187900
MD09G1188600
MD09G1190200
MD09G1190300
MD09G1190500_novel01
MD09G1193400_novel02
MD09G1193900
MD09G1196600
[truncated: 2,411 more rows]
