# Supplementary material for: Transcriptome profiling of Malus sieversii under freezing stress after being cold-acclimated
Source: BMC Genomics. 2021 Sep 21;22:681. doi: 10.1186/s12864-021-07998-0 (PMC8456659; doi:10.1186/s12864-021-07998-0)
Supplement: Supplementary file 11 — Additional file 11: Table S6. GO enrichment analysis for 4410 DETs. [file 12864_2021_7998_MOESM11_ESM.xls]

Table S6 GO enrichment analysis for 4410 DETs
GO_accession	Description	Term_type	Over_represented_pValue	Corrected_pValue	DEG_item	DEG_list	Bg_item	Bg_list	up	Up_Gene_names	Down	Down_Gene_names
GO:0046872	metal ion binding	molecular_function	9.40E-07	0.0019666	558	3303	10029	69158	312	MD16G1014900,MD02G1105700_novel01,MD05G1242400_novel01,MD10G1124400,MD09G1267600,MD02G1020600,Novelgene3651_novel01,MD08G1033100,MD17G1243400,MD09G1265200,MD12G1113000,MD09G1234500_novel07,Novelgene2629_novel01,MD11G1258400,MD05G1081400_novel09,MD06G1212200_novel03,MD10G1069100_novel11,MD02G1267300_novel01,MD00G1221400,MD17G1236500,MD09G1021400_novel02,MD16G1116600_novel01,MD14G1121700,MD03G12866…	246	MD03G1294300,MD06G1197700,MD06G1066000,MD00G1189000,Novelgene3195_novel01,MD08G1104300,MD11G1117700,MD13G1089900,MD03G1093800,MD05G1144700,MD09G1281500,MD13G1089900_novel01,MD16G1141900,MD11G1160200,MD05G1157000,MD11G1023100_novel03,MD10G1302500_novel02,MD05G1059300,MD04G1247000,MD05G1107300,MD00G1038800,MD02G1025500,MD14G1173000,MD12G1193900_novel01,MD04G1248100,MD05G1301600_novel01,MD04G1045300…
GO:0009538	photosystem I reaction center	cellular_component	1.02E-06	0.0019666	12	3303	43	69158	1	MD16G1131300	11	MD10G1238800,MD12G1260300_novel01,MD17G1191200,MD13G1191300,MD16G1191400,MD09G1209500,MD17G1191400,MD04G1204600,MD05G1259200,MD04G1244400,MD05G1183900
GO:0043169	cation binding	molecular_function	1.21E-06	0.0019666	564	3303	10172	69158	314	MD12G1178200_novel10,MD07G1273000_novel01,MD13G1103500,MD15G1237800,MD02G1190500,MD16G1145200,MD14G1146000,MD14G1128800,MD01G1237400,MD13G1171100_novel04,MD11G1221200,MD13G1061100,MD11G1160700_novel13,MD05G1040600,MD05G1114400_novel05,MD03G1198600,MD08G1107600_novel01,MD17G1069600,MD02G1116500_novel03,MD07G1169900,MD02G1275100,MD07G1290300,MD11G1220600,MD14G1192200,MD13G1151300,MD10G1328500,MD03G…	250	MD15G1188800,MD12G1077300,MD09G1181200,MD02G1278000,MD15G1006300,MD14G1238000_novel01,MD15G1203700,MD07G1167800,MD01G1209200,MD06G1215800_novel01,MD11G1280500,MD09G1187200,MD13G1042200_novel01,MD01G1107300,MD17G1247400,MD02G1059500,MD11G1158400,MD08G1007200_novel01,MD08G1135300,MD12G1120300,MD08G1046300,MD00G1113000_novel01,MD15G1346700,MD02G1059900,MD02G1006400_novel01,MD15G1028700,MD09G1096300,…
GO:0005976	polysaccharide metabolic process	biological_process	4.12E-05	0.050143	50	3303	640	69158	35	MD13G1237300,MD17G1240300,MD15G1415100,MD15G1162900,MD12G1257700,MD15G1162900_novel03,MD04G1240800,MD15G1061700,MD10G1057000_novel06,MD14G1215200,MD12G1193700_novel01,MD13G1226400,MD06G1112400,MD13G1078600_novel24,MD06G1027300,MD15G1162900_novel04,MD07G1043500_novel03,MD06G1203900,MD15G1223800_novel07,MD11G1007500,MD06G1044100,MD04G1178100,MD06G1043900,MD04G1056200,MD05G1291500,MD04G1020100,MD16G…	15	MD03G1028800,MD15G1303500,MD02G1211500,MD15G1344100_novel03,MD11G1199700,MD02G1192600,MD11G1146700,MD05G1081200,MD11G1199800,MD00G1140800,MD16G1014000,MD17G1281200,MD13G1134600,MD14G1132200,MD03G1029000
GO:0016757	transferase activity, transferring glycosyl groups	molecular_function	7.33E-05	0.071266	134	3303	2065	69158	79	MD17G1058200,MD06G1027300,MD13G1093700,MD02G1179400,MD06G1058200,MD17G1125900,MD15G1407300,MD17G1097500_novel01,MD05G1167500,MD01G1077200_novel02,MD16G1145200,MD06G1173800,Novelgene1307_novel01,MD02G1003300,MD04G1020100,MD13G1033600,MD01G1052700,MD01G1068800,MD08G1185700,MD01G1138900,Novelgene3369_novel03,MD13G1063300,MD06G1212300_novel01,MD11G1082200_novel13,MD17G1178700,MD10G1111000,MD17G112690…	55	MD08G1185500,MD09G1155100,MD09G1158600,MD17G1007200,MD13G1071300,MD17G1144800,MD05G1317900,MD01G1144100,MD12G1156200,MD04G1030200,MD03G1029000,MD17G1223300,MD15G1371800,MD11G1062800,MD12G1075900,MD09G1064700,Novelgene1322_novel01,MD12G1089200,MD02G1060500,MD09G1049400,MD03G1158600,MD13G1134600,MD07G1190100,MD05G1201000,MD07G1208400,MD16G1014000,MD08G1135300,MD01G1033000,MD11G1090500,MD14G1141900,…
GO:0046914	transition metal ion binding	molecular_function	0.00010876	0.088172	368	3303	6588	69158	210	MD12G1178200_novel01,MD12G1236200_novel02,MD12G1165500_novel03,MD10G1069100_novel04,Novelgene1497_novel01,MD12G1195300_novel01,MD03G1287000,MD05G1156100_novel01,MD16G1265000,MD02G1187800_novel03,MD10G1240500,MD05G1268900_novel01,Novelgene2028_novel01,MD15G1160000,MD15G1079700_novel03,MD15G1201000,MD11G1214800_novel02,MD04G1151400,MD16G1116200_novel01,MD11G1313800_novel04,MD01G1181200_novel01,MD03…	158	MD05G1334100,MD02G1230100,MD15G1271000,MD16G1029300,MD00G1018400,Novelgene2495_novel01,MD16G1043000,MD14G1241600_novel01,MD04G1100300_novel01,MD00G1039300,MD04G1100300,MD16G1196000,MD12G1107600,MD05G1342300,MD08G1124100,MD07G1220800,MD09G1188600,MD12G1109100,MD02G1239200,Novelgene3011_novel01,MD01G1144600,MD09G1231100,MD16G1090200_novel01,MD13G1068200,MD08G1069100,MD09G1172600,MD15G1075500_novel0…
GO:0016758	transferase activity, transferring hexosyl groups	molecular_function	0.00015344	0.091929	100	3303	1508	69158	59	MD15G1407300,MD11G1307000_novel20,MD17G1125900,MD17G1240300,MD15G1415100,MD02G1179400,MD07G1306900,MD07G1146800,MD06G1027300,MD02G1248200,MD17G1058200,MD08G1185700_novel01,MD05G1291500,MD04G1020100,MD02G1003300,MD01G1077200,MD10G1111300,MD01G1142600,Novelgene1307_novel01,MD16G1145200,MD17G1217900,MD01G1077200_novel02,MD05G1167500,MD09G1142300,MD11G1076600,MD17G1097500_novel01,MD11G1061800,MD17G11…	41	MD13G1071300,MD15G1303500,MD02G1192600,MD11G1090500,MD14G1141900,MD08G1185500,MD09G1064700,MD11G1062800,MD15G1371800,MD03G1029000,MD12G1114000,Novelgene0257_novel01,MD04G1030200,MD12G1156200,MD01G1144100,MD04G1225700,MD03G1081900,MD02G1211500,MD02G1060500,MD03G1028800,MD12G1089200,MD08G1235900,MD11G1146700,Novelgene1322_novel01,MD07G1280800,MD16G1063300,MD10G1236500,MD01G1033000,MD08G1135300,MD17…
GO:0001071	nucleic acid binding transcription factor activity	molecular_function	0.0001701	0.091929	155	3303	2408	69158	104	MD15G1147000_novel02,MD02G1140600_novel01,MD05G1030800,MD01G1195100,MD07G1143800_novel04,Novelgene0187_novel01,MD11G1138900,MD00G1118600,MD16G1155400,MD02G1176000_novel01,MD16G1119000,MD03G1107900,MD11G1306500,MD05G1350900_novel04,MD10G1032000,MD02G1169700_novel03,MD13G1150700,MD14G1215700,MD08G1099600_novel01,MD15G1417900,MD04G1228800_novel01,Novelgene3870_novel01,MD16G1183500,MD15G1209400_novel…	51	MD00G1140800,MD07G1297100,MD07G1047300_novel02,Novelgene1840_novel01,MD06G1115200,MD03G1136600_novel01,MD08G1127200,MD03G1143600,MD01G1038600,MD09G1233700_novel01,MD15G1213400,MD02G1078700,MD10G1041100,MD06G1104100,MD06G1191600,MD01G1021600,MD06G1136700,MD01G1036200,MD11G1187600,MD15G1008300,MD16G1063200_novel01,MD09G1168200,MD01G1075400,MD05G1273300_novel02,MD10G1260100,Novelgene2916_novel01,MD0…
GO:0003700	transcription factor activity, sequence-specific DNA binding	molecular_function	0.0001701	0.091929	155	3303	2408	69158	104	MD07G1156200,MD06G1105500,MD07G1233400_novel03,MD15G1365500,Novelgene3150_novel01,MD15G1078900_novel01,MD10G1324500,MD12G1037100,MD06G1026300,MD16G1165100,MD09G1265200,MD15G1185400,MD03G1107900_novel01,MD13G1041800,MD17G1230100_novel02,MD01G1158600,MD07G1143800_novel18,MD15G1384500,MD07G1143800_novel02,MD14G1121700,MD02G1021700,MD01G1216600,MD03G1057400,MD01G1198700,MD15G1078900_novel02,MD05G1349…	51	MD07G1146900,MD01G1083000,MD00G1189000,MD16G1139700,MD13G1226700,MD12G1042000,MD14G1120000,MD04G1064700,MD15G1319800,MD04G1064600,MD07G1261100,MD09G1160800,MD06G1037900_novel01,MD01G1177200,MD09G1121600,MD15G1054000,MD00G1126800,MD09G1186200,Novelgene0517_novel01,MD12G1241100,Novelgene2916_novel01,MD17G1258400,MD01G1036200_novel03,MD03G1051900,MD04G1248100,MD07G1151700,MD09G1168200,MD16G1063200_n…
GO:0009522	photosystem I	cellular_component	0.00099624	0.35225	15	3303	117	69158	2	MD04G1212300_novel07,MD16G1131300	13	MD13G1191300,MD17G1191200,MD12G1260300_novel01,MD10G1238800,MD09G1209500,MD16G1191400,MD17G1191400,MD04G1204600,MD05G1259200,MD01G1004300,MD05G1183900,MD03G1042800,MD04G1244400
GO:0016668	oxidoreductase activity, acting on a sulfur group of donors, NAD(P) as acceptor	molecular_function	0.0010318	0.35225	13	3303	104	69158	4	MD15G1007300,MD08G1008400_novel02,MD08G1010500,MD11G1075200	9	MD17G1054800,MD00G1018400,MD16G1094400,MD13G1093200,MD16G1094600,MD15G1271000,MD15G1052900,MD16G1094200,MD08G1069100
GO:0047134	protein-disulfide reductase activity	molecular_function	0.0010318	0.35225	13	3303	104	69158	4	MD08G1010500,MD08G1008400_novel02,MD15G1007300,MD11G1075200	9	MD16G1094200,MD15G1271000,MD15G1052900,MD16G1094600,MD13G1093200,MD16G1094400,MD00G1018400,MD17G1054800,MD08G1069100
GO:0006694	steroid biosynthetic process	biological_process	0.0011692	0.35225	35	3303	376	69158	24	MD17G1033400_novel06,MD07G1018200,MD13G1274600,MD09G1137100_novel02,MD06G1108600,MD15G1073600,MD06G1193800_novel01,MD15G1045600,MD08G1049300_novel01,MD13G1274600_novel01,MD05G1286400,MD05G1263800,MD13G1274600_novel02,MD06G1036600,MD05G1263800_novel03,MD10G1241500_novel02,MD09G1154700_novel01,MD02G1305000,MD08G1007400,MD07G1018200_novel01,MD12G1240900_novel05,MD17G1140800_novel02,MD17G1033400,MD12…	11	MD10G1073200,MD08G1231500,MD01G1237600,MD03G1169200,MD09G1082100,MD08G1231400,MD11G1161800,MD04G1064600,MD15G1073500,MD12G1224000,MD06G1003700
GO:0014070	response to organic cyclic compound	biological_process	0.001171	0.35225	6	3303	27	69158	2	MD12G1072600,MD15G1380400	4	MD09G1139200_novel01,Novelgene3428_novel01,MD16G1247200,MD02G1025500
GO:0016705	oxidoreductase activity, acting on paired donors, with incorporation or reduction of molecular oxygen	molecular_function	0.0011951	0.35225	82	3303	1131	69158	50	Novelgene1497_novel01,MD11G1072300,MD14G1210700_novel06,MD10G1240500,Novelgene2555_novel01,MD07G1018400_novel02,MD16G1116200_novel01,MD12G1057600,MD13G1116100,MD08G1242900,MD06G1213800,Novelgene1498_novel02,MD05G1112000,MD00G1221400,MD08G1243000,MD13G1103500,MD07G1273000_novel01,MD14G1210700,MD05G1081400_novel09,Novelgene2069_novel01,MD07G1290500,MD00G1083500,MD14G1222800,MD12G1057600_novel03,Nov…	32	MD17G1100800,MD06G1199000,MD05G1326000,MD00G1107700_novel01,MD09G1071400,MD09G1064700,MD17G1014800,MD05G1157000,MD07G1220800,MD17G1167200,MD15G1436500,MD02G1296000,MD10G1057600_novel03,MD15G1028700,MD14G1100100,MD16G1141900,MD15G1075500_novel02,MD09G1181200,MD00G1013300,Novelgene0241_novel01,MD02G1083500,MD15G1033400,MD15G1251500,MD06G1164700,MD07G1238800,MD13G1118500,MD00G1167000,MD17G1259400_no…
GO:0008202	steroid metabolic process	biological_process	0.0011954	0.35225	36	3303	393	69158	24	MD05G1263800,MD05G1286400,MD08G1049300_novel01,MD15G1045600,MD13G1274600_novel01,MD06G1036600,MD13G1274600_novel02,MD10G1241500_novel02,MD05G1263800_novel03,MD09G1154700_novel01,MD08G1007400,MD07G1018200_novel01,MD02G1305000,MD17G1140800_novel02,MD12G1240900_novel05,MD12G1240900_novel02,MD17G1033400,MD17G1033400_novel06,MD07G1018200,MD13G1274600,MD09G1137100_novel02,MD06G1108600,MD06G1193800_nove…	12	MD03G1169200,MD09G1082100,MD08G1231400,MD15G1073500,MD04G1064600,MD11G1161800,MD12G1224000,MD06G1003700,MD10G1073200,MD13G1133800,MD08G1231500,MD01G1237600
GO:0006629	lipid metabolic process	biological_process	0.0012311	0.35225	175	3303	2848	69158	103	Novelgene3154_novel01,MD14G1165900,MD12G1057600_novel03,MD03G1252200_novel02,MD02G1248100,MD11G1231900,MD13G1274600,MD13G1072900,MD16G1083900,MD09G1149800,MD06G1193800_novel01,MD15G1073600,MD07G1268800_novel27,MD13G1274600_novel01,MD11G1072800,MD14G1222700,MD01G1208300,MD11G1221200_novel01,MD17G1132400_novel02,MD00G1026700,Novelgene2788_novel01,MD10G1056800_novel08,MD12G1240900_novel05,MD02G12585…	72	MD02G1083500,MD00G1013300,MD02G1043200,MD10G1073200,MD07G1188700,MD03G1018500,MD02G1211500,MD01G1113900,Novelgene2328_novel01,MD14G1116100,MD10G1075000,MD03G1102500,MD14G1188700,MD01G1153000,MD11G1251600_novel01,MD05G1215100,MD07G1278900,MD07G1237000,MD10G1167800_novel01,MD17G1020800,MD05G1123600,MD10G1153600_novel01,MD16G1174000,MD11G1116500,MD11G1004600,MD09G1173300,MD14G1141900,MD14G1035800,MD…
GO:0030284	estrogen receptor activity	molecular_function	0.001478	0.3994	4	3303	12	69158	2	MD12G1072600,MD15G1380400	2	MD09G1139200_novel01,MD16G1247200
GO:0016667	oxidoreductase activity, acting on a sulfur group of donors	molecular_function	0.0018378	0.45119	35	3303	428	69158	17	MD09G1151500,MD08G1008400_novel02,MD10G1288100_novel01,MD06G1110300,MD11G1123600,MD15G1007300,MD13G1009300,MD15G1348300,MD15G1065000,MD15G1065000_novel02,MD17G1031400,MD05G1309500,MD09G1029300,MD08G1010500,MD11G1075200,Novelgene0520_novel01,MD03G1277900	18	MD07G1295400,MD00G1018400,MD02G1245800,MD16G1094600,MD16G1094400,MD16G1094200,MD15G1271000,MD11G1173900,MD13G1080800,Novelgene1989_novel01,MD07G1189500,MD02G1246300,MD15G1052900,MD17G1054800,MD13G1093200,MD15G1290700,MD11G1244900_novel01,MD08G1069100
GO:0005506	iron ion binding	molecular_function	0.0018552	0.45119	73	3303	983	69158	48	MD03G1088100,MD06G1142900,MD14G1222800,Novelgene1498_novel01,MD05G1163900,MD13G1072900,MD02G1092100,MD04G1002500,MD05G1081400,MD00G1221400_novel02,MD06G1119300,MD13G1273200,MD16G1116100,MD03G1281500,MD03G1205300,MD01G1208300,MD09G1087700,MD16G1116200,MD11G1221200_novel01,MD07G1290300,MD02G1275100,MD11G1220600,MD12G1178200_novel01,MD14G1210700_novel06,Novelgene1497_novel01,Novelgene2555_novel01,MD…	25	MD15G1033400,MD06G1164700,MD15G1251500,MD06G1208200,MD07G1238800,MD14G1218600,MD17G1259400_novel01,MD13G1118500,MD00G1167000,MD07G1278900,MD04G1066300,MD10G1153600_novel01,MD17G1247400,MD17G1100800,MD04G1055500,MD05G1342300,MD09G1071400,MD02G1296000,MD17G1167200,MD15G1436500,MD07G1220800,MD15G1028700,MD15G1075500_novel02,MD09G1181200,MD16G1141900
GO:0016491	oxidoreductase activity	molecular_function	0.0019488	0.45138	392	3303	6876	69158	217	MD09G1151500,MD15G1184100,MD10G1240500,MD14G1235300_novel03,MD10G1053500,MD12G1178200_novel01,Novelgene1497_novel01,MD15G1201000,MD02G1076600,MD14G1018700,MD16G1116200_novel01,MD09G1137100_novel02,MD05G1268900_novel01,MD13G1274600_novel02,MD13G1273200_novel06,MD06G1036600,Novelgene0619_novel01,MD00G1102700,MD07G1290500,MD08G1010500,MD08G1172400,MD09G1029300,MD02G1305000,MD12G1150700_novel01,MD02G…	175	MD15G1271000,MD11G1131300_novel03,MD00G1018400,MD09G1234200,MD02G1317800,MD08G1250800_novel16,MD02G1130800,Novelgene1989_novel01,MD15G1140500,MD01G1229700,MD09G1034400,MD02G1246300,MD07G1220800,MD05G1342300,MD08G1124100,MD00G1107700_novel01,MD09G1011300,MD13G1112000,MD15G1075500_novel02,MD14G1100100,MD07G1004500,MD03G1047800,MD08G1069100,MD03G1173700_novel01,MD07G1186200,MD03G1226200,MD11G1214000…
GO:0050794	regulation of cellular process	biological_process	0.002155	0.45993	563	3303	10989	69158	327	MD08G1108700_novel17,MD17G1139400,MD15G1034500,MD07G1233400_novel03,MD17G1213400,MD10G1198400,MD09G1234500_novel07,MD15G1344900,MD05G1242400_novel01,MD16G1014900,MD17G1193300,MD16G1165100,MD09G1265200,MD15G1032200_novel03,MD14G1121700,Novelgene2870_novel01,MD11G1049800,MD05G1311400_novel02,MD07G1266500,MD11G1258400,MD15G1021600,MD08G1197300,MD10G1069100_novel11,MD09G1053700,MD10G1278300,MD09G1216…	236	MD07G1146900,MD09G1139200_novel01,MD09G1123800,MD14G1008500_novel01,MD08G1248600,MD12G1162400,MD16G1066400,MD07G1236900,MD06G1066000,MD05G1082500,MD06G1197700,MD03G1294300,Novelgene0446_novel01,MD00G1189000,Novelgene3195_novel01,MD04G1064700,MD06G1228800_novel01,MD15G1006700,MD16G1102200,Novelgene2363_novel01,MD01G1238100,MD10G1135300_novel12,MD08G1101500,MD02G1164300_novel02,MD03G1036900,MD02G10…
GO:0003993	acid phosphatase activity	molecular_function	0.0022856	0.45993	13	3303	109	69158	8	MD10G1161900,MD16G1061100_novel02,MD01G1157500,MD15G1148400_novel07,MD05G1174000,MD01G1157500_novel02,MD04G1009700,MD04G1009800	5	MD15G1164300,MD02G1059200,MD05G1059300,MD14G1109700,MD09G1200500
GO:0009521	photosystem	cellular_component	0.0026613	0.45993	37	3303	491	69158	6	MD04G1212300_novel07,MD10G1176000,MD16G1131300,MD05G1188500,MD13G1255400,MD07G1130400	31	MD05G1259200,MD17G1191400,MD10G1192100,MD04G1204600,MD13G1106700_novel01,MD04G1244400,MD02G1004100,MD01G1004300,MD07G1039700,MD03G1173700_novel01,MD16G1106800_novel01,MD10G1311700,MD16G1191400,MD12G1260300_novel01,MD10G1238800,MD02G1087100_novel01,MD14G1109500,MD09G1146300,MD15G1133500,MD07G1008600,MD13G1191300,MD07G1190900,MD03G1042800,MD15G1214700,MD13G1106700,MD11G1227900,MD09G1209500,MD03G120…
GO:0000272	polysaccharide catabolic process	biological_process	0.0032237	0.45993	18	3303	184	69158	14	MD07G1043500_novel03,MD13G1174000,MD15G1162900_novel04,MD06G1112400,MD13G1226400,MD15G1061700,MD15G1162900_novel03,MD16G1175300,MD15G1162900,MD02G1019200,MD16G1231500_novel09,MD04G1056200,MD06G1043900,MD06G1044100	4	MD17G1281200,MD11G1199700,MD15G1344100_novel03,MD11G1199800
GO:0016161	beta-amylase activity	molecular_function	0.0032477	0.45993	11	3303	86	69158	9	MD06G1044100,MD06G1043900,MD04G1056200,MD13G1226400,MD06G1112400,MD16G1231500_novel09,MD13G1174000,MD07G1043500_novel03,MD16G1175300	2	MD11G1199800,MD11G1199700
GO:0016762	xyloglucan:xyloglucosyl transferase activity	molecular_function	0.0034069	0.45993	9	3303	57	69158	4	MD13G1237300,MD04G1020100,MD16G1145200,MD06G1027300	5	MD15G1303500,MD13G1134600,MD02G1192600,MD16G1014000,MD11G1146700
GO:0048046	apoplast	cellular_component	0.0034069	0.45993	9	3303	57	69158	4	MD06G1027300,MD04G1020100,MD16G1145200,MD13G1237300	5	MD16G1014000,MD11G1146700,MD02G1192600,MD15G1303500,MD13G1134600
GO:0008270	zinc ion binding	molecular_function	0.0035642	0.45993	268	3303	5051	69158	155	MD11G1214800,MD15G1046800,MD02G1314600_novel02,MD07G1074600,MD16G1083300,MD03G1277600_novel03,MD12G1174700,MD04G1178500_novel02,MD16G1031200_novel02,MD15G1115700_novel01,MD13G1033600,MD02G1127500,MD15G1153000_novel02,MD01G1169100,MD04G1153100_novel01,MD16G1039900,MD11G1133100_novel02,MD12G1166600_novel03,MD11G1075200,Novelgene3379_novel01,Novelgene1333_novel01,MD02G1313900,Novelgene3649_novel01,M…	113	MD14G1226400_novel03,MD02G1288500_novel01,MD09G1175400,MD10G1261300,MD08G1211100,MD02G1049800,MD09G1016700_novel01,MD15G1052900,MD08G1059000,MD05G1089000,MD12G1253300,MD05G1201000,MD06G1122600,MD04G1186800,MD08G1063600_novel04,MD10G1054100,MD17G1154500,Novelgene1172_novel01,MD13G1263800,MD10G1231700,MD07G1065400,MD01G1132600,MD13G1070100,MD04G1130900,MD06G1215800,MD16G1051000,MD02G1035800,MD06G11…
GO:0003854	3-beta-hydroxy-delta5-steroid dehydrogenase activity	molecular_function	0.0037775	0.45993	31	3303	342	69158	21	MD17G1033400,MD15G1073600,MD06G1193800_novel01,MD12G1240900_novel02,MD06G1108600,MD17G1140800_novel02,MD12G1240900_novel05,MD02G1305000,MD09G1137100_novel02,MD09G1154700_novel01,MD13G1274600,MD05G1263800_novel03,MD10G1241500_novel02,MD13G1274600_novel02,MD06G1036600,MD05G1286400,MD15G1045600,MD13G1274600_novel01,MD08G1049300_novel01,MD05G1263800,MD17G1033400_novel06	10	MD06G1003700,MD04G1064600,MD11G1161800,MD01G1237600,MD15G1073500,MD08G1231400,MD09G1082100,MD03G1169200,MD08G1231500,MD10G1073200
GO:0016229	steroid dehydrogenase activity	molecular_function	0.0037775	0.45993	31	3303	342	69158	21	MD05G1263800_novel03,MD10G1241500_novel02,MD13G1274600_novel02,MD06G1036600,MD05G1286400,MD15G1045600,MD08G1049300_novel01,MD13G1274600_novel01,MD17G1033400_novel06,MD05G1263800,MD17G1033400,MD15G1073600,MD06G1193800_novel01,MD12G1240900_novel02,MD06G1108600,MD17G1140800_novel02,MD12G1240900_novel05,MD02G1305000,MD09G1137100_novel02,MD09G1154700_novel01,MD13G1274600	10	MD09G1082100,MD08G1231500,MD03G1169200,MD10G1073200,MD06G1003700,MD04G1064600,MD11G1161800,MD01G1237600,MD15G1073500,MD08G1231400
GO:0033764	steroid dehydrogenase activity, acting on the CH-OH group of donors, NAD or NADP as acceptor	molecular_function	0.0037775	0.45993	31	3303	342	69158	21	MD06G1036600,MD13G1274600_novel02,MD10G1241500_novel02,MD05G1263800_novel03,MD05G1263800,MD17G1033400_novel06,MD13G1274600_novel01,MD15G1045600,MD08G1049300_novel01,MD05G1286400,MD12G1240900_novel05,MD17G1140800_novel02,MD06G1108600,MD12G1240900_novel02,MD06G1193800_novel01,MD15G1073600,MD17G1033400,MD13G1274600,MD09G1154700_novel01,MD02G1305000,MD09G1137100_novel02	10	MD03G1169200,MD08G1231500,MD09G1082100,MD10G1073200,MD06G1003700,MD08G1231400,MD15G1073500,MD01G1237600,MD04G1064600,MD11G1161800
GO:0009308	amine metabolic process	biological_process	0.0039225	0.45993	26	3303	306	69158	16	MD16G1057400_novel04,MD09G1196600,MD04G1050400,MD17G1193300,MD03G1277600,MD11G1264700,Novelgene2670_novel01,Novelgene0989_novel01,MD05G1194500,MD13G1052600,MD10G1038200,MD16G1057400,MD10G1077700,MD14G1015100_novel09,MD10G1275700,MD03G1099100	10	MD04G1248100,MD02G1254900,MD17G1070300,MD12G1205900,Novelgene0756_novel01,MD17G1001700,MD08G1071200,MD04G1215600,MD13G1102300_novel01,MD02G1257400
GO:0043565	sequence-specific DNA binding	molecular_function	0.0040429	0.45993	82	3303	1244	69158	48	MD17G1278100,MD08G1061600,MD00G1118600,MD01G1195100,MD07G1143800_novel04,MD17G1098700,MD02G1140600_novel01,MD04G1081700_novel01,MD01G1074700,MD15G1265100_novel01,MD01G1102500,MD09G1015800,Novelgene2750_novel01,MD08G1099600_novel01,MD15G1417900,MD09G1199900,Novelgene3870_novel01,MD13G1150700,MD14G1019200,Novelgene0809_novel01,MD05G1349800,MD03G1057400,MD01G1198700,MD14G1121700,MD15G1209400_novel01…	34	MD17G1258400,MD07G1297100,MD07G1047300_novel02,MD01G1033000,MD17G1020400,MD03G1051900,MD01G1036200_novel03,MD06G1115200,MD00G1140800,MD03G1143600,MD08G1127200,MD02G1078700,MD09G1049400,MD09G1233700_novel01,MD09G1121600,MD12G1241100,MD06G1104100,MD06G1191600,MD15G1054000,MD03G1193400,MD04G1064700,Novelgene3103_novel01,MD01G1021600,MD07G1208500_novel01,MD06G1037900_novel01,MD15G1008300,MD11G1187600…
GO:0030410	nicotianamine synthase activity	molecular_function	0.0047185	0.45993	5	3303	21	69158	2	MD14G1015100_novel09,MD03G1277600	3	MD04G1215600,Novelgene0756_novel01,MD12G1205900
GO:0030417	nicotianamine metabolic process	biological_process	0.0047185	0.45993	5	3303	21	69158	2	MD14G1015100_novel09,MD03G1277600	3	MD04G1215600,Novelgene0756_novel01,MD12G1205900
GO:0030418	nicotianamine biosynthetic process	biological_process	0.0047185	0.45993	5	3303	21	69158	2	MD14G1015100_novel09,MD03G1277600	3	MD04G1215600,MD12G1205900,Novelgene0756_novel01
GO:0050789	regulation of biological process	biological_process	0.0047235	0.45993	580	3303	11463	69158	333	MD11G1061700,MD02G1012900,MD10G1278300,MD09G1216100,MD07G1299100,MD07G1277400,MD09G1199900,MD13G1009300,Novelgene0804_novel01,MD17G1098700,MD10G1038200,MD11G1121200_novel09,MD08G1061600,MD03G1247700,MD03G1277900,Novelgene0989_novel01,MD13G1032800,MD15G1034500,MD07G1233400_novel03,MD10G1198400,MD17G1213400,MD09G1234500_novel07,MD08G1108700_novel17,MD17G1139400,MD17G1193300,MD16G1165100,MD09G126520…	247	MD02G1025500,MD01G1177200,MD02G1164300_novel02,MD03G1036900,MD15G1232900,MD09G1023600,MD17G1218300,MD15G1261900,Novelgene2916_novel01,MD08G1007500,MD03G1051900,MD01G1036200_novel03,MD17G1258400,MD12G1237200,MD16G1013200_novel02,MD15G1036000,MD04G1248100,MD05G1147600,MD10G1261900,MD12G1193900_novel01,MD08G1175900,MD10G1006800,MD14G1008500_novel01,MD09G1123800,MD08G1248600,MD12G1162400,MD07G1236900…
GO:0009309	amine biosynthetic process	biological_process	0.0047555	0.45993	9	3303	64	69158	5	MD03G1277600,MD16G1057400,MD14G1015100_novel09,MD13G1052600,MD16G1057400_novel04	4	MD04G1215600,MD17G1070300,MD12G1205900,Novelgene0756_novel01
GO:0042401	cellular biogenic amine biosynthetic process	biological_process	0.0047555	0.45993	9	3303	64	69158	5	MD13G1052600,MD16G1057400_novel04,MD03G1277600,MD16G1057400,MD14G1015100_novel09	4	MD12G1205900,Novelgene0756_novel01,MD04G1215600,MD17G1070300
GO:0033993	response to lipid	biological_process	0.004804	0.45993	5	3303	25	69158	2	MD12G1072600,MD15G1380400	3	MD09G1139200_novel01,MD02G1025500,MD16G1247200
GO:0043401	steroid hormone mediated signaling pathway	biological_process	0.004804	0.45993	5	3303	25	69158	2	MD12G1072600,MD15G1380400	3	MD09G1139200_novel01,MD02G1025500,MD16G1247200
GO:0048545	response to steroid hormone	biological_process	0.004804	0.45993	5	3303	25	69158	2	MD15G1380400,MD12G1072600	3	MD02G1025500,MD16G1247200,MD09G1139200_novel01
GO:0071383	cellular response to steroid hormone stimulus	biological_process	0.004804	0.45993	5	3303	25	69158	2	MD12G1072600,MD15G1380400	3	MD09G1139200_novel01,MD02G1025500,MD16G1247200
GO:0071396	cellular response to lipid	biological_process	0.004804	0.45993	5	3303	25	69158	2	MD15G1380400,MD12G1072600	3	MD02G1025500,MD16G1247200,MD09G1139200_novel01
GO:0071407	cellular response to organic cyclic compound	biological_process	0.004804	0.45993	5	3303	25	69158	2	MD12G1072600,MD15G1380400	3	MD09G1139200_novel01,MD02G1025500,MD16G1247200
GO:0030545	receptor regulator activity	molecular_function	0.0048182	0.45993	6	3303	32	69158	3	MD00G1115400,MD00G1115400_novel08,MD00G1115400_novel01	3	MD15G1147800,MD05G1233200,MD05G1122500
GO:0030547	receptor inhibitor activity	molecular_function	0.0048182	0.45993	6	3303	32	69158	3	MD00G1115400_novel01,MD00G1115400,MD00G1115400_novel08	3	MD15G1147800,MD05G1122500,MD05G1233200
GO:0030548	acetylcholine receptor regulator activity	molecular_function	0.0048182	0.45993	6	3303	32	69158	3	MD00G1115400_novel08,MD00G1115400,MD00G1115400_novel01	3	MD15G1147800,MD05G1233200,MD05G1122500
GO:0030550	acetylcholine receptor inhibitor activity	molecular_function	0.0048182	0.45993	6	3303	32	69158	3	MD00G1115400_novel08,MD00G1115400,MD00G1115400_novel01	3	MD15G1147800,MD05G1233200,MD05G1122500
GO:0006534	cysteine metabolic process	biological_process	0.0048569	0.45993	6	3303	30	69158	4	MD15G1233400_novel01,MD02G1119600_novel01,MD05G1081400_novel09,MD02G1119600	2	MD14G1218600,MD06G1208200
GO:0009755	hormone-mediated signaling pathway	biological_process	0.0050116	0.45993	6	3303	35	69158	3	MD12G1072600,MD15G1380400,MD13G1069200	3	MD09G1139200_novel01,MD02G1025500,MD16G1247200
GO:0032870	cellular response to hormone stimulus	biological_process	0.0050116	0.45993	6	3303	35	69158	3	MD15G1380400,MD13G1069200,MD12G1072600	3	MD16G1247200,MD02G1025500,MD09G1139200_novel01
GO:0000786	nucleosome	cellular_component	0.0051196	0.46115	8	3303	50	69158	0		8	MD04G1226600,MD02G1134400,MD10G1191200,MD17G1258400,MD15G1247400,MD09G1263200,MD05G1204100,MD09G1188600
GO:0003707	steroid hormone receptor activity	molecular_function	0.0053352	0.47182	8	3303	60	69158	4	MD12G1072600,MD14G1121700,MD15G1380400,MD16G1155400	4	MD16G1247200,MD09G1139200_novel01,MD02G1025500,MD12G1042000
GO:0003830	beta-1,4-mannosylglycoprotein 4-beta-N-acetylglucosaminyltransferase activity	molecular_function	0.0054576	0.47403	4	3303	16	69158	4	MD15G1079400,MD13G1100100,MD06G1212300_novel01,MD16G1101100	0
GO:0055114	oxidation-reduction process	biological_process	0.0055966	0.47757	374	3303	6681	69158	199	MD05G1081300,MD05G1286400,MD08G1049300_novel01,MD05G1263800,MD06G1213800,MD03G1242000_novel01,MD09G1017200_novel08,MD15G1263800_novel15,Novelgene1498_novel02,MD08G1168600,MD09G1154700_novel01,MD00G1109200_novel01,MD13G1134500_novel02,MD14G1210700,MD02G1258500_novel01,MD15G1227900,MD08G1008400_novel02,MD07G1018400_novel02,Novelgene0728_novel04,MD11G1192000_novel14,MD10G1194100_novel03,MD10G1299100…	175	MD09G1071400,MD08G1009200,MD03G1169200,MD02G1296000,MD07G1229300,MD09G1096300,MD17G1148900,MD11G1161800,MD15G1028700,MD06G1008700,MD15G1073500,Novelgene1297_novel02,MD12G1004800,MD17G1100800,MD07G1295400,MD15G1061300,MD10G1043800,MD04G1055500,MD03G1103900,MD05G1326000,MD08G1230700,MD09G1090500,MD04G1204600,MD17G1259400_novel01,MD07G1278900,MD14G1129900,MD05G1123600,MD15G1106400,MD13G1191200,MD05G…
GO:0005496	steroid binding	molecular_function	0.0060473	0.50714	8	3303	61	69158	4	MD15G1380400,MD14G1121700,MD16G1155400,MD12G1072600	4	MD02G1025500,MD12G1042000,MD16G1247200,MD09G1139200_novel01
GO:0018142	protein-DNA covalent cross-linking	biological_process	0.0063735	0.52544	2	3303	5	69158	2	MD07G1306300_novel03,MD07G1306300	0
GO:0008289	lipid binding	molecular_function	0.0067096	0.54392	46	3303	681	69158	29	MD08G1121400,MD14G1121700,MD17G1193500,MD15G1010700_novel07,MD03G1011800,MD11G1275800,MD02G1263600_novel02,MD12G1072600,MD17G1070000_novel01,Novelgene0497_novel03,MD02G1190500,MD10G1254100,MD16G1155400,MD15G1164400_novel01,MD15G1407700,MD00G1115400_novel08,MD00G1115400,MD17G1070100,MD16G1131300,MD06G1014100,MD15G1380400,MD02G1283900_novel04,MD03G1107900_novel01,MD09G1267600,MD03G1095100,MD00G1115…	17	MD02G1012500_novel01,MD12G1042000,MD01G1177400,MD12G1178700,MD00G1161000,MD07G1186200,MD03G1108400,MD06G1122300,MD08G1010600_novel01,MD02G1025500,MD16G1247200,MD03G1192700,MD09G1139200_novel01,MD14G1116100,MD17G1158100_novel01,MD11G1137600,MD02G1291200
GO:0044264	cellular polysaccharide metabolic process	biological_process	0.0075893	0.58711	32	3303	492	69158	21	MD15G1162900,MD15G1415100,MD17G1240300,MD13G1237300,MD06G1203900,MD06G1027300,MD15G1162900_novel04,MD13G1078600_novel24,MD14G1215200,MD12G1193700_novel01,MD04G1240800,MD15G1162900_novel03,MD12G1257700,MD02G1019200,MD04G1020100,MD05G1291500,MD04G1178100,MD16G1145200,MD10G1295000_novel03,MD00G1026700,MD15G1415100_novel03	11	MD02G1211500,MD15G1303500,MD03G1028800,MD11G1146700,MD02G1192600,MD16G1014000,MD00G1140800,MD05G1081200,MD03G1029000,MD14G1132200,MD13G1134600
GO:0009579	thylakoid	cellular_component	0.0076329	0.58711	44	3303	649	69158	10	MD13G1255400,MD05G1188500,MD13G1099800_novel05,MD03G1259200,MD16G1131300,MD07G1130400,MD13G1099800_novel01,MD15G1076900_novel01,MD04G1212300_novel07,MD10G1176000	34	MD03G1042800,MD07G1190900,MD15G1214700,MD13G1106700,MD13G1191300,MD09G1098300_novel02,MD07G1008600,MD15G1133500,MD05G1183900,MD11G1227900,MD03G1200900,MD09G1209500,MD17G1191200,MD16G1106800,MD15G1285800,MD07G1039700,MD04G1244400,MD02G1004100,MD01G1004300,MD05G1259200,MD09G1098300,MD13G1106700_novel01,MD17G1191400,MD10G1192100,MD04G1204600,MD09G1146300,MD14G1109500,MD10G1311700,MD16G1191400,MD02G1…
GO:0044436	thylakoid part	cellular_component	0.0076329	0.58711	44	3303	649	69158	10	MD16G1131300,MD03G1259200,MD05G1188500,MD13G1099800_novel05,MD13G1255400,MD07G1130400,MD13G1099800_novel01,MD04G1212300_novel07,MD15G1076900_novel01,MD10G1176000	34	MD15G1133500,MD07G1008600,MD09G1098300_novel02,MD13G1191300,MD15G1214700,MD13G1106700,MD07G1190900,MD03G1042800,MD17G1191200,MD16G1106800,MD11G1227900,MD09G1209500,MD03G1200900,MD05G1183900,MD13G1106700_novel01,MD17G1191400,MD04G1204600,MD10G1192100,MD05G1259200,MD09G1098300,MD02G1004100,MD01G1004300,MD04G1244400,MD15G1285800,MD07G1039700,MD03G1173700_novel01,MD16G1106800_novel01,MD02G1087100_nov…
GO:0032993	protein-DNA complex	cellular_component	0.0077252	0.58711	8	3303	54	69158	0		8	MD09G1188600,MD09G1263200,MD05G1204100,MD15G1247400,MD17G1258400,MD02G1134400,MD10G1191200,MD04G1226600
GO:0031325	positive regulation of cellular metabolic process	biological_process	0.0083295	0.604	31	3303	437	69158	16	MD07G1143800_novel04,MD01G1206800,MD14G1162200_novel05,MD07G1143800_novel02,MD17G1098700,MD07G1277400_novel02,MD02G1021700,MD05G1242400_novel01,MD01G1074700,MD15G1430500,MD09G1110800_novel03,MD07G1143800_novel18,MD15G1014900,MD09G1110800_novel01,MD07G1232800,MD07G1277400	15	MD16G1013200_novel02,MD03G1051900,MD06G1205700,MD09G1049400,MD00G1140800,MD07G1238800,MD16G1134300,MD16G1066400,MD07G1236900,MD14G1069500,MD16G1013200_novel01,MD12G1126700,MD13G1095500,MD15G1434900,MD15G1361100
GO:0034357	photosynthetic membrane	cellular_component	0.0083479	0.604	39	3303	568	69158	6	MD07G1130400,MD05G1188500,MD13G1255400,MD16G1131300,MD10G1176000,MD04G1212300_novel07	33	MD05G1183900,MD17G1191200,MD16G1106800,MD11G1227900,MD03G1200900,MD09G1209500,MD15G1214700,MD13G1106700,MD07G1190900,MD03G1042800,MD15G1133500,MD07G1008600,MD09G1098300_novel02,MD13G1191300,MD14G1109500,MD09G1146300,MD16G1106800_novel01,MD03G1173700_novel01,MD02G1087100_novel01,MD10G1238800,MD12G1260300_novel01,MD10G1311700,MD16G1191400,MD01G1004300,MD02G1004100,MD04G1244400,MD07G1039700,MD13G110…
GO:0008236	serine-type peptidase activity	molecular_function	0.0084441	0.604	68	3303	1061	69158	25	MD00G1179200,MD06G1178200,MD16G1027500_novel01,MD01G1055000,MD15G1275800_novel01,MD04G1130000,MD14G1165900,MD01G1170100,MD13G1034900_novel01,MD16G1050700,MD05G1291100,MD12G1233500,MD01G1157500,MD12G1131500,Novelgene3651_novel01,Novelgene2064_novel01,MD04G1216900,MD11G1133800_novel02,MD00G1096900,MD02G1284000_novel01,MD14G1192600,MD16G1231500_novel09,MD10G1240800,MD04G1118300,MD06G1178100	43	MD09G1111400,MD11G1039600,MD02G1060500,MD15G1040100,MD03G1018500,MD04G1093600_novel01,MD07G1188700,MD05G1015400,MD15G1248700_novel02,MD02G1107500_novel01,MD17G1020800,MD12G1046500,MD11G1002500_novel01,Novelgene3583_novel01,MD08G1087900,MD13G1203600_novel01,MD07G1206700,MD11G1151900_novel03,MD02G1093500,MD13G1118500,MD05G1015500,MD04G1236900,MD15G1292900,MD01G1119700,MD17G1074600,MD05G1120100,MD08…
GO:0017171	serine hydrolase activity	molecular_function	0.0084441	0.604	68	3303	1061	69158	25	Novelgene3651_novel01,Novelgene2064_novel01,MD12G1131500,MD04G1216900,MD11G1133800_novel02,MD00G1096900,MD02G1284000_novel01,MD04G1118300,MD06G1178100,MD14G1192600,MD16G1231500_novel09,MD10G1240800,MD06G1178200,MD00G1179200,MD14G1165900,MD01G1170100,MD16G1027500_novel01,MD01G1055000,MD15G1275800_novel01,MD04G1130000,MD13G1034900_novel01,MD16G1050700,MD05G1291100,MD12G1233500,MD01G1157500	43	MD08G1087900_novel01,MD00G1035000_novel03,MD00G1189000,MD01G1119700,MD17G1074600,MD05G1120100,MD15G1302800,MD07G1207000,MD09G1132600,MD09G1085700_novel01,MD14G1139300,MD17G1281200,MD02G1162900,MD17G1038500,MD07G1206400,MD07G1206200,MD16G1129200,MD09G1115900,MD00G1093400,MD15G1423300_novel03,MD09G1111400,MD11G1039600,MD04G1093600_novel01,MD07G1188700,MD05G1015400,MD15G1248700_novel02,MD02G1060500,…
GO:0003824	catalytic activity	molecular_function	0.0086922	0.61274	1733	3303	35369	69158	953	MD09G1270200,MD14G1172300,MD01G1198700,MD05G1112000,MD14G1040300,MD04G1192700_novel01,MD08G1116100_novel01,MD09G1255400_novel01,MD10G1206500,Novelgene3242_novel01,MD01G1077200_novel02,MD05G1359500,MD03G1059600,MD11G1304000_novel01,Novelgene0373_novel04,Novelgene0520_novel01,MD17G1263100,MD11G1107600,MD06G1232000,MD15G1253700_novel04,Novelgene2555_novel01,MD10G1303600,Novelgene3649_novel01,MD04G11…	780	MD08G1163100_novel01,MD05G1271700,MD17G1014800,MD02G1049900,MD11G1031300,MD16G1027300,MD09G1098300,MD14G1036600,MD13G1070900_novel01,MD13G1153300,MD13G1243500,MD06G1209400,MD10G1040800,MD04G1064600,MD10G1334300,MD12G1156200,MD10G1057600_novel03,MD08G1184700,MD13G1071300,MD17G1007200,MD17G1021500_novel02,MD10G1054100,MD11G1238700_novel01,MD08G1075100,Novelgene1172_novel01,MD14G1134700,MD16G1191300…
GO:0006011	UDP-glucose metabolic process	biological_process	0.0091199	0.62311	2	3303	3	69158	0		2	MD02G1130800,MD02G1130800_novel01
GO:0016717	oxidoreductase activity, acting on paired donors, with oxidation of a pair of donors resulting in the reduction of molecular oxygen to two molecules of water	molecular_function	0.0091211	0.62311	7	3303	45	69158	5	Novelgene0648_novel05,MD12G1057600_novel03,MD11G1072300,MD12G1168600,MD12G1057600	2	MD00G1107700_novel01,Novelgene1971_novel01
GO:0043167	ion binding	molecular_function	0.0092789	0.62311	1069	3303	22227	69158	593	MD02G1035600,Novelgene1498_novel01,MD13G1171100_novel01,MD08G1131000_novel01,MD07G1024400,MD03G1285800_novel01,Novelgene1670_novel01,MD04G1009800,MD14G1242700_novel23,MD08G1006000,MD11G1313800_novel01,MD13G1184700,MD02G1187800_novel04,MD02G1249800,MD03G1288000,MD05G1174000,MD02G1313900,MD04G1009700,MD03G1183800,MD11G1313800_novel09,MD17G1270600,MD03G1227400,MD13G1116100,MD12G1178500,MD13G1184700_…	476	MD10G1261300,MD17G1091300,MD02G1049800,MD05G1266700,MD13G1045100,MD05G1140300,MD07G1238800,MD06G1231600,MD16G1014000,Novelgene3296_novel01,MD15G1290700,MD03G1258200,MD13G1092200,MD07G1065400,MD13G1065400,MD12G1044500_novel02,MD09G1160800,Novelgene0928_novel01,MD14G1065000,MD09G1099700_novel01,MD15G1311300,MD14G1172000,MD11G1178000,MD03G1200900,MD15G1066500_novel02,MD01G1046200_novel01,MD14G123940…
GO:0065007	biological regulation	biological_process	0.0093518	0.62311	602	3303	12036	69158	352	MD15G1359400,MD05G1126500_novel01,MD05G1194500,Novelgene1836_novel01,MD13G1095600,MD07G1308800,MD10G1069900_novel01,MD15G1143600,MD05G1363800,MD08G1097900,MD09G1027200,MD15G1361000_novel02,MD10G1286600,MD07G1287400,MD14G1018700,MD12G1131500,MD14G1073800,MD14G1202600,MD09G1110800_novel01,MD15G1147100,MD09G1147600_novel01,MD04G1005600,MD05G1156100_novel01,MD11G1037200_novel01,MD13G1202300,MD06G1197…	250	MD15G1008300,MD16G1013200_novel01,MD16G1153800_novel02,MD10G1039000_novel01,MD06G1136700,MD01G1036200,MD03G1226200,MD09G1188600,MD11G1038100,Novelgene1989_novel01,MD05G1273300_novel02,MD12G1093500,MD01G1075400,MD16G1247200,MD00G1018400,MD12G1197200_novel01,MD06G1196100,MD17G1216600,MD16G1063500,Novelgene0234_novel01,MD05G1080000_novel01,MD02G1114900,MD08G1127200,MD17G1023300,MD13G1046600,MD07G129…
GO:0005785	signal recognition particle receptor complex	cellular_component	0.0097027	0.62682	6	3303	36	69158	6	MD15G1151700_novel03,MD11G1304000_novel01,MD11G1304000,MD03G1287500_novel03,MD15G1151700,MD11G1310700_novel03	0
GO:0072330	monocarboxylic acid biosynthetic process	biological_process	0.0097199	0.62682	30	3303	387	69158	17	MD05G1351700,MD04G1003300,MD02G1127500,MD03G1205300,MD01G1208300,MD11G1221200,MD14G1015100_novel09,MD13G1273200_novel06,MD00G1026700,Novelgene2788_novel01,MD05G1268900_novel01,MD11G1221200_novel01,MD04G1003000_novel01,MD13G1072900,MD03G1277600,MD00G1025800_novel01,MD13G1273200	13	Novelgene0756_novel01,MD12G1205900,MD07G1187400,MD17G1247400,MD01G1113900,MD04G1215600,MD15G1153500,MD10G1075000,MD07G1278900,MD16G1041000,MD03G1102500,MD11G1116500,MD08G1046600
GO:0016651	oxidoreductase activity, acting on NAD(P)H	molecular_function	0.0099199	0.62682	30	3303	421	69158	14	MD09G1265200,MD11G1075200,MD13G1134500_novel02,MD06G1166200,MD00G1054500,MD13G1134500,MD15G1007300,MD08G1010500,MD08G1021600,MD16G1057500_novel08,MD08G1008400_novel02,MD01G1102500,MD05G1114400_novel05,MD09G1270200	16	MD14G1129900,MD08G1069100,MD08G1063600_novel04,MD17G1054800,MD15G1133300,MD13G1093200,MD08G1124100,MD05G1249100,MD00G1018400,MD16G1094200,MD15G1271000,MD15G1052900,MD12G1033200_novel01,MD16G1094600,MD16G1094400,MD01G1126500
GO:0009654	photosystem II oxygen evolving complex	cellular_component	0.0099626	0.62682	11	3303	90	69158	2	MD10G1176000,MD05G1188500	9	MD11G1227900,MD03G1200900,MD10G1311700,MD07G1008600,MD03G1173700_novel01,MD09G1146300,MD07G1190900,MD02G1004100,MD01G1004300
GO:0072351	tricarboxylic acid biosynthetic process	biological_process	0.010052	0.62682	5	3303	27	69158	2	MD03G1277600,MD14G1015100_novel09	3	MD12G1205900,Novelgene0756_novel01,MD04G1215600
GO:0016160	amylase activity	molecular_function	0.010864	0.66824	14	3303	161	69158	11	MD16G1175300,MD13G1078600_novel47,MD07G1043500_novel03,MD13G1174000,MD16G1231500_novel09,MD13G1226400,MD06G1112400,MD08G1006000,MD04G1056200,MD06G1043900,MD06G1044100	3	MD11G1199700,MD11G1199800,MD05G1081200
GO:0048513	organ development	biological_process	0.011297	0.66824	7	3303	58	69158	2	MD13G1095600,MD03G1288000	5	MD12G1162400,MD04G1149300,MD11G1275400,MD06G1066000,MD15G1434200
GO:0006576	cellular biogenic amine metabolic process	biological_process	0.011392	0.66824	21	3303	255	69158	15	Novelgene0989_novel01,MD05G1194500,MD11G1264700,MD03G1277600,MD17G1193300,MD04G1050400,MD09G1196600,MD16G1057400_novel04,MD03G1099100,MD10G1275700,MD14G1015100_novel09,MD10G1077700,MD16G1057400,MD10G1038200,MD13G1052600	6	MD17G1070300,MD02G1254900,MD04G1215600,MD17G1001700,Novelgene0756_novel01,MD12G1205900
GO:0044106	cellular amine metabolic process	biological_process	0.011392	0.66824	21	3303	255	69158	15	MD13G1052600,MD10G1038200,MD16G1057400,MD10G1077700,MD14G1015100_novel09,MD10G1275700,MD03G1099100,MD09G1196600,MD16G1057400_novel04,MD04G1050400,MD17G1193300,MD03G1277600,MD11G1264700,Novelgene0989_novel01,MD05G1194500	6	MD12G1205900,Novelgene0756_novel01,MD17G1001700,MD04G1215600,MD02G1254900,MD17G1070300
GO:0007165	signal transduction	biological_process	0.011643	0.66824	203	3303	3929	69158	109	MD02G1008400_novel03,MD10G1278300,MD17G1284300,MD07G1299100,MD09G1288000,MD01G1217800,MD11G1145400_novel04,MD11G1061700,MD06G1039500_novel02,MD11G1134600,MD13G1009300,MD09G1196600,Novelgene1503_novel01,MD10G1221000_novel02,MD11G1222400,MD01G1228200,MD10G1038200,Novelgene0989_novel01,MD13G1151300,MD14G1192200,MD05G1194000_novel03,MD13G1184700,MD17G1261000,MD02G1116500_novel03,MD13G1069200,MD03G124…	94	MD09G1049400,MD02G1164300_novel02,MD16G1094200,MD02G1043500,MD03G1036900,MD16G1094400,MD02G1025500,Novelgene0241_novel01,MD15G1010300,MD09G1041500,MD08G1046300,MD02G1030100,Novelgene0517_novel01,MD07G1259600,MD09G1233400,MD10G1289400,MD15G1090700,MD08G1059000,MD05G1140300,MD05G1147600,Novelgene1200_novel01,MD10G1006800,MD08G1175900,MD12G1193900_novel01,MD09G1001200,MD03G1224100,MD11G1043500_novel…
GO:0044700	single organism signaling	biological_process	0.012052	0.66824	204	3303	3957	69158	109	MD08G1190600,MD00G1040600,MD15G1007300,MD14G1209800,MD08G1099600_novel01,MD08G1119000,MD05G1305900,MD07G1288800_novel05,MD01G1114400_novel01,MD05G1010800,MD10G1095000,MD10G1041200_novel01,MD01G1228200_novel09,MD12G1047900_novel17,MD16G1155400,MD13G1203400_novel01,MD11G1264700,MD04G1056200,MD10G1077700,MD12G1072600,MD12G1087300,MD15G1380400,Novelgene2238_novel01,MD03G1173900_novel02,MD07G1287400,M…	95	MD14G1116100,MD15G1066500_novel02,MD08G1010300,MD06G1124500,MD04G1200400,MD13G1016900,MD02G1026100,MD03G1224300,MD06G1205700,MD15G1213400,MD15G1007200,MD17G1023300,MD15G1155800,MD11G1067500,MD05G1080000_novel01,Novelgene0234_novel01,MD15G1356400,MD01G1238400,MD17G1216600,MD16G1084400,MD01G1153000,MD01G1228600,Novelgene2209_novel01,MD15G1104000_novel01,MD03G1238700,MD07G1275300,MD12G1093500,MD12G1…
GO:0010257	NADH dehydrogenase complex assembly	biological_process	0.012285	0.66824	3	3303	10	69158	1	MD16G1171400	2	MD10G1276700,MD16G1094600
GO:0032981	mitochondrial respiratory chain complex I assembly	biological_process	0.012285	0.66824	3	3303	10	69158	1	MD16G1171400	2	MD16G1094600,MD10G1276700
GO:0097031	mitochondrial respiratory chain complex I biogenesis	biological_process	0.012285	0.66824	3	3303	10	69158	1	MD16G1171400	2	MD16G1094600,MD10G1276700
GO:0007154	cell communication	biological_process	0.012304	0.66824	222	3303	4298	69158	117	MD08G1190600,MD00G1040600,MD14G1209800,MD15G1007300,MD08G1099600_novel01,MD08G1119000,MD05G1305900,MD07G1288800_novel05,MD01G1114400_novel01,MD05G1010800,MD10G1095000,MD10G1041200_novel01,MD01G1228200_novel09,MD12G1047900_novel17,MD16G1155400,MD13G1203400_novel01,MD05G1329700_novel01,MD11G1264700,MD04G1056200,MD10G1077700,MD12G1072600,MD12G1087300,Novelgene2238_novel01,MD15G1380400,MD03G1173900_n…	105	MD14G1116100,MD15G1066500_novel02,MD08G1010300,MD06G1124500,Novelgene3817_novel01,MD04G1200400,MD13G1016900,MD11G1021400,MD02G1026100,MD03G1224300,MD06G1205700,MD15G1213400,MD17G1023300,MD15G1007200,MD11G1067500,MD15G1155800,Novelgene0234_novel01,MD15G1356400,MD05G1080000_novel01,MD01G1238400,MD17G1216600,MD16G1084400,MD01G1153000,MD01G1228600,Novelgene2209_novel01,MD10G1308700,MD15G1104000_novel…
GO:0023052	signaling	biological_process	0.012633	0.66824	204	3303	3961	69158	109	Novelgene0954_novel01,MD06G1186000,MD08G1108700_novel04,MD05G1363800,MD10G1275700,MD12G1185000_novel03,MD09G1262900_novel03,MD13G1078100_novel01,Novelgene0669_novel01,MD08G1010500,MD15G1027400_novel01,MD09G1018600,MD10G1278300_novel01,MD15G1039300,MD04G1050400,MD15G1182500,MD14G1089400,MD13G1107500,MD14G1040900,MD08G1008400_novel02,MD03G1099100,MD13G1202300,MD11G1037200_novel01,MD06G1197300_novel…	95	MD06G1086700,MD09G1034800,MD02G1302100,MD16G1153800_novel02,MD10G1039000_novel01,MD04G1092800,MD07G1186200,MD09G1126200,MD04G1212100,MD00G1018400,MD16G1247200,MD02G1134400,MD12G1197200_novel01,MD12G1178800,MD09G1092700,MD05G1041800,MD11G1038100,MD15G1231800_novel01,MD12G1185400,MD12G1093500,MD07G1275300,MD03G1238700,MD15G1104000_novel01,Novelgene2209_novel01,MD01G1228600,MD01G1153000,MD16G1084400…
GO:0008283	cell proliferation	biological_process	0.012865	0.66824	9	3303	82	69158	5	MD10G1202900_novel01,MD02G1021700,MD15G1066300,MD05G1105500,MD10G1202900	4	MD12G1162400,MD02G1189200,MD06G1001800,MD04G1149300
GO:0042822	pyridoxal phosphate metabolic process	biological_process	0.012914	0.66824	6	3303	37	69158	5	MD03G1201300,MD12G1166700,Novelgene0728_novel02,Novelgene0728_novel04,MD11G1133800_novel02	1	MD09G1281500
GO:0042823	pyridoxal phosphate biosynthetic process	biological_process	0.012914	0.66824	6	3303	37	69158	5	MD11G1133800_novel02,MD03G1201300,MD12G1166700,Novelgene0728_novel02,Novelgene0728_novel04	1	MD09G1281500
GO:0046184	aldehyde biosynthetic process	biological_process	0.012914	0.66824	6	3303	37	69158	5	MD11G1133800_novel02,MD12G1166700,Novelgene0728_novel04,Novelgene0728_novel02,MD03G1201300	1	MD09G1281500
GO:0006073	cellular glucan metabolic process	biological_process	0.013255	0.6711	29	3303	455	69158	18	MD04G1240800,MD10G1295000_novel03,MD14G1215200,MD12G1257700,MD15G1415100_novel03,MD15G1162900_novel03,MD06G1203900,MD16G1145200,MD13G1078600_novel24,MD06G1027300,MD15G1162900_novel04,MD15G1415100,MD13G1237300,MD17G1240300,MD04G1020100,MD05G1291500,MD15G1162900,MD02G1019200	11	MD13G1134600,MD02G1192600,MD03G1029000,MD11G1146700,MD14G1132200,MD15G1303500,MD00G1140800,MD03G1028800,MD05G1081200,MD16G1014000,MD02G1211500
GO:0044042	glucan metabolic process	biological_process	0.013255	0.6711	29	3303	455	69158	18	MD15G1162900,MD02G1019200,MD05G1291500,MD04G1020100,MD15G1415100,MD17G1240300,MD13G1237300,MD06G1203900,MD15G1162900_novel04,MD06G1027300,MD13G1078600_novel24,MD16G1145200,MD14G1215200,MD10G1295000_novel03,MD04G1240800,MD15G1162900_novel03,MD15G1415100_novel03,MD12G1257700	11	MD16G1014000,MD02G1211500,MD00G1140800,MD15G1303500,MD03G1028800,MD05G1081200,MD03G1029000,MD11G1146700,MD14G1132200,MD02G1192600,MD13G1134600
GO:0004448	isocitrate dehydrogenase activity	molecular_function	0.013521	0.6711	1	3303	1	69158	0		1	MD15G1130200
GO:0004450	isocitrate dehydrogenase (NADP+) activity	molecular_function	0.013521	0.6711	1	3303	1	69158	0		1	MD15G1130200
GO:1901362	organic cyclic compound biosynthetic process	biological_process	0.014358	0.69858	487	3303	9516	69158	303	MD02G1249800,MD10G1176400,MD15G1365500,MD15G1411200,MD07G1156200,MD03G1288000,MD11G1234200,MD10G1303600,Novelgene3150_novel01,MD15G1078900_novel01,MD10G1324500,MD15G1185400,MD02G1226500,MD01G1085700,MD06G1026300,MD17G1230100_novel02,MD01G1158600,MD14G1005700,MD13G1116100,MD16G1069500_novel04,MD08G1080300,MD02G1021700,Novelgene0728_novel02,MD03G1285900,MD04G1192700_novel01,MD15G1384500,MD08G122760…	184	MD15G1137200,MD16G1134300,MD14G1201600,MD11G1132400,MD13G1092200,MD01G1083000,MD13G1226700,MD16G1139700,MD01G1132600,MD15G1153400,MD10G1156100,MD12G1042000,MD11G1091200,MD06G1100200,MD09G1160800,MD15G1319800,MD04G1064600,MD07G1261100,MD15G1434900,MD03G1264600,MD09G1266100,MD13G1153300,MD16G1199500,MD08G1106500,MD09G1049400,MD08G1231500,MD09G1121600,MD15G1040100,MD16G1048300,MD15G1054000,MD09G1186…
GO:0050385	ureidoglycolate lyase activity	molecular_function	0.014377	0.69858	2	3303	4	69158	2	MD14G1185400_novel01,Novelgene1830_novel01	0
GO:0009893	positive regulation of metabolic process	biological_process	0.014506	0.69858	32	3303	473	69158	16	MD01G1206800,MD07G1143800_novel04,MD17G1098700,MD02G1021700,MD07G1143800_novel02,MD09G1110800_novel03,MD01G1074700,MD07G1232800,MD07G1277400_novel02,MD14G1162200_novel05,MD07G1143800_novel18,MD15G1014900,MD05G1242400_novel01,MD15G1430500,MD09G1110800_novel01,MD07G1277400	16	MD03G1051900,MD16G1013200_novel02,MD14G1069500,MD07G1238800,MD00G1140800,MD15G1361100,MD15G1434900,MD16G1013200_novel01,MD12G1126700,MD06G1205700,MD09G1049400,MD16G1066400,MD07G1236900,MD16G1134300,MD13G1095500,MD08G1026400_novel02
GO:0031072	heat shock protein binding	molecular_function	0.015145	0.71691	13	3303	128	69158	8	Novelgene1333_novel01,MD10G1094200,MD12G1144800,MD14G1029300,MD11G1014500_novel03,MD13G1119200_novel01,MD12G1158600,MD16G1119600_novel01	5	MD04G1131700,MD08G1124100,MD07G1062300,MD01G1175600_novel04,MD01G1175600
GO:0004252	serine-type endopeptidase activity	molecular_function	0.015181	0.71691	40	3303	619	69158	14	MD04G1130000,MD01G1055000,Novelgene2064_novel01,MD06G1178200,Novelgene3651_novel01,MD12G1131500,MD06G1178100,MD01G1157500,MD10G1240800,MD16G1231500_novel09,MD14G1192600,MD02G1284000_novel01,MD00G1096900,MD13G1034900_novel01	26	MD09G1085700_novel01,MD09G1132600,MD07G1207000,MD04G1093600_novel01,MD02G1060500,MD14G1139300,MD00G1035000_novel03,MD08G1087900_novel01,MD11G1039600,MD17G1074600,MD05G1120100,MD15G1292900,MD07G1206200,MD04G1236900,MD07G1206400,MD15G1423300_novel03,MD02G1093500,MD13G1118500,MD00G1093400,MD07G1206700,MD08G1087900,Novelgene3583_novel01,MD11G1002500_novel01,MD17G1281200,MD17G1038500,MD02G1107500_nove…
GO:0005133	interferon-gamma receptor binding	molecular_function	0.016625	0.77755	2	3303	5	69158	1	MD09G1171900	1	MD11G1158400
GO:2001141	regulation of RNA biosynthetic process	biological_process	0.017283	0.79019	311	3303	6017	69158	195	MD05G1311400,Novelgene2330_novel01,MD01G1074700,MD13G1069200,MD10G1193000,MD15G1276700,MD08G1096000_novel02,MD11G1121200,MD03G1285800_novel01,MD15G1286400_novel02,MD01G1206800,MD04G1228800,MD01G1228200,MD10G1033800,MD04G1153100_novel01,MD14G1146700,MD12G1040700_novel07,MD11G1121200_novel05,MD14G1019200,MD15G1430500,MD12G1174700,MD15G1168400_novel02,MD06G1166100,Novelgene1799_novel01,MD00G1125100,…	116	MD07G1151700,MD04G1183100,MD09G1001200,Novelgene0164_novel01,MD15G1052900,MD08G1077000,MD15G1319400,MD08G1222300,MD05G1089000,MD07G1238800,MD12G1241100,Novelgene0517_novel01,MD15G1054000,MD09G1186200,MD09G1049400,MD09G1121600,MD16G1048300,MD15G1434900,MD16G1199500,MD13G1153300,MD09G1160800,MD04G1064600,MD15G1319800,MD07G1261100,MD10G1156100,MD12G1042000,MD11G1091200,MD13G1226700,MD16G1139700,MD14…
GO:0051252	regulation of RNA metabolic process	biological_process	0.017592	0.79019	311	3303	6019	69158	195	MD09G1216100,MD17G1284300,MD07G1299100,MD02G1012900,MD17G1152400_novel03,MD13G1204700,MD09G1199900,MD12G1241700,MD02G1184400_novel07,MD07G1277400,MD08G1013800,MD17G1278100,MD08G1061600,MD11G1121200_novel09,MD15G1149000,MD03G1231800,MD10G1038200,MD17G1098700,Novelgene0804_novel01,MD07G1169900,MD07G1026300,MD17G1139400,MD12G1037100,MD07G1233400_novel03,MD06G1105500,MD15G1034500,MD09G1234500_novel07…	116	MD02G1025500,MD01G1177200,Novelgene2852_novel01,MD09G1023600,MD00G1126800,MD15G1232900,MD10G1289400,MD12G1237200,MD17G1258400,MD01G1036200_novel03,MD03G1051900,MD09G1117900,Novelgene2916_novel01,MD05G1310200,MD10G1261900,MD08G1175900,MD04G1248100,MD09G1139200_novel01,MD07G1146900,MD12G1162400,MD09G1123800,MD06G1066000,MD02G1165400_novel04,MD06G1197700,MD00G1189000,MD14G1120000,MD04G1064700,MD17G1…
GO:0010393	galacturonan metabolic process	biological_process	0.017708	0.79019	3	3303	11	69158	1	MD15G1061700	2	MD17G1281200,MD15G1344100_novel03
GO:0045488	pectin metabolic process	biological_process	0.017708	0.79019	3	3303	11	69158	1	MD15G1061700	2	MD17G1281200,MD15G1344100_novel03
GO:0045490	pectin catabolic process	biological_process	0.017708	0.79019	3	3303	11	69158	1	MD15G1061700	2	MD17G1281200,MD15G1344100_novel03
GO:0010468	regulation of gene expression	biological_process	0.018234	0.79787	329	3303	6404	69158	203	Novelgene3478_novel01,MD11G1110600,MD10G1069900_novel02,Novelgene2238_novel01,Novelgene3780_novel01,Novelgene2064_novel01,MD09G1080100_novel05,MD09G1137000_novel04,MD15G1081800_novel02,Novelgene0963_novel02,MD10G1266400,MD11G1239900,MD01G1071300,MD13G1122100,MD17G1198300,Novelgene1637_novel01,MD11G1307000_novel20,MD11G1059400,MD10G1058200_novel03,MD07G1277400_novel02,MD07G1248700_novel04,Novelgen…	126	MD05G1031400,MD04G1055500,MD03G1212700,MD09G1168200,MD13G1193000,MD01G1021600,MD06G1104100,MD05G1213200,MD09G1233700_novel01,MD03G1224300,MD15G1052500,MD01G1038600,MD01G1238400,MD03G1143600,MD06G1012900,MD06G1115200,Novelgene1840_novel01,MD07G1047300_novel02,MD00G1140800,MD06G1197700,MD02G1165400_novel04,MD06G1066000,MD00G1189000,MD07G1146900,MD09G1139200_novel01,MD09G1123800,MD08G1248600,MD12G11…
GO:0071495	cellular response to endogenous stimulus	biological_process	0.018361	0.79787	6	3303	49	69158	3	MD13G1069200,MD15G1380400,MD12G1072600	3	MD16G1247200,MD02G1025500,MD09G1139200_novel01
GO:0006355	regulation of transcription, DNA-templated	biological_process	0.018536	0.79787	309	3303	5983	69158	193	MD08G1013800,MD07G1277400,MD02G1184400_novel07,MD12G1241700,MD17G1152400_novel03,MD13G1204700,MD09G1199900,MD02G1012900,MD07G1299100,MD17G1284300,MD09G1216100,MD07G1026300,MD07G1169900,Novelgene0804_novel01,MD17G1098700,MD10G1038200,MD03G1231800,MD15G1149000,MD11G1121200_novel09,MD08G1061600,MD17G1278100,MD03G1107900_novel01,MD16G1165100,MD05G1059800,MD09G1265200,MD05G1242400_novel01,MD15G1344900…	116	MD10G1289400,MD15G1232900,MD00G1126800,MD09G1023600,Novelgene2852_novel01,MD01G1177200,MD02G1025500,MD04G1248100,MD08G1175900,MD10G1261900,MD05G1310200,Novelgene2916_novel01,MD09G1117900,MD03G1051900,MD01G1036200_novel03,MD17G1258400,MD12G1237200,MD00G1189000,MD06G1197700,MD02G1165400_novel04,MD06G1066000,MD09G1123800,MD12G1162400,MD07G1146900,MD09G1139200_novel01,MD01G1238100,Novelgene2363_novel…
GO:1903506	regulation of nucleic acid-templated transcription	biological_process	0.018536	0.79787	309	3303	5983	69158	193	MD01G1216600,MD16G1071400,MD03G1057400,MD01G1198700,MD15G1078900_novel02,MD15G1065000,MD15G1384500,MD07G1143800_novel02,MD02G1021700,MD11G1029100,MD09G1110800_novel03,Novelgene0373_novel04,MD08G1147100,Novelgene3150_novel01,MD15G1078900_novel01,MD10G1324500,MD11G1234200,MD07G1156200,MD03G1288000,MD10G1176400,MD02G1249800,MD15G1365500,MD16G1069500_novel04,MD08G1080300,MD17G1230100_novel02,MD01G115…	116	MD12G1042000,MD11G1091200,MD10G1156100,MD13G1153300,MD16G1199500,MD15G1434900,MD15G1319800,MD04G1064600,MD07G1261100,MD09G1160800,MD01G1083000,MD14G1201600,MD11G1132400,MD16G1134300,MD13G1226700,MD16G1139700,MD15G1052900,MD05G1089000,MD08G1222300,MD07G1238800,MD15G1319400,MD08G1077000,MD04G1183100,MD07G1151700,MD09G1001200,Novelgene0164_novel01,MD16G1048300,MD09G1049400,MD09G1121600,Novelgene0517…
GO:0019219	regulation of nucleobase-containing compound metabolic process	biological_process	0.019763	0.83786	313	3303	6075	69158	197	MD05G1349800,MD05G1163200,MD14G1121700,MD15G1032200_novel03,MD05G1311400_novel02,MD07G1266500,MD02G1046900,MD11G1049800,MD08G1197300,MD09G1053700,MD17G1139400,MD12G1037100,MD07G1233400_novel03,MD06G1105500,MD15G1034500,MD10G1198400,MD09G1234500_novel07,MD07G1143800_novel18,MD13G1041800,MD15G1058500_novel01,MD05G1242400_novel01,MD15G1344900,MD16G1165100,MD05G1059800,MD09G1265200,MD03G1107900_novel…	116	MD14G1120000,MD04G1064700,MD17G1065600_novel02,MD16G1102200,MD14G1131900,MD06G1037900_novel01,Novelgene2363_novel01,MD01G1238100,MD09G1139200_novel01,MD07G1146900,MD12G1162400,MD09G1123800,MD02G1165400_novel04,MD06G1066000,MD06G1197700,MD00G1189000,MD12G1237200,MD17G1258400,MD01G1036200_novel03,MD03G1051900,Novelgene2916_novel01,MD09G1117900,MD05G1310200,MD10G1261900,MD08G1175900,MD04G1248100,MD0…
GO:0048522	positive regulation of cellular process	biological_process	0.019809	0.83786	42	3303	658	69158	22	MD10G1202900_novel01,MD02G1021700,MD17G1098700,MD03G1215400,MD07G1143800_novel02,MD01G1206800,MD07G1143800_novel04,MD07G1232800,MD15G1143600,MD09G1110800_novel03,MD01G1074700,MD07G1277400_novel02,MD15G1407700,MD10G1202900,MD14G1162200_novel05,MD07G1277400,MD09G1110800_novel01,MD14G1107500,MD07G1143800_novel18,MD15G1014900,MD15G1430500,MD05G1242400_novel01	20	MD14G1069500,MD07G1238800,MD00G1140800,MD03G1051900,MD16G1013200_novel02,MD17G1023300,MD15G1036000,MD11G1283400,MD07G1186200,MD15G1361100,MD15G1434900,MD12G1126700,MD16G1013200_novel01,MD16G1066400,MD07G1236900,MD16G1134300,MD09G1049400,MD06G1205700,MD03G1086000,MD13G1095500
GO:0048037	cofactor binding	molecular_function	0.02008	0.84198	151	3303	2514	69158	91	MD04G1097200_novel02,MD10G1175100,MD12G1166700,MD17G1132400_novel02,MD10G1014200,MD10G1143400,MD00G1054500,MD12G1240900_novel05,MD02G1306200,MD02G1258500,MD17G1033400,MD15G1247100,MD13G1274600_novel01,MD06G1235500,Novelgene1784_novel02,MD09G1277000,MD01G1195100,MD13G1274600,MD04G1155700_novel04,MD16G1083900,MD12G1184100_novel01,MD06G1193800_novel01,MD15G1073600,MD00G1083500,MD11G1231900,MD10G1014…	60	MD05G1215100,MD11G1230800,MD06G1169600,MD05G1123600,MD15G1106400,MD16G1046400,MD11G1251600_novel01,MD16G1236000,MD09G1111400,MD00G1013300,MD02G1083500,MD15G1096800,MD10G1073200,MD13G1102300_novel01,MD08G1071200,MD11G1161800,MD15G1073500,MD14G1100100,MD13G1112000,MD08G1009200,MD03G1169200,MD09G1034400,MD10G1260100,MD06G1127900,MD04G1248100,MD08G1231400,MD00G1178300,MD07G1183600,MD06G1003700,MD09G1…
GO:0042816	vitamin B6 metabolic process	biological_process	0.020464	0.84354	6	3303	41	69158	5	MD11G1133800_novel02,MD03G1201300,Novelgene0728_novel04,Novelgene0728_novel02,MD12G1166700	1	MD09G1281500
GO:0042819	vitamin B6 biosynthetic process	biological_process	0.020464	0.84354	6	3303	41	69158	5	MD11G1133800_novel02,MD12G1166700,Novelgene0728_novel02,Novelgene0728_novel04,MD03G1201300	1	MD09G1281500
GO:0044699	single-organism process	biological_process	0.021015	0.85898	1353	3303	27596	69158	751	MD09G1228300,Novelgene0190_novel01,MD08G1147100,MD12G1150700_novel04,Novelgene2069_novel01,MD02G1318600,MD12G1178500,Novelgene0728_novel02,MD02G1105400,MD02G1019200,Novelgene1830_novel01,MD08G1243000,MD14G1012300_novel06,MD11G1262600,MD15G1185400,MD10G1258500_novel06,MD03G1227400,MD17G1040100,MD17G1230100_novel02,MD15G1181400_novel02,MD13G1116100,MD11G1072300,MD02G1249800,MD03G1288000,MD03G118380…	602	MD14G1077200,MD11G1239200,MD09G1099700_novel01,MD16G1199500,MD02G1162900,MD06G1189000_novel02,MD16G1102700,MD06G1209300,MD04G1194100_novel01,MD15G1153400,MD04G1067100,MD07G1187400,Novelgene3759_novel01,MD10G1225100,MD17G1018500,MD13G1092200,MD02G1087100_novel01,MD09G1001200,MD11G1209400_novel01,MD07G1238800,MD05G1140300,MD06G1231600,Novelgene3296_novel01,MD02G1049800,MD17G1092400,MD05G1266700,MD1…
GO:0006535	cysteine biosynthetic process from serine	biological_process	0.022089	0.86647	4	3303	20	69158	4	MD02G1119600_novel01,MD02G1119600,MD05G1081400_novel09,MD15G1233400_novel01	0
GO:0006563	L-serine metabolic process	biological_process	0.022089	0.86647	4	3303	20	69158	4	MD05G1081400_novel09,MD02G1119600,MD02G1119600_novel01,MD15G1233400_novel01	0
GO:0009001	serine O-acetyltransferase activity	molecular_function	0.022089	0.86647	4	3303	20	69158	4	MD15G1233400_novel01,MD02G1119600,MD05G1081400_novel09,MD02G1119600_novel01	0
GO:0016412	serine O-acyltransferase activity	molecular_function	0.022089	0.86647	4	3303	20	69158	4	MD15G1233400_novel01,MD02G1119600,MD05G1081400_novel09,MD02G1119600_novel01	0
GO:0019344	cysteine biosynthetic process	biological_process	0.022089	0.86647	4	3303	20	69158	4	MD15G1233400_novel01,MD02G1119600_novel01,MD02G1119600,MD05G1081400_novel09	0
GO:0019015	viral genome	cellular_component	0.022956	0.86914	2	3303	6	69158	0		2	MD01G1180500,MD01G1172800
GO:0006334	nucleosome assembly	biological_process	0.023213	0.86914	9	3303	84	69158	1	MD11G1110600	8	MD09G1188600,MD09G1263200,MD05G1204100,MD15G1247400,MD17G1258400,MD10G1191200,MD02G1134400,MD04G1226600
GO:0031497	chromatin assembly	biological_process	0.023213	0.86914	9	3303	84	69158	1	MD11G1110600	8	MD09G1263200,MD05G1204100,MD17G1258400,MD15G1247400,MD09G1188600,MD04G1226600,MD10G1191200,MD02G1134400
GO:0034728	nucleosome organization	biological_process	0.023213	0.86914	9	3303	84	69158	1	MD11G1110600	8	MD09G1188600,MD15G1247400,MD17G1258400,MD09G1263200,MD05G1204100,MD10G1191200,MD02G1134400,MD04G1226600
GO:0044815	DNA packaging complex	cellular_component	0.023461	0.86914	8	3303	65	69158	0		8	MD09G1263200,MD05G1204100,MD17G1258400,MD15G1247400,MD09G1188600,MD04G1226600,MD10G1191200,MD02G1134400
GO:0006597	spermine biosynthetic process	biological_process	0.023764	0.86914	4	3303	22	69158	3	MD13G1052600,MD16G1057400_novel04,MD16G1057400	1	MD17G1070300
GO:0008215	spermine metabolic process	biological_process	0.023764	0.86914	4	3303	22	69158	3	MD16G1057400_novel04,MD16G1057400,MD13G1052600	1	MD17G1070300
GO:0008272	sulfate transport	biological_process	0.023848	0.86914	6	3303	47	69158	2	MD03G1259900,MD07G1189900	4	MD13G1024300,MD11G1280200,MD11G1280200_novel02,MD16G1198300
GO:0015116	sulfate transmembrane transporter activity	molecular_function	0.023848	0.86914	6	3303	47	69158	2	MD07G1189900,MD03G1259900	4	MD16G1198300,MD11G1280200_novel02,MD11G1280200,MD13G1024300
GO:0000098	sulfur amino acid catabolic process	biological_process	0.024659	0.86914	3	3303	12	69158	1	MD09G1151500	2	MD02G1245800,MD02G1246300
GO:0030328	prenylcysteine catabolic process	biological_process	0.024659	0.86914	3	3303	12	69158	1	MD09G1151500	2	MD02G1246300,MD02G1245800
GO:0030329	prenylcysteine metabolic process	biological_process	0.024659	0.86914	3	3303	12	69158	1	MD09G1151500	2	MD02G1246300,MD02G1245800
GO:0042219	cellular modified amino acid catabolic process	biological_process	0.024659	0.86914	3	3303	12	69158	1	MD09G1151500	2	MD02G1246300,MD02G1245800
GO:0044273	sulfur compound catabolic process	biological_process	0.024659	0.86914	3	3303	12	69158	1	MD09G1151500	2	MD02G1245800,MD02G1246300
GO:0008610	lipid biosynthetic process	biological_process	0.024925	0.8722	96	3303	1590	69158	63	MD17G1217900,MD05G1049700,MD02G1305000,MD08G1007400,MD04G1003000_novel01,MD09G1154700_novel01,MD04G1003300,MD11G1221200,MD06G1036600,MD05G1112000,MD13G1274600_novel02,MD13G1273200_novel06,MD07G1182900,MD16G1057500_novel08,MD05G1351700,MD05G1263800,MD08G1049300_novel01,MD05G1286400,MD10G1258500_novel06,MD00G1025800_novel01,MD09G1137100_novel02,MD05G1268900_novel01,MD07G1018200,MD07G1130000,MD07G10…	33	MD08G1046600,MD12G1224000,MD14G1100100,MD15G1073500,MD15G1153500,MD04G1064600,MD11G1161800,MD05G1157000,MD03G1169200,MD02G1104100,MD10G1340100,MD01G1237600,MD14G1141900,MD17G1247400,MD07G1187400,MD06G1003700,MD11G1116500,MD00G1178300,MD05G1123600,MD08G1231400,MD07G1278900,MD10G1167800_novel01,MD09G1082100,MD03G1102500,MD10G1075000,MD16G1041000,MD02G1211500,MD08G1231500,MD01G1113900,MD10G1073200,M…
GO:0060255	regulation of macromolecule metabolic process	biological_process	0.026081	0.87722	340	3303	6693	69158	209	MD09G1216100,MD17G1284300,MD07G1299100,MD02G1012900,MD17G1152400_novel03,MD09G1199900,MD13G1204700,MD12G1241700,MD02G1184400_novel07,MD07G1277400,MD08G1013800,MD08G1061600,MD17G1278100,MD11G1121200_novel09,MD15G1149000,MD03G1231800,MD10G1038200,MD17G1098700,Novelgene0804_novel01,MD12G1199200,MD14G1192200,MD13G1032800,MD07G1169900,MD07G1026300,MD17G1139400,MD12G1037100,MD07G1233400_novel03,MD06G11…	131	MD02G1025500,MD01G1177200,Novelgene2852_novel01,MD09G1023600,MD17G1218300,MD00G1126800,MD15G1232900,MD10G1289400,MD17G1258400,MD12G1237200,MD17G1020400,MD03G1051900,MD01G1036200_novel03,MD09G1117900,Novelgene2916_novel01,MD05G1310200,MD10G1261900,MD08G1175900,MD04G1248100,MD09G1139200_novel01,MD07G1146900,MD07G1236900,MD16G1066400,MD12G1162400,MD08G1248600,MD09G1123800,MD06G1066000,MD02G1165400_n…
GO:0033108	mitochondrial respiratory chain complex assembly	biological_process	0.026244	0.87722	5	3303	36	69158	3	MD17G1087100,MD05G1036500,MD16G1171400	2	MD16G1094600,MD10G1276700
GO:1901682	sulfur compound transmembrane transporter activity	molecular_function	0.026611	0.87722	6	3303	48	69158	2	MD03G1259900,MD07G1189900	4	MD13G1024300,MD11G1280200,MD16G1198300,MD11G1280200_novel02
GO:0006948	induction by virus of host cell-cell fusion	biological_process	0.026663	0.87722	3	3303	18	69158	2	MD01G1181200_novel01,MD14G1004100	1	MD15G1065300_novel09
GO:0007217	tachykinin receptor signaling pathway	biological_process	0.027003	0.87722	3	3303	15	69158	1	MD13G1151300	2	MD06G1124500,MD03G1224100
GO:0000785	chromatin	cellular_component	0.027221	0.87722	8	3303	69	69158	0		8	MD04G1226600,MD02G1134400,MD10G1191200,MD05G1204100,MD09G1263200,MD15G1247400,MD17G1258400,MD09G1188600
GO:1901617	organic hydroxy compound biosynthetic process	biological_process	0.02737	0.87722	8	3303	69	69158	5	MD03G1201300,Novelgene0728_novel04,Novelgene0728_novel02,MD12G1166700,MD11G1133800_novel02	3	MD08G1046300,MD12G1224000,MD09G1281500
GO:0006323	DNA packaging	biological_process	0.027454	0.87722	18	3303	254	69158	7	MD03G1287000,MD11G1145400_novel04,MD00G1033600,MD01G1169100,MD14G1162200_novel05,MD12G1100900_novel03,MD11G1110600	11	MD17G1258400,MD11G1132400,MD09G1263200,MD09G1188600,MD04G1226600,MD11G1154900,MD02G1134400,MD15G1247400,MD05G1204100,MD10G1191200,MD05G1031400
GO:1901700	response to oxygen-containing compound	biological_process	0.027547	0.87722	10	3303	105	69158	8	MD02G1139700,MD08G1004500,MD02G1140200_novel02,MD14G1170300,MD02G1140200,MD15G1253900,MD15G1003900,MD02G1139900	2	Novelgene3428_novel01,MD00G1140800
GO:0031225	anchored component of membrane	cellular_component	0.027811	0.87722	6	3303	53	69158	5	MD05G1242300,MD14G1214800,Novelgene0948_novel01,MD15G1153000_novel02,MD14G1214800_novel02	1	MD15G1066500_novel02
GO:0009832	plant-type cell wall biogenesis	biological_process	0.028228	0.87722	4	3303	27	69158	3	MD14G1214800,MD15G1153000_novel02,MD14G1214800_novel02	1	MD15G1066500_novel02
GO:0010215	cellulose microfibril organization	biological_process	0.028228	0.87722	4	3303	27	69158	3	MD14G1214800_novel02,MD15G1153000_novel02,MD14G1214800	1	MD15G1066500_novel02
GO:0030198	extracellular matrix organization	biological_process	0.028228	0.87722	4	3303	27	69158	3	MD14G1214800_novel02,MD14G1214800,MD15G1153000_novel02	1	MD15G1066500_novel02
GO:0043062	extracellular structure organization	biological_process	0.028228	0.87722	4	3303	27	69158	3	MD15G1153000_novel02,MD14G1214800,MD14G1214800_novel02	1	MD15G1066500_novel02
GO:0070726	cell wall assembly	biological_process	0.028228	0.87722	4	3303	27	69158	3	MD14G1214800_novel02,MD14G1214800,MD15G1153000_novel02	1	MD15G1066500_novel02
GO:0071668	plant-type cell wall assembly	biological_process	0.028228	0.87722	4	3303	27	69158	3	MD15G1153000_novel02,MD14G1214800,MD14G1214800_novel02	1	MD15G1066500_novel02
GO:0046933	proton-transporting ATP synthase activity, rotational mechanism	molecular_function	0.028285	0.87722	6	3303	47	69158	1	MD01G1085700	5	MD05G1347300,MD17G1003000,MD07G1198900,MD02G1087100_novel01,MD10G1043200
GO:0045454	cell redox homeostasis	biological_process	0.028563	0.87722	33	3303	442	69158	12	MD14G1202600,MD15G1007300,MD13G1009300,MD10G1288100_novel01,MD06G1110300,MD08G1008400_novel02,MD02G1158600,Novelgene0520_novel01,MD03G1277900,MD09G1029300,MD05G1309500,MD17G1031400	21	MD14G1238000_novel01,Novelgene1989_novel01,MD13G1080800,MD11G1173900,MD05G1346800,MD05G1082500,Novelgene3759_novel01,MD09G1238500,MD16G1094200,MD06G1195500,MD16G1094400,MD16G1094600,MD03G1226200,MD11G1244900_novel01,MD08G1101500,MD13G1093200,MD06G1228800_novel01,MD15G1006700,MD10G1311900,MD08G1007500,MD07G1189500
GO:0016854	racemase and epimerase activity	molecular_function	0.028629	0.87722	9	3303	88	69158	7	MD09G1013300,MD02G1035600,MD14G1022300,MD02G1035500,MD12G1166700,Novelgene0728_novel02,Novelgene0728_novel04	2	Novelgene3296_novel01,MD15G1288700
GO:0006633	fatty acid biosynthetic process	biological_process	0.028681	0.87722	25	3303	340	69158	15	MD01G1208300,MD03G1205300,MD11G1221200,MD04G1003300,MD02G1127500,MD13G1273200_novel06,MD05G1351700,MD00G1025800_novel01,MD13G1273200,MD05G1268900_novel01,MD00G1026700,Novelgene2788_novel01,MD13G1072900,MD11G1221200_novel01,MD04G1003000_novel01	10	MD01G1113900,MD17G1247400,MD07G1187400,MD03G1102500,MD11G1116500,MD08G1046600,MD15G1153500,MD07G1278900,MD10G1075000,MD16G1041000
GO:0051184	cofactor transporter activity	molecular_function	0.028856	0.87722	5	3303	38	69158	3	MD09G1228300,MD10G1025300,MD15G1143600	2	MD12G1075900,MD06G1171200
GO:0016747	transferase activity, transferring acyl groups other than amino-acyl groups	molecular_function	0.029049	0.87759	65	3303	1005	69158	35	MD00G1025800_novel01,MD15G1275500,MD02G1076600,MD02G1300500_novel01,MD04G1216900,Novelgene2971_novel01,MD16G1057500_novel01,MD02G1184400_novel01,MD05G1081400_novel09,MD04G1003000_novel01,MD10G1283900,MD04G1003300,Novelgene3242_novel01,MD16G1057500_novel08,MD07G1098600,MD14G1230200_novel01,MD17G1269000_novel04,MD02G1119600_novel01,MD02G1184400_novel07,MD14G1167000,Novelgene3672_novel01,MD10G105700…	30	MD02G1104100,MD16G1108700_novel01,MD04G1016900,MD02G1060100,MD07G1187400,MD08G1046600,MD02G1162900,Novelgene1496_novel01,MD08G1058900,MD04G1247600,MD15G1153500,MD02G1163000,MD11G1071500,MD15G1213500_novel01,MD16G1109100,MD03G1102500,MD10G1075000,MD15G1386300,MD02G1187100,MD16G1108700,MD12G1238900,MD11G1116500,MD08G1175900,MD10G1167800_novel01,MD03G1064100,MD12G1038300,MD01G1108300,Novelgene2432_n…
GO:0050290	sphingomyelin phosphodiesterase D activity	molecular_function	0.030484	0.90703	2	3303	10	69158	2	MD06G1053300,MD04G1060300	0
GO:0042626	ATPase activity, coupled to transmembrane movement of substances	molecular_function	0.030627	0.90703	23	3303	401	69158	13	MD11G1313800_novel01,Novelgene0373_novel04,MD01G1085700,MD11G1049800,MD06G1216900_novel04,MD06G1216900_novel09,MD06G1216900_novel07,MD11G1313800_novel04,MD05G1187600_novel04,MD11G1313300,MD01G1213600,MD03G1231800,MD17G1284300	10	MD02G1087100_novel01,MD17G1003000,MD04G1092800,MD11G1203500,MD07G1198900,MD05G1347300,MD09G1041500,MD15G1134300,MD10G1043200,MD09G1049400
GO:0043492	ATPase activity, coupled to movement of substances	molecular_function	0.030627	0.90703	23	3303	401	69158	13	MD01G1085700,Novelgene0373_novel04,MD11G1313800_novel01,MD06G1216900_novel07,MD06G1216900_novel09,MD06G1216900_novel04,MD11G1049800,MD05G1187600_novel04,MD11G1313800_novel04,MD17G1284300,MD03G1231800,MD01G1213600,MD11G1313300	10	MD04G1092800,MD17G1003000,MD02G1087100_novel01,MD11G1203500,MD09G1041500,MD05G1347300,MD07G1198900,MD09G1049400,MD10G1043200,MD15G1134300
GO:0050662	coenzyme binding	molecular_function	0.031009	0.90703	124	3303	2053	69158	74	MD12G1240900_novel02,MD02G1258500,MD17G1033400,MD02G1306200,MD05G1055500_novel08,MD12G1240900_novel05,MD10G1143400,MD17G1140800_novel02,MD00G1054500,MD09G1017200_novel01,MD07G1026300,MD16G1010900,MD10G1014200,MD06G1049200,MD12G1166700,MD17G1132400_novel02,MD04G1097200_novel02,MD10G1241500_novel02,MD01G1195100,MD05G1263800_novel03,MD16G1257600_novel02,MD04G1153100_novel01,Novelgene1784_novel02,MD1…	50	MD06G1003700,MD07G1183600,MD16G1046400,MD00G1178300,MD15G1106400,MD05G1123600,MD11G1230800,MD08G1231400,MD05G1215100,MD16G1250700_novel01,MD03G1223800,MD09G1082100,MD11G1251600_novel01,MD05G1266700,MD13G1045100,MD09G1111400,MD02G1049800,MD02G1066000,MD16G1236000,MD12G1169900,MD14G1244800,MD08G1071200,MD05G1102600,MD08G1231500,MD10G1073200,MD02G1083500,MD00G1013300,MD13G1112000,MD14G1100100,MD15G1…
GO:0005929	cilium	cellular_component	0.031103	0.90703	16	3303	202	69158	8	MD14G1019200,MD09G1110800_novel03,MD15G1168400_novel02,MD09G1110800_novel01,MD08G1147100,MD12G1022300,MD17G1098700,MD17G1213400	8	Novelgene0234_novel01,MD13G1153300,MD01G1030300_novel01,MD01G1036200,MD07G1297100,MD01G1036200_novel03,MD06G1205700,MD07G1236900
GO:0051539	4 iron, 4 sulfur cluster binding	molecular_function	0.031142	0.90703	9	3303	96	69158	4	MD06G1164800,MD14G1170100_novel05,MD14G1170100,MD02G1319400_novel04	5	MD02G1137900,MD16G1094600,MD11G1157400,MD13G1093200,MD16G1094400
GO:0006333	chromatin assembly or disassembly	biological_process	0.031349	0.90763	9	3303	88	69158	1	MD11G1110600	8	MD09G1188600,MD09G1263200,MD05G1204100,MD15G1247400,MD17G1258400,MD10G1191200,MD02G1134400,MD04G1226600
GO:0006269	DNA replication, synthesis of RNA primer	biological_process	0.032159	0.92214	3	3303	16	69158	3	MD07G1306300_novel03,MD07G1306300,MD09G1261900	0
GO:0016679	oxidoreductase activity, acting on diphenols and related substances as donors	molecular_function	0.032503	0.92214	17	3303	216	69158	8	MD10G1298500,MD15G1368800,MD17G1184100,MD10G1298700,MD10G1328600_novel08,Novelgene0190_novel01,MD16G1236400,MD10G1299100	9	MD09G1098300_novel02,MD15G1439600,MD09G1098300,MD17G1079700,MD03G1173700_novel01,MD03G1047800,MD03G1193400,Novelgene1297_novel02,MD09G1090500
GO:0006230	TMP biosynthetic process	biological_process	0.033171	0.92214	2	3303	6	69158	1	MD12G1150100_novel01	1	MD13G1092200
GO:0009173	pyrimidine ribonucleoside monophosphate metabolic process	biological_process	0.033171	0.92214	2	3303	6	69158	1	MD12G1150100_novel01	1	MD13G1092200
GO:0009174	pyrimidine ribonucleoside monophosphate biosynthetic process	biological_process	0.033171	0.92214	2	3303	6	69158	1	MD12G1150100_novel01	1	MD13G1092200
GO:0046044	TMP metabolic process	biological_process	0.033171	0.92214	2	3303	6	69158	1	MD12G1150100_novel01	1	MD13G1092200
GO:0004842	ubiquitin-protein transferase activity	molecular_function	0.033712	0.92214	73	3303	1259	69158	54	MD10G1328500,MD10G1239000,MD13G1089200_novel01,MD03G1034800_novel02,MD12G1165500,MD07G1233300_novel01,MD08G1061600,MD01G1169400,MD05G1020500,MD17G1030200_novel03,MD06G1197800,MD15G1079700,MD06G1007200_novel01,MD15G1046800,MD06G1180900,MD03G1034800,MD15G1115700_novel01,MD08G1190600,MD12G1193700_novel01,MD13G1033600,MD03G1286600,MD15G1115700,MD14G1230200_novel01,MD08G1131200_novel01,MD14G1040300,MD…	19	MD01G1228600,MD12G1253300,MD10G1154600,MD07G1062300,Novelgene2044_novel01,MD06G1122600,MD12G1193900_novel01,Novelgene3011_novel01,MD12G1109100,MD02G1239200,MD11G1071500,MD15G1311300,MD05G1334100,MD06G1088300,MD01G1107300,MD16G1029300,Novelgene2495_novel01,MD02G1306700,MD13G1070100
GO:0019787	ubiquitin-like protein transferase activity	molecular_function	0.033712	0.92214	73	3303	1259	69158	54	MD15G1115700,MD14G1230200_novel01,MD08G1131200_novel01,MD03G1286600,MD03G1034800,MD15G1115700_novel01,MD08G1190600,MD13G1033600,MD12G1193700_novel01,MD06G1180900,MD15G1046800,MD15G1079700,MD06G1007200_novel01,MD06G1197800,MD17G1030200_novel03,MD01G1169400,MD05G1020500,MD07G1233300_novel01,MD12G1165500,MD08G1061600,MD03G1034800_novel02,MD13G1089200_novel01,MD10G1239000,MD10G1328500,MD05G1061300_no…	19	Novelgene2044_novel01,MD06G1122600,MD12G1193900_novel01,MD07G1062300,MD10G1154600,MD01G1228600,MD12G1253300,MD02G1306700,MD13G1070100,Novelgene2495_novel01,MD16G1029300,MD01G1107300,MD06G1088300,MD05G1334100,MD15G1311300,Novelgene3011_novel01,MD02G1239200,MD12G1109100,MD11G1071500
GO:0051213	dioxygenase activity	molecular_function	0.03372	0.92214	18	3303	238	69158	2	MD07G1043500_novel01,MD09G1284000	16	MD07G1004500,MD13G1114000,MD04G1055500,MD10G1057600_novel03,MD16G1199500,MD02G1317800,MD13G1191200,MD06G1208200,MD04G1204600,MD16G1191300,Novelgene0241_novel01,MD14G1218600,MD08G1232300,MD05G1157000,MD04G1204500,MD11G1023100_novel03
GO:0015171	amino acid transmembrane transporter activity	molecular_function	0.033746	0.92214	11	3303	130	69158	7	Novelgene0648_novel05,MD02G1021700,MD12G1057600,MD10G1254300_novel01,MD12G1057600_novel03,MD01G1000200,MD14G1153400_novel02	4	MD07G1187400,MD15G1091200_novel01,MD02G1259000,MD12G1010300
GO:0047487	oligogalacturonide lyase activity	molecular_function	0.03422	0.92987	2	3303	6	69158	0		2	MD17G1281200,MD15G1344100_novel03
GO:0006631	fatty acid metabolic process	biological_process	0.035604	0.93494	43	3303	660	69158	22	MD05G1268900_novel01,MD13G1072900,MD00G1025800_novel01,MD13G1273200,MD01G1026400_novel01,MD07G1018400_novel02,MD10G1097200,Novelgene2788_novel01,MD00G1026700,MD16G1010900,MD11G1221200_novel01,MD04G1003000_novel01,MD02G1306200,MD05G1351700,Novelgene2106_novel01,MD02G1127500,MD04G1003300,MD03G1205300,MD01G1208300,MD11G1221200,MD05G1163200,MD13G1273200_novel06	21	MD10G1075000,MD16G1041000,MD03G1102500,MD02G1066000,MD02G1043200,MD07G1187400,MD15G1261600,MD17G1247400,MD01G1113900,MD15G1153500,MD04G1064600,MD05G1215100,MD07G1278900,MD11G1116500,MD08G1046600,MD14G1100100,MD00G1107700_novel01,MD08G1009200,MD17G1014800,MD05G1271700,MD11G1251600_novel01
GO:0005576	extracellular region	cellular_component	0.035624	0.93494	140	3303	2524	69158	79	MD03G1173900_novel02,MD11G1192000_novel14,MD14G1242700_novel07,MD02G1076600,Novelgene3062_novel01,MD14G1242700_novel01,MD11G1037200_novel01,Novelgene0102_novel01,MD00G1115400_novel08,MD15G1407700,MD15G1147100,MD14G1101900_novel01,Novelgene0497_novel03,Novelgene0669_novel01,MD04G1118300,MD08G1121400,MD05G1121800,MD09G1262900_novel03,MD17G1070000_novel01,MD06G1186000,MD05G1191100,MD00G1040600,MD17G…	61	MD07G1214700,MD02G1192600,MD03G1103900,MD00G1039300,MD05G1041800,MD09G1092700,MD15G1303500,MD10G1249200,MD09G1168200,MD04G1244400,MD15G1143000_novel01,MD05G1233200,MD05G1122500,MD14G1091300,MD15G1147800,MD14G1116100,MD11G1054500,MD11G1146700,MD06G1073100,Novelgene2328_novel01,MD06G1205700,MD10G1202300,MD16G1065800,MD15G1007200,MD06G1001800,MD05G1080000_novel01,MD02G1012500_novel01,MD11G1158500,MD…
GO:0000255	allantoin metabolic process	biological_process	0.035897	0.93494	2	3303	6	69158	2	MD14G1185400_novel01,Novelgene1830_novel01	0
GO:0000256	allantoin catabolic process	biological_process	0.035897	0.93494	2	3303	6	69158	2	MD14G1185400_novel01,Novelgene1830_novel01	0
GO:0030337	DNA polymerase processivity factor activity	molecular_function	0.03593	0.93494	8	3303	75	69158	4	MD05G1189100,MD03G1185000,MD14G1172400,MD07G1309000	4	MD04G1079100,MD04G1064700,MD05G1320400,MD12G1109100
GO:0031226	intrinsic component of plasma membrane	cellular_component	0.036246	0.93494	18	3303	240	69158	13	MD06G1002600,MD17G1177700,MD11G1134600,MD05G1242300,MD05G1146000,MD12G1131500,MD04G1076400,MD04G1078900,MD16G1121700,MD13G1245300,MD15G1063600,MD03G1198200,MD00G1101700	5	MD10G1313800,MD10G1334300,Novelgene3428_novel01,MD02G1254400,MD06G1228800_novel01
GO:0009233	menaquinone metabolic process	biological_process	0.036557	0.93494	3	3303	15	69158	3	MD03G1252200_novel02,MD11G1273800,MD10G1258500_novel06	0
GO:0009234	menaquinone biosynthetic process	biological_process	0.036557	0.93494	3	3303	15	69158	3	MD03G1252200_novel02,MD11G1273800,MD10G1258500_novel06	0
GO:0000271	polysaccharide biosynthetic process	biological_process	0.036595	0.93494	23	3303	395	69158	17	MD05G1291500,MD15G1223800_novel07,MD17G1240300,MD15G1415100,MD04G1178100,MD11G1007500,MD13G1078600_novel24,MD06G1203900,MD15G1223800,MD12G1257700,MD15G1415100_novel03,MD14G1215200,MD12G1193700_novel01,MD00G1026700,MD10G1295000_novel03,MD10G1057000_novel06,MD04G1240800	6	MD02G1211500,MD05G1081200,MD03G1028800,MD00G1140800,MD14G1132200,MD03G1029000
GO:0006261	DNA-dependent DNA replication	biological_process	0.036994	0.93494	25	3303	363	69158	18	MD07G1306300,MD12G1025200_novel01,Novelgene2238_novel01,MD06G1207200,MD02G1199700,MD07G1306300_novel03,MD15G1014900,MD14G1136100,MD14G1005700,MD09G1261900,MD02G1011200,MD13G1063100,MD08G1015900,Novelgene3623_novel01,Novelgene0963_novel02,MD17G1278100,MD11G1234200,MD14G1023900	7	MD13G1101900,MD01G1229700,MD04G1247000,MD04G1045300,MD00G1140800,MD08G1080600_novel02,MD14G1201600
GO:0016702	oxidoreductase activity, acting on single donors with incorporation of molecular oxygen, incorporation of two atoms of oxygen	molecular_function	0.037182	0.93494	14	3303	168	69158	0		14	MD04G1204500,MD02G1317800,MD11G1023100_novel03,MD13G1191200,MD05G1157000,MD16G1199500,MD08G1232300,MD13G1114000,MD04G1055500,MD14G1218600,MD06G1208200,MD04G1204600,MD07G1004500,MD16G1191300
GO:0051171	regulation of nitrogen compound metabolic process	biological_process	0.037347	0.93494	321	3303	6340	69158	201	MD14G1167000,MD10G1032000,MD02G1169700_novel03,MD08G1099600_novel01,MD16G1069500,MD04G1228800_novel01,Novelgene3870_novel01,MD14G1215700,MD03G1222700,MD16G1155400,MD02G1003500,MD02G1046000,MD03G1107900,MD15G1079400,MD14G1148500,MD12G1072600,MD00G1118600,MD01G1195100,Novelgene0187_novel01,MD07G1143800_novel04,MD09G1110800_novel01,MD15G1380400,MD15G1014900,MD14G1018700,MD12G1131500,MD09G1027200,MD0…	120	MD10G1041100,MD01G1082500,MD06G1191600,MD02G1078700,MD15G1213400,MD02G1163500,MD03G1136600_novel01,MD13G1046600,MD08G1127200,MD16G1063500,MD02G1114900,MD06G1196100,MD05G1047200_novel02,MD06G1097000,MD07G1297100,MD01G1075400,MD01G1083400,MD16G1043000,MD05G1273300_novel02,MD10G1260100,MD12G1197200_novel01,MD02G1157100,MD16G1063200_novel01,MD16G1247200,MD14G1036200,MD08G1069100,MD06G1136700,MD01G103…
GO:0040007	growth	biological_process	0.037354	0.93494	9	3303	96	69158	6	MD14G1012300_novel06,MD14G1214800_novel02,MD06G1048300,MD15G1153000_novel02,MD14G1012300,MD14G1214800	3	MD04G1149300,MD12G1162400,MD15G1066500_novel02
GO:0044703	multi-organism reproductive process	biological_process	0.038005	0.93494	31	3303	473	69158	14	MD10G1307800,MD11G1262600,MD10G1308000,MD11G1262700,MD05G1331300,MD03G1287000,MD14G1170800,MD11G1231200,MD02G1028700,MD12G1151200,MD05G1329700_novel01,MD17G1119200,MD13G1003100,MD16G1200000	17	MD04G1244400,MD05G1226800,MD05G1226600,MD02G1164300_novel02,MD10G1308700,MD03G1019500_novel01,MD08G1106500,MD11G1154900,MD11G1021400,MD06G1131600,MD06G1037900_novel01,MD07G1214700,MD05G1226700,MD10G1202300,MD09G1099700_novel01,MD07G1038100,MD11G1239200
GO:0042720	mitochondrial inner membrane peptidase complex	cellular_component	0.03801	0.93494	3	3303	17	69158	1	MD02G1107800	2	MD00G1129800,MD12G1193900_novel01
GO:0007289	spermatid nucleus differentiation	biological_process	0.0382	0.93494	2	3303	6	69158	1	MD03G1287000	1	MD11G1154900
GO:0035092	sperm chromatin condensation	biological_process	0.0382	0.93494	2	3303	6	69158	1	MD03G1287000	1	MD11G1154900
GO:0010604	positive regulation of macromolecule metabolic process	biological_process	0.038402	0.93494	16	3303	228	69158	8	MD02G1021700,MD07G1277400_novel02,MD01G1206800,MD07G1277400,MD07G1232800,MD15G1014900,MD05G1242400_novel01,MD15G1430500	8	MD07G1238800,MD00G1140800,MD16G1066400,MD16G1134300,MD09G1049400,MD13G1095500,MD15G1434900,MD12G1126700
GO:0035064	methylated histone binding	molecular_function	0.038883	0.93494	2	3303	6	69158	1	MD01G1169100	1	MD11G1160600
GO:0009070	serine family amino acid biosynthetic process	biological_process	0.038885	0.93494	5	3303	36	69158	5	MD02G1119600_novel01,MD05G1081400_novel09,MD02G1119600,MD15G1233400_novel01,MD01G1138900	0
GO:0015232	heme transporter activity	molecular_function	0.039693	0.93494	4	3303	29	69158	2	MD15G1143600,MD10G1025300	2	MD06G1171200,MD12G1075900
GO:0010556	regulation of macromolecule biosynthetic process	biological_process	0.039743	0.93494	320	3303	6329	69158	200	MD08G1147100,Novelgene0373_novel04,MD09G1110800_novel03,MD11G1029100,MD15G1384500,MD07G1143800_novel02,MD02G1021700,MD01G1216600,MD03G1057400,MD16G1071400,MD01G1198700,MD15G1078900_novel02,MD15G1065000,MD02G1226500,MD06G1026300,MD15G1185400,MD16G1069500_novel04,MD08G1080300,MD17G1230100_novel02,MD01G1158600,MD03G1288000,MD07G1156200,MD02G1249800,MD10G1176400,MD15G1365500,Novelgene3150_novel01,MD1…	120	MD04G1064600,MD15G1319800,MD07G1261100,MD10G1238800,MD09G1160800,MD16G1199500,MD13G1153300,MD15G1434900,MD12G1042000,MD11G1091200,MD10G1156100,MD16G1139700,MD13G1226700,MD16G1134300,MD01G1083000,MD14G1201600,MD00G1044500,MD11G1132400,MD09G1001200,Novelgene0164_novel01,MD04G1183100,MD07G1151700,MD08G1222300,MD05G1089000,MD07G1238800,MD15G1319400,MD08G1077000,MD15G1052900,MD15G1054000,MD09G1186200,…
GO:0031326	regulation of cellular biosynthetic process	biological_process	0.039743	0.93494	320	3303	6329	69158	200	MD02G1249800,MD10G1176400,MD15G1365500,MD07G1156200,MD03G1288000,MD11G1234200,Novelgene3150_novel01,MD10G1324500,MD15G1078900_novel01,MD15G1185400,MD02G1226500,MD06G1026300,MD17G1230100_novel02,MD01G1158600,MD16G1069500_novel04,MD08G1080300,MD02G1021700,MD15G1384500,MD07G1143800_novel02,MD15G1078900_novel02,MD15G1065000,MD01G1216600,MD16G1071400,MD03G1057400,MD01G1198700,Novelgene0373_novel04,MD0…	120	MD16G1134300,MD00G1044500,MD14G1201600,MD11G1132400,MD01G1083000,MD13G1226700,MD16G1139700,MD10G1156100,MD12G1042000,MD11G1091200,MD10G1238800,MD09G1160800,MD15G1319800,MD04G1064600,MD07G1261100,MD15G1434900,MD16G1199500,MD13G1153300,MD09G1049400,MD09G1121600,MD16G1048300,MD15G1054000,MD09G1186200,MD12G1241100,Novelgene0517_novel01,MD15G1319400,MD08G1077000,MD05G1089000,MD08G1222300,MD07G1238800,…
GO:0009891	positive regulation of biosynthetic process	biological_process	0.039767	0.93494	13	3303	175	69158	7	MD07G1277400,MD07G1232800,MD07G1277400_novel02,MD05G1242400_novel01,MD15G1430500,MD01G1206800,MD15G1014900	6	MD07G1238800,MD00G1140800,MD16G1066400,MD16G1134300,MD15G1434900,MD09G1049400
GO:0010557	positive regulation of macromolecule biosynthetic process	biological_process	0.039767	0.93494	13	3303	175	69158	7	MD07G1232800,MD07G1277400_novel02,MD07G1277400,MD15G1430500,MD05G1242400_novel01,MD15G1014900,MD01G1206800	6	MD16G1134300,MD16G1066400,MD00G1140800,MD07G1238800,MD09G1049400,MD15G1434900
GO:0031328	positive regulation of cellular biosynthetic process	biological_process	0.039767	0.93494	13	3303	175	69158	7	MD07G1277400,MD07G1277400_novel02,MD07G1232800,MD05G1242400_novel01,MD15G1430500,MD01G1206800,MD15G1014900	6	MD07G1238800,MD00G1140800,MD16G1066400,MD16G1134300,MD09G1049400,MD15G1434900
GO:0051173	positive regulation of nitrogen compound metabolic process	biological_process	0.039767	0.93494	13	3303	175	69158	7	MD15G1014900,MD01G1206800,MD15G1430500,MD05G1242400_novel01,MD07G1277400_novel02,MD07G1232800,MD07G1277400	6	MD09G1049400,MD15G1434900,MD16G1134300,MD16G1066400,MD00G1140800,MD07G1238800
GO:0008900	hydrogen:potassium-exchanging ATPase activity	molecular_function	0.03995	0.93494	2	3303	6	69158	2	Novelgene0373_novel04,MD03G1231800	0
GO:0019829	cation-transporting ATPase activity	molecular_function	0.040765	0.93494	8	3303	80	69158	3	MD03G1231800,Novelgene0373_novel04,MD01G1085700	5	MD10G1043200,MD07G1198900,MD02G1087100_novel01,MD17G1003000,MD05G1347300
GO:0042625	ATPase activity, coupled to transmembrane movement of ions	molecular_function	0.040765	0.93494	8	3303	80	69158	3	MD03G1231800,MD01G1085700,Novelgene0373_novel04	5	MD10G1043200,MD02G1087100_novel01,MD07G1198900,MD17G1003000,MD05G1347300
GO:0006730	one-carbon metabolic process	biological_process	0.041213	0.93494	4	3303	26	69158	4	MD03G1231800,Novelgene2106_novel01,Novelgene0373_novel04,MD11G1265400_novel05	0
GO:0007219	Notch signaling pathway	biological_process	0.041697	0.93494	7	3303	70	69158	4	MD03G1288000,MD10G1221000,MD15G1027400_novel01,MD10G1221000_novel02	3	MD03G1036900,MD11G1038100,MD17G1023300
GO:0042578	phosphoric ester hydrolase activity	molecular_function	0.042213	0.93494	56	3303	1003	69158	37	MD01G1213600,MD02G1118500_novel01,MD10G1077700,MD02G1118500_novel04,MD06G1053300,MD04G1009800,MD07G1072600,MD11G1097600_novel03,MD02G1105400,MD10G1038200,MD11G1313800_novel04,MD10G1161900,MD01G1157500,MD16G1061100_novel02,MD03G1136800,MD15G1421500,MD04G1060300,MD03G1172200,MD15G1223800,MD02G1261300,MD15G1223800_novel03,MD15G1148400_novel07,MD01G1157500_novel02,MD01G1075800_novel04,MD12G1195300_no…	19	MD09G1032300,MD09G1034800,MD01G1153000,MD15G1164300,MD05G1047200_novel02,MD02G1059200,MD05G1059300,MD17G1151300_novel03,MD07G1256700,MD09G1200500,MD02G1254900,MD06G1024300,MD14G1109700,MD10G1314700,MD11G1189900_novel03,MD15G1010300,MD00G1089100,MD02G1165400_novel04,MD01G1179800
GO:2000112	regulation of cellular macromolecule biosynthetic process	biological_process	0.042286	0.93494	318	3303	6295	69158	198	Novelgene1799_novel01,MD13G1070600,Novelgene2750_novel01,MD00G1125100,MD04G1009000,MD06G1166100,MD12G1040700_novel07,MD14G1019200,MD11G1121200_novel05,MD15G1168400_novel02,MD15G1430500,MD12G1174700,MD10G1033800,MD04G1153100_novel01,MD14G1146700,MD03G1285800_novel01,MD01G1206800,MD15G1286400_novel02,MD04G1228800,MD01G1228200,MD10G1193000,MD13G1069200,MD08G1096000_novel02,MD15G1276700,MD11G1121200,…	120	MD09G1049400,MD09G1121600,MD16G1048300,MD15G1054000,MD09G1186200,MD12G1241100,Novelgene0517_novel01,MD15G1319400,MD08G1077000,MD05G1089000,MD08G1222300,MD07G1238800,MD15G1052900,MD09G1001200,Novelgene0164_novel01,MD07G1151700,MD04G1183100,MD16G1134300,MD00G1044500,MD14G1201600,MD11G1132400,MD01G1083000,MD13G1226700,MD16G1139700,MD10G1156100,MD12G1042000,MD11G1091200,MD10G1238800,MD09G1160800,MD15…
GO:0005578	proteinaceous extracellular matrix	cellular_component	0.042421	0.93494	23	3303	305	69158	16	MD03G1173900_novel02,MD03G1238600,Novelgene1326_novel01,MD05G1194000_novel03,MD13G1151300,MD14G1192200,Novelgene0669_novel01,MD13G1184700,MD11G1258400,MD09G1262900_novel03,MD07G1288800_novel05,MD11G1037200_novel01,MD05G1114400_novel05,MD12G1072600,MD06G1186000,MD12G1087300	7	MD15G1007200,MD14G1116100,Novelgene3195_novel01,MD05G1080000_novel01,MD05G1041800,MD05G1140300,MD03G1238700
GO:0009889	regulation of biosynthetic process	biological_process	0.042678	0.93494	320	3303	6339	69158	200	MD07G1143800_novel02,MD15G1384500,MD02G1021700,MD16G1071400,MD01G1198700,MD03G1057400,MD01G1216600,MD15G1065000,MD15G1078900_novel02,MD08G1147100,Novelgene0373_novel04,MD09G1110800_novel03,MD11G1029100,MD03G1288000,MD07G1156200,MD15G1365500,MD10G1176400,MD02G1249800,MD15G1078900_novel01,MD10G1324500,Novelgene3150_novel01,MD11G1234200,MD06G1026300,MD02G1226500,MD15G1185400,MD08G1080300,MD16G106950…	120	MD11G1091200,MD12G1042000,MD10G1156100,MD07G1261100,MD04G1064600,MD15G1319800,MD09G1160800,MD10G1238800,MD16G1199500,MD13G1153300,MD15G1434900,MD16G1134300,MD01G1083000,MD11G1132400,MD14G1201600,MD00G1044500,MD16G1139700,MD13G1226700,MD07G1238800,MD08G1222300,MD05G1089000,MD15G1319400,MD08G1077000,MD15G1052900,Novelgene0164_novel01,MD09G1001200,MD04G1183100,MD07G1151700,MD16G1048300,MD09G1121600,…
GO:0046983	protein dimerization activity	molecular_function	0.042818	0.93494	78	3303	1314	69158	29	MD09G1131800_novel01,MD08G1189800,MD02G1158400_novel01,MD09G1110800_novel03,MD03G1193500,MD08G1197300,Novelgene0020_novel01,MD02G1019200,Novelgene1243_novel02,MD15G1384500,MD15G1209400_novel01,MD09G1009100_novel01,MD13G1239700,MD09G1110800_novel01,MD11G1209700,MD12G1177600,MD15G1081800_novel02,MD02G1315700,MD09G1003800,MD00G1068800,MD15G1407200,MD15G1306400,Novelgene2954_novel02,MD00G1118600,MD17…	49	MD15G1208900,MD01G1137200,MD09G1011300,MD07G1160700,MD09G1266100,MD06G1037900_novel01,MD05G1065100_novel02,MD14G1190300,MD06G1217100_novel01,MD14G1126900,MD01G1089300,MD09G1051600_novel01,MD00G1103800,MD06G1100200,MD09G1231100,MD10G1156100,MD04G1080400,MD17G1132600_novel03,MD10G1260100,MD05G1047100,MD03G1100400,MD03G1103900,MD11G1131300_novel03,MD02G1174600,MD14G1121500,MD15G1137200,MD06G1210000,…
GO:1901677	phosphate transmembrane transporter activity	molecular_function	0.04295	0.93494	6	3303	54	69158	1	MD17G1201800	5	MD16G1102200,MD15G1096800,MD01G1164100,MD08G1117200,MD13G1049800
GO:0072348	sulfur compound transport	biological_process	0.043189	0.93494	6	3303	54	69158	2	MD03G1259900,MD07G1189900	4	MD16G1198300,MD11G1280200_novel02,MD11G1280200,MD13G1024300
GO:0006471	protein ADP-ribosylation	biological_process	0.043321	0.93494	4	3303	31	69158	1	MD10G1187800	3	Novelgene3730_novel01,Novelgene3730_novel03,MD05G1201000
GO:0005887	integral component of plasma membrane	cellular_component	0.043388	0.93494	17	3303	226	69158	12	MD04G1076400,MD11G1134600,MD17G1177700,MD05G1146000,MD12G1131500,MD06G1002600,MD00G1101700,MD15G1063600,MD03G1198200,MD13G1245300,MD16G1121700,MD04G1078900	5	Novelgene3428_novel01,MD10G1334300,MD10G1313800,MD06G1228800_novel01,MD02G1254400
GO:0010628	positive regulation of gene expression	biological_process	0.043464	0.93494	13	3303	178	69158	7	MD01G1206800,MD15G1014900,MD05G1242400_novel01,MD15G1430500,MD07G1232800,MD07G1277400_novel02,MD07G1277400	6	MD15G1434900,MD09G1049400,MD00G1140800,MD07G1238800,MD16G1134300,MD16G1066400
GO:0030234	enzyme regulator activity	molecular_function	0.043611	0.93494	73	3303	1281	69158	35	MD12G1244000_novel01,MD12G1145000,MD00G1065300_novel23,MD07G1309000,MD10G1054700,MD10G1301800,MD04G1081700_novel01,MD08G1008900,MD04G1153100_novel01,Novelgene0356_novel01,MD15G1149000,MD08G1195600,MD09G1233800,MD02G1275000,MD14G1192200,MD17G1271400,MD15G1336400,MD03G1185000,MD00G1207300,MD04G1054400,Novelgene2746_novel01,MD07G1255800,MD05G1359200,MD12G1177600,MD13G1110100,MD09G1291600_novel06,MD1…	38	MD14G1226400_novel03,MD02G1164300_novel02,Novelgene2328_novel01,MD04G1079100,MD08G1026400_novel02,MD09G1232700,MD04G1030100,MD05G1272000,MD06G1234100,MD15G1398000,MD15G1224900,Novelgene0234_novel01,MD05G1147600,MD17G1268700,MD13G1042200_novel01,MD17G1154500,MD00G1044500,MD11G1043500_novel03,MD06G1215800,MD16G1043000,MD05G1047100,MD06G1215800_novel01,MD17G1045300,MD11G1307200,MD04G1064700,MD06G122…
GO:0032266	phosphatidylinositol-3-phosphate binding	molecular_function	0.043882	0.93494	3	3303	17	69158	2	MD02G1263600_novel02,MD16G1131300	1	MD01G1177400
GO:0010827	regulation of glucose transport	biological_process	0.044382	0.93494	2	3303	7	69158	0		2	MD07G1206200,MD07G1206400
GO:0010829	negative regulation of glucose transport	biological_process	0.044382	0.93494	2	3303	7	69158	0		2	MD07G1206400,MD07G1206200
GO:0015758	glucose transport	biological_process	0.044382	0.93494	2	3303	7	69158	0		2	MD07G1206200,MD07G1206400
GO:0046323	glucose import	biological_process	0.044382	0.93494	2	3303	7	69158	0		2	MD07G1206400,MD07G1206200
GO:0046324	regulation of glucose import	biological_process	0.044382	0.93494	2	3303	7	69158	0		2	MD07G1206400,MD07G1206200
GO:0046325	negative regulation of glucose import	biological_process	0.044382	0.93494	2	3303	7	69158	0		2	MD07G1206200,MD07G1206400
GO:0008121	ubiquinol-cytochrome-c reductase activity	molecular_function	0.044618	0.93494	9	3303	92	69158	2	MD15G1368800,MD17G1184100	7	MD03G1047800,MD03G1173700_novel01,MD17G1079700,MD03G1193400,MD15G1439600,Novelgene1297_novel02,MD09G1090500
GO:0016681	oxidoreductase activity, acting on diphenols and related substances as donors, cytochrome as acceptor	molecular_function	0.044618	0.93494	9	3303	92	69158	2	MD17G1184100,MD15G1368800	7	MD03G1173700_novel01,MD03G1047800,MD17G1079700,MD03G1193400,MD15G1439600,Novelgene1297_novel02,MD09G1090500
GO:0004719	protein-L-isoaspartate (D-aspartate) O-methyltransferase activity	molecular_function	0.044829	0.93494	11	3303	119	69158	8	MD08G1007400,MD07G1018200_novel01,MD06G1226700,MD02G1074300,MD07G1018200,MD07G1046100,MD02G1037100,MD11G1314900	3	MD04G1063800,MD11G1239200,MD15G1054300
GO:0032501	multicellular organismal process	biological_process	0.045614	0.93494	86	3303	1538	69158	42	MD16G1200000,MD10G1221000_novel02,MD12G1151200,MD00G1040600,MD17G1119200,MD11G1231200,MD09G1015800,MD10G1308000,MD13G1003100,MD05G1329700_novel01,MD10G1221000,MD14G1242700_novel23,MD02G1028700,MD14G1192200,MD15G1147000_novel02,MD10G1202900_novel01,MD12G1233500,MD17G1270700,MD02G1300500_novel01,MD12G1131500,MD14G1242700_novel07,MD05G1242400_novel01,MD14G1242700_novel01,MD11G1041500,MD05G1331300,MD…	44	MD10G1289400,MD11G1310800_novel01,MD08G1046300,MD04G1149300,MD11G1021400,MD11G1154900,MD11G1208700_novel01,MD08G1104200,MD02G1164300_novel02,MD06G1205700,MD03G1036900,MD02G1043500,MD06G1032500_novel02,MD07G1038100,MD10G1071200,MD08G1171700,MD17G1020400,MD10G1308700,MD15G1434200,MD13G1226700,MD07G1214700,MD05G1226700,MD06G1066000,MD13G1020000,MD11G1038100,MD16G1285500,MD00G1115700,MD11G1275400,MD0…
GO:0010942	positive regulation of cell death	biological_process	0.045841	0.93494	5	3303	41	69158	2	MD14G1107500,MD15G1407700	3	MD11G1283400,MD12G1126700,MD13G1095500
GO:0043065	positive regulation of apoptotic process	biological_process	0.045841	0.93494	5	3303	41	69158	2	MD14G1107500,MD15G1407700	3	MD12G1126700,MD11G1283400,MD13G1095500
GO:0043068	positive regulation of programmed cell death	biological_process	0.045841	0.93494	5	3303	41	69158	2	MD14G1107500,MD15G1407700	3	MD12G1126700,MD11G1283400,MD13G1095500
GO:0045893	positive regulation of transcription, DNA-templated	biological_process	0.046324	0.93494	12	3303	164	69158	7	MD07G1277400,MD07G1277400_novel02,MD07G1232800,MD15G1014900,MD01G1206800,MD15G1430500,MD05G1242400_novel01	5	MD16G1134300,MD07G1238800,MD00G1140800,MD09G1049400,MD15G1434900
GO:0045935	positive regulation of nucleobase-containing compound metabolic process	biological_process	0.046324	0.93494	12	3303	164	69158	7	MD01G1206800,MD15G1014900,MD05G1242400_novel01,MD15G1430500,MD07G1277400,MD07G1277400_novel02,MD07G1232800	5	MD09G1049400,MD15G1434900,MD07G1238800,MD00G1140800,MD16G1134300
GO:0051254	positive regulation of RNA metabolic process	biological_process	0.046324	0.93494	12	3303	164	69158	7	MD05G1242400_novel01,MD15G1430500,MD01G1206800,MD15G1014900,MD07G1277400,MD07G1277400_novel02,MD07G1232800	5	MD09G1049400,MD15G1434900,MD07G1238800,MD00G1140800,MD16G1134300
GO:1902680	positive regulation of RNA biosynthetic process	biological_process	0.046324	0.93494	12	3303	164	69158	7	MD07G1277400_novel02,MD07G1232800,MD07G1277400,MD01G1206800,MD15G1014900,MD05G1242400_novel01,MD15G1430500	5	MD00G1140800,MD07G1238800,MD16G1134300,MD15G1434900,MD09G1049400
GO:1903508	positive regulation of nucleic acid-templated transcription	biological_process	0.046324	0.93494	12	3303	164	69158	7	MD07G1277400,MD07G1277400_novel02,MD07G1232800,MD15G1430500,MD05G1242400_novel01,MD15G1014900,MD01G1206800	5	MD16G1134300,MD07G1238800,MD00G1140800,MD15G1434900,MD09G1049400
GO:0034654	nucleobase-containing compound biosynthetic process	biological_process	0.046534	0.9353	403	3303	8060	69158	254	MD03G1156900,Novelgene2769_novel01,MD13G1093600_novel03,MD08G1195200_novel01,MD03G1222700,MD10G1032000,MD14G1167000,MD02G1169700_novel03,MD05G1274300,MD17G1150300_novel08,Novelgene3870_novel01,MD16G1069500,MD08G1099600_novel01,MD04G1228800_novel01,MD14G1215700,MD14G1105600,MD00G1118600,MD14G1148500,MD12G1072600,Novelgene0187_novel01,MD07G1143800_novel04,MD01G1195100,MD15G1348300,MD15G1079400,MD16…	149	MD02G1163500,MD02G1079200_novel11,MD02G1078700,MD15G1213400,MD10G1041100,MD01G1082500,MD06G1191600,MD06G1097000,MD05G1047200_novel02,MD07G1297100,MD08G1127200,MD03G1136600_novel01,MD13G1046600,MD17G1023300,MD06G1196100,MD16G1063500,MD02G1114900,MD12G1197200_novel01,MD05G1113100,MD02G1312900_novel01,MD02G1157100,MD16G1247200,MD16G1063200_novel01,MD16G1043000,MD05G1273300_novel02,MD01G1075400,MD01G…
GO:0006505	GPI anchor metabolic process	biological_process	0.047011	0.93845	26	3303	394	69158	11	MD07G1130000,MD15G1275800_novel01,MD07G1268800_novel27,MD01G1170100,MD07G1098600,MD15G1275500,MD17G1217900,MD10G1056800_novel08,MD05G1049700,Novelgene3672_novel01,MD05G1163900	15	MD02G1163000,MD17G1018500,MD02G1211500,MD01G1177400,MD12G1089200,MD07G1188700,MD16G1174000,MD10G1153600_novel01,MD01G1119700,MD02G1162900,MD02G1060100,MD09G1038500,MD07G1237000,MD04G1247600,MD14G1141900
GO:0008131	primary amine oxidase activity	molecular_function	0.047077	0.93845	4	3303	29	69158	1	Novelgene2670_novel01	3	MD04G1248100,MD13G1102300_novel01,MD02G1257400
GO:0031012	extracellular matrix	cellular_component	0.047558	0.94126	24	3303	324	69158	17	MD14G1192200,MD13G1151300,MD05G1194000_novel03,Novelgene0669_novel01,MD11G1258400,MD13G1184700,MD03G1173900_novel02,Novelgene1326_novel01,MD03G1238600,MD13G1085700_novel01,MD05G1114400_novel05,MD12G1072600,MD12G1087300,MD06G1186000,MD09G1262900_novel03,MD11G1037200_novel01,MD07G1288800_novel05	7	MD05G1080000_novel01,MD05G1041800,MD14G1116100,MD15G1007200,Novelgene3195_novel01,MD03G1238700,MD05G1140300
GO:0043531	ADP binding	molecular_function	0.047605	0.94126	51	3303	1052	69158	12	MD13G1052900,MD07G1024400,MD17G1017500,MD05G1187600_novel04,MD11G1054600_novel02,MD09G1017000,MD15G1182500,MD03G1172200,MD15G1277700,MD15G1277200,MD11G1313800_novel04,MD01G1213600	39	MD08G1104300,MD02G1306700,MD17G1163600,MD07G1308500_novel01,MD04G1200400,MD02G1165400_novel04,MD13G1128200,MD00G1053700,MD02G1026100,Novelgene0241_novel01,MD08G1104200,MD02G1059900,MD11G1043500_novel03,MD02G1164300_novel02,MD02G1165400,MD06G1024300,MD11G1067500,MD10G1135300_novel12,MD10G1039000,MD10G1040800,MD10G1006800,MD08G1175900,MD10G1128600,MD17G1216600,MD10G1261900,MD12G1126800,MD07G1101700…
GO:0004356	glutamate-ammonia ligase activity	molecular_function	0.048086	0.94692	6	3303	52	69158	2	MD11G1221200_novel01,MD11G1221200	4	MD13G1180400,MD16G1181300,MD17G1268700,MD13G1277900
GO:0032774	RNA biosynthetic process	biological_process	0.048489	0.94877	368	3303	7382	69158	234	MD01G1087000_novel02,MD07G1026300,MD07G1169900,MD01G1148700,MD17G1098700,Novelgene0804_novel01,MD10G1038200,MD03G1231800,MD15G1149000,MD03G1174900,MD11G1121200_novel09,MD17G1278100,MD08G1061600,MD08G1013800,MD07G1277400,MD02G1184400_novel07,MD12G1241700,MD09G1199900,MD17G1152400_novel03,MD13G1204700,MD02G1012900,MD17G1284300,MD07G1299100,MD09G1216100,MD09G1184100,MD09G1053700,MD08G1197300,MD11G10…	134	MD04G1248100,MD08G1175900,MD12G1238900,MD10G1261900,MD05G1310200,MD09G1117900,Novelgene2916_novel01,MD01G1036200_novel03,MD03G1051900,MD12G1237200,MD17G1258400,MD10G1289400,MD00G1126800,MD15G1232900,Novelgene2852_novel01,MD09G1023600,MD01G1177200,MD02G1025500,MD04G1124800,MD01G1238100,Novelgene2363_novel01,MD06G1037900_novel01,MD14G1131900,MD16G1102200,MD17G1065600_novel02,MD04G1064700,MD14G11200…
GO:0080090	regulation of primary metabolic process	biological_process	0.04857	0.94877	332	3303	6633	69158	206	MD08G1013800,MD07G1277400,MD17G1152400_novel03,MD13G1204700,MD09G1199900,MD02G1184400_novel07,MD12G1241700,MD02G1012900,MD09G1216100,MD07G1299100,MD17G1284300,MD07G1026300,MD14G1192200,MD12G1199200,MD07G1169900,MD13G1032800,Novelgene0804_novel01,MD17G1098700,MD10G1038200,MD11G1121200_novel09,MD08G1061600,MD17G1278100,MD03G1231800,MD15G1149000,MD03G1107900_novel01,MD05G1059800,MD16G1165100,MD09G12…	126	MD10G1289400,MD15G1232900,MD00G1126800,MD09G1023600,Novelgene2852_novel01,MD02G1025500,MD01G1177200,MD04G1248100,MD10G1261900,MD08G1175900,Novelgene2916_novel01,MD09G1117900,MD05G1310200,MD03G1051900,MD01G1036200_novel03,MD12G1237200,MD17G1258400,MD00G1189000,MD02G1165400_novel04,MD06G1066000,MD06G1197700,MD09G1123800,MD08G1248600,MD12G1162400,MD07G1236900,MD16G1066400,MD07G1146900,MD09G1139200_n…
GO:0016701	oxidoreductase activity, acting on single donors with incorporation of molecular oxygen	molecular_function	0.04906	0.95451	21	3303	280	69158	4	Novelgene0728_novel02,Novelgene0728_novel04,MD12G1166700,MD15G1201000	17	MD14G1218600,MD16G1191300,MD06G1208200,MD04G1204600,MD04G1204500,MD11G1023100_novel03,MD08G1232300,MD05G1157000,MD11G1214000,MD17G1148900,MD11G1149200,MD04G1055500,MD13G1114000,MD07G1004500,MD13G1191200,MD02G1317800,MD16G1199500
GO:0009101	glycoprotein biosynthetic process	biological_process	0.049652	0.95984	22	3303	319	69158	12	MD13G1003300_novel18,MD17G1097500_novel01,MD16G1101100,MD06G1058200,MD13G1100100,MD13G1093700,MD04G1190900,MD13G1063300,MD06G1212300_novel01,MD15G1079400,MD10G1187800,MD05G1081600	10	Novelgene3730_novel01,MD05G1201000,MD08G1235900,MD02G1240900,MD06G1099700,MD07G1076200,Novelgene3730_novel03,MD13G1071300,MD17G1007200,MD02G1060500
GO:0008374	O-acyltransferase activity	molecular_function	0.049728	0.95984	16	3303	201	69158	9	MD02G1119600,MD16G1057500_novel08,MD16G1057500_novel01,MD07G1098600,MD02G1119600_novel01,MD05G1081400_novel09,MD15G1275500,Novelgene3672_novel01,MD15G1233400_novel01	7	MD15G1213500_novel01,MD02G1163000,MD12G1027700,MD02G1104100,MD02G1060100,MD02G1162900,MD04G1247600
GO:0008514	organic anion transmembrane transporter activity	molecular_function	0.0501	0.96319	14	3303	188	69158	9	MD01G1000200,MD12G1057600_novel03,MD14G1153400_novel02,MD10G1254300_novel01,MD12G1057600,MD14G1027100,MD02G1021700,Novelgene0648_novel05,MD17G1201800	5	MD12G1010300,MD02G1259000,MD07G1187400,MD15G1091200_novel01,MD01G1164100
GO:0031514	motile cilium	cellular_component	0.050699	0.97086	15	3303	198	69158	8	MD15G1168400_novel02,MD12G1022300,MD14G1019200,MD09G1110800_novel03,MD17G1213400,MD08G1147100,MD17G1098700,MD09G1110800_novel01	7	MD07G1297100,Novelgene0234_novel01,MD01G1036200_novel03,MD06G1205700,MD07G1236900,MD01G1036200,MD01G1030300_novel01
GO:0001101	response to acid chemical	biological_process	0.050948	0.9718	9	3303	105	69158	9	MD02G1140200,MD02G1140200_novel02,MD08G1004500,MD02G1139700,MD14G1170300,MD16G1119000,MD15G1003900,MD02G1139900,MD15G1253900	0
GO:0009100	glycoprotein metabolic process	biological_process	0.051827	0.98039	22	3303	321	69158	12	MD13G1100100,MD06G1058200,MD13G1063300,MD06G1212300_novel01,MD13G1093700,MD04G1190900,MD15G1079400,MD10G1187800,MD05G1081600,MD13G1003300_novel18,MD16G1101100,MD17G1097500_novel01	10	MD07G1076200,Novelgene3730_novel03,MD02G1060500,MD13G1071300,MD17G1007200,Novelgene3730_novel01,MD08G1235900,MD05G1201000,MD02G1240900,MD06G1099700
GO:0009218	pyrimidine ribonucleotide metabolic process	biological_process	0.052089	0.98039	3	3303	16	69158	2	MD12G1150100_novel01,MD17G1165300	1	MD13G1092200
GO:0009220	pyrimidine ribonucleotide biosynthetic process	biological_process	0.052089	0.98039	3	3303	16	69158	2	MD17G1165300,MD12G1150100_novel01	1	MD13G1092200
GO:1901981	phosphatidylinositol phosphate binding	molecular_function	0.052204	0.98039	3	3303	18	69158	2	MD02G1263600_novel02,MD16G1131300	1	MD01G1177400
GO:0016855	racemase and epimerase activity, acting on amino acids and derivatives	molecular_function	0.053399	0.98053	4	3303	26	69158	3	MD02G1035500,MD02G1035600,MD14G1022300	1	Novelgene3296_novel01
GO:0036361	racemase activity, acting on amino acids and derivatives	molecular_function	0.053399	0.98053	4	3303	26	69158	3	MD02G1035500,MD14G1022300,MD02G1035600	1	Novelgene3296_novel01
GO:0050840	extracellular matrix binding	molecular_function	0.053592	0.98053	4	3303	28	69158	3	MD05G1121800,MD06G1237600_novel01,Novelgene0075_novel02	1	MD00G1189000
GO:0031323	regulation of cellular metabolic process	biological_process	0.053764	0.98053	337	3303	6745	69158	207	MD07G1130400,MD13G1003300_novel18,MD13G1150700,MD15G1417900,MD16G1183500,MD02G1229500,MD05G1350900_novel04,MD14G1162200_novel05,MD15G1415100_novel03,MD10G1056800_novel08,MD16G1119000,MD13G1003300_novel22,MD02G1176000_novel01,MD11G1306500,MD16G1123100_novel01,MD06G1085400,MD13G1052600,MD02G1140600_novel01,MD05G1030800,MD11G1138900,Novelgene2238_novel01,Novelgene3780_novel01,MD09G1080100_novel05,No…	130	MD05G1213200,MD06G1104100,MD03G1224300,MD06G1205700,MD09G1233700_novel01,MD06G1012900,MD01G1238400,MD03G1143600,MD15G1361100,MD15G1052500,MD01G1038600,MD00G1140800,MD07G1047300_novel02,Novelgene1840_novel01,MD06G1115200,MD04G1055500,MD05G1031400,MD09G1168200,MD04G1092800,MD14G1069500,MD01G1021600,MD10G1289400,MD00G1126800,MD15G1232900,Novelgene2852_novel01,MD09G1023600,MD02G1025500,MD01G1177200,M…
GO:0007281	germ cell development	biological_process	0.054083	0.98053	9	3303	96	69158	4	MD02G1028700,MD17G1119200,MD03G1287000,MD16G1200000	5	MD06G1037900_novel01,MD02G1164300_novel02,MD07G1214700,MD11G1239200,MD11G1154900
GO:0048518	positive regulation of biological process	biological_process	0.054213	0.98053	44	3303	751	69158	22	MD15G1014900,MD07G1143800_novel18,MD05G1242400_novel01,MD15G1430500,MD09G1110800_novel01,MD07G1277400,MD14G1107500,MD15G1407700,MD07G1277400_novel02,MD10G1202900,MD14G1162200_novel05,MD09G1110800_novel03,MD01G1074700,MD07G1232800,MD15G1143600,MD01G1206800,MD07G1143800_novel04,MD17G1098700,MD03G1215400,MD10G1202900_novel01,MD02G1021700,MD07G1143800_novel02	22	MD13G1095500,MD03G1086000,MD08G1026400_novel02,MD06G1205700,MD09G1049400,MD07G1236900,MD16G1066400,MD16G1134300,MD15G1361100,MD15G1434900,MD16G1013200_novel01,MD12G1126700,MD17G1023300,MD15G1036000,MD07G1186200,MD11G1283400,MD03G1051900,MD16G1013200_novel02,MD07G1275300,MD14G1069500,MD07G1238800,MD00G1140800
GO:0015658	branched-chain amino acid transmembrane transporter activity	molecular_function	0.055398	0.98053	2	3303	8	69158	2	MD02G1021700,MD14G1153400_novel02	0
GO:0015803	branched-chain amino acid transport	biological_process	0.055398	0.98053	2	3303	8	69158	2	MD14G1153400_novel02,MD02G1021700	0
GO:0008406	gonad development	biological_process	0.05589	0.98053	1	3303	1	69158	0		1	MD11G1275400
GO:0045137	development of primary sexual characteristics	biological_process	0.05589	0.98053	1	3303	1	69158	0		1	MD11G1275400
GO:0048608	reproductive structure development	biological_process	0.05589	0.98053	1	3303	1	69158	0		1	MD11G1275400
GO:0061458	reproductive system development	biological_process	0.05589	0.98053	1	3303	1	69158	0		1	MD11G1275400
GO:0006542	glutamine biosynthetic process	biological_process	0.056029	0.98053	4	3303	28	69158	0		4	MD13G1277900,MD17G1268700,MD16G1181300,MD13G1180400
GO:0005509	calcium ion binding	molecular_function	0.056029	0.98053	64	3303	1076	69158	37	MD07G1288800_novel05,MD05G1256100,MD03G1183800_novel01,MD12G1087300,MD12G1072600,Novelgene3401_novel03,MD13G1078600_novel47,MD13G1184700,MD03G1183700,MD05G1194000_novel03,MD13G1134500,MD13G1151300,MD14G1192200,MD08G1006000,MD03G1238600,MD08G1107600_novel01,MD13G1184700_novel01,MD05G1114400_novel05,MD10G1303600,MD03G1183800,MD09G1247300_novel01,MD11G1037200_novel01,MD14G1033800,MD03G1194000_novel0…	27	MD02G1291200,MD14G1091300,MD03G1200900,MD11G1227900,MD04G1247000,MD14G1116100,MD03G1238700,MD02G1004100,MD05G1140300,MD11G1158500,MD05G1081200,MD05G1080000_novel01,MD02G1114900,MD09G1146300,MD10G1311700,MD04G1045300,MD15G1007200,MD07G1190900,MD07G1008600,MD10G1249200,MD05G1041800,MD07G1167800,MD14G1111400,Novelgene3195_novel01,MD01G1004300,MD03G1173700_novel01,MD09G1096300
GO:0001733	galactosylceramide sulfotransferase activity	molecular_function	0.056329	0.98053	1	3303	1	69158	1	MD07G1251500	0
GO:0050694	galactose 3-O-sulfotransferase activity	molecular_function	0.056329	0.98053	1	3303	1	69158	1	MD07G1251500	0
GO:0006351	transcription, DNA-templated	biological_process	0.056469	0.98053	362	3303	7286	69158	229	MD14G1210500_novel02,MD05G1350900_novel04,MD15G1417900,MD13G1150700,MD16G1183500,MD02G1229500,MD02G1140600_novel01,MD05G1030800,MD11G1138900,MD15G1415100_novel03,MD14G1139400,MD02G1176000_novel01,MD16G1119000,MD10G1056800_novel08,MD16G1123100_novel01,MD11G1306500,MD07G1277400_novel02,MD10G1058200_novel03,MD07G1248700_novel04,MD11G1059400,MD12G1220000,MD10G1134700,Novelgene1637_novel01,MD17G119830…	133	MD03G1224300,MD09G1233700_novel01,MD05G1213200,MD06G1104100,MD12G1002400_novel02,MD00G1140800,Novelgene1840_novel01,MD07G1047300_novel02,MD06G1115200,MD06G1012900,MD03G1143600,MD01G1238400,MD01G1038600,MD15G1052500,MD09G1168200,MD04G1055500,MD05G1031400,MD01G1021600,MD07G1039700,MD15G1143000_novel01,MD14G1188600_novel01,MD02G1025500,MD01G1177200,MD04G1124800,MD15G1232900,MD00G1126800,MD10G1289400…
GO:0097659	nucleic acid-templated transcription	biological_process	0.056469	0.98053	362	3303	7286	69158	229	MD17G1198300,Novelgene1637_novel01,MD11G1307000_novel20,MD13G1122100,MD01G1071300,MD11G1239900,MD09G1137000_novel04,MD15G1081800_novel02,Novelgene0963_novel02,MD10G1266400,MD10G1058200_novel03,MD07G1277400_novel02,MD07G1248700_novel04,MD12G1220000,MD11G1059400,MD10G1134700,MD10G1069900_novel02,MD11G1110600,Novelgene3478_novel01,Novelgene3755_novel01,Novelgene2064_novel01,Novelgene3780_novel01,MD0…	133	MD09G1168200,MD04G1055500,MD05G1031400,MD07G1039700,MD15G1143000_novel01,MD01G1021600,MD14G1188600_novel01,MD09G1233700_novel01,MD03G1224300,MD06G1104100,MD05G1213200,Novelgene1840_novel01,MD07G1047300_novel02,MD06G1115200,MD12G1002400_novel02,MD00G1140800,MD03G1143600,MD01G1238400,MD01G1038600,MD15G1052500,MD06G1012900,MD15G1139200,MD09G1139200_novel01,MD07G1146900,MD12G1162400,MD09G1123800,MD02…
GO:0016616	oxidoreductase activity, acting on the CH-OH group of donors, NAD or NADP as acceptor	molecular_function	0.056551	0.98053	66	3303	1037	69158	41	MD16G1010900,MD07G1026300,MD09G1017200_novel01,MD17G1140800_novel02,MD10G1143400,MD12G1240900_novel05,MD17G1033400,MD12G1240900_novel02,MD15G1045600,MD13G1274600_novel01,MD17G1270700,MD05G1263800_novel03,MD10G1241500_novel02,MD01G1195100,MD13G1274600,MD06G1108600,MD04G1096100,MD06G1193800_novel01,MD15G1073600,MD17G1033400_novel06,MD05G1179800_novel02,MD10G1014500,MD09G1154700_novel01,MD02G1305000…	25	MD05G1215100,MD08G1231400,MD06G1003700,MD11G1251600_novel01,MD09G1082100,MD02G1066000,MD02G1049800,MD08G1118800,MD15G1130200,MD10G1073200,MD02G1043200,MD08G1231500,MD05G1102600,MD14G1077200,MD11G1161800,MD04G1064600,MD15G1073500,MD07G1186200,MD14G1100100,MD08G1009200,MD05G1271700,MD03G1169200,MD17G1014800,MD09G1034400,MD01G1237600
GO:0019725	cellular homeostasis	biological_process	0.056682	0.98053	41	3303	614	69158	19	MD09G1029300,MD05G1309500,MD03G1277900,MD12G1178200_novel10,MD02G1158600,Novelgene0520_novel01,MD17G1278100,MD17G1031400,MD04G1164500,MD12G1178500,MD13G1009300,MD15G1007300,MD13G1150700,MD14G1136100,MD14G1202600,MD08G1008400_novel02,MD12G1178200_novel01,MD06G1110300,MD10G1288100_novel01	22	MD13G1093200,MD08G1101500,MD03G1226200,MD11G1244900_novel01,MD07G1189500,MD00G1140800,MD08G1007500,MD06G1228800_novel01,MD15G1006700,MD10G1311900,MD05G1346800,MD05G1082500,Novelgene1989_novel01,MD13G1080800,MD11G1173900,MD14G1238000_novel01,MD16G1094200,MD06G1195500,MD16G1094400,MD16G1094600,Novelgene3759_novel01,MD09G1238500
GO:0009856	pollination	biological_process	0.056848	0.98053	15	3303	203	69158	8	MD05G1331300,MD05G1329700_novel01,MD12G1151200,MD11G1262700,MD10G1308000,MD11G1231200,MD11G1262600,MD10G1307800	7	MD11G1021400,MD09G1099700_novel01,MD05G1226700,MD03G1019500_novel01,MD10G1308700,MD05G1226600,MD05G1226800
GO:0009875	pollen-pistil interaction	biological_process	0.056848	0.98053	15	3303	203	69158	8	MD11G1262700,MD10G1308000,MD11G1231200,MD11G1262600,MD10G1307800,MD05G1331300,MD05G1329700_novel01,MD12G1151200	7	MD10G1308700,MD05G1226600,MD05G1226800,MD11G1021400,MD09G1099700_novel01,MD05G1226700,MD03G1019500_novel01
GO:0048544	recognition of pollen	biological_process	0.056848	0.98053	15	3303	203	69158	8	MD05G1331300,MD12G1151200,MD05G1329700_novel01,MD11G1231200,MD11G1262700,MD10G1308000,MD10G1307800,MD11G1262600	7	MD11G1021400,MD03G1019500_novel01,MD05G1226700,MD09G1099700_novel01,MD05G1226600,MD10G1308700,MD05G1226800
GO:0005315	inorganic phosphate transmembrane transporter activity	molecular_function	0.0576	0.98999	4	3303	32	69158	0		4	MD13G1049800,MD08G1117200,MD16G1102200,MD15G1096800
GO:0048468	cell development	biological_process	0.058153	0.99598	14	3303	180	69158	6	MD04G1054400,MD17G1119200,MD16G1200000,MD03G1287000,MD12G1131500,MD02G1028700	8	MD07G1214700,MD11G1154900,MD03G1086000,MD16G1285500,MD11G1239200,MD06G1037900_novel01,MD02G1164300_novel02,MD13G1020000
GO:0098772	molecular function regulator	molecular_function	0.058671	1	86	3303	1576	69158	41	MD11G1209700,MD14G1172400,MD13G1110100,MD09G1291600_novel06,MD00G1133700,Novelgene2746_novel01,MD07G1255800,MD04G1054400,MD00G1207300,MD15G1336400,MD00G1115400_novel08,MD03G1185000,MD05G1359200,MD12G1177600,Novelgene0373_novel04,MD03G1193500,MD09G1110800_novel03,MD05G1189100,MD05G1324100,MD04G1038500_novel02,MD05G1324100_novel07,MD10G1301800,MD10G1054700,MD00G1115400_novel01,MD08G1162900,MD12G114…	45	MD16G1043000,MD06G1215800,MD03G1103900,MD17G1045300,MD06G1215800_novel01,MD05G1047100,MD13G1042200_novel01,MD11G1043500_novel03,MD17G1154500,MD00G1044500,MD10G1225100,MD09G1119200,MD04G1092800,MD09G1172600,MD15G1199200,MD13G1042200,MD06G1228800_novel01,MD11G1307200,MD04G1064700,MD17G1110100,MD15G1143000_novel01,MD12G1109100,MD15G1436500,MD07G1037300_novel03,MD05G1233200,MD11G1149400,MD05G1122500,…
GO:0005047	signal recognition particle binding	molecular_function	0.059201	1	6	3303	57	69158	6	MD11G1310700_novel03,MD15G1151700,MD11G1304000,MD03G1287500_novel03,MD11G1304000_novel01,MD15G1151700_novel03	0
GO:0000975	regulatory region DNA binding	molecular_function	0.059244	1	5	3303	48	69158	4	MD09G1015800,MD07G1182200,MD07G1051300_novel05,MD07G1051300	1	MD17G1020400
GO:0001067	regulatory region nucleic acid binding	molecular_function	0.059244	1	5	3303	48	69158	4	MD07G1051300_novel05,MD07G1182200,MD07G1051300,MD09G1015800	1	MD17G1020400
GO:0048731	system development	biological_process	0.059733	1	11	3303	142	69158	4	MD12G1131500,MD03G1288000,MD13G1095600,MD04G1054400	7	MD04G1149300,MD13G1020000,MD06G1066000,MD12G1162400,MD11G1275400,MD16G1285500,MD15G1434200
GO:0044769	ATPase activity, coupled to transmembrane movement of ions, rotational mechanism	molecular_function	0.060138	1	6	3303	56	69158	1	MD01G1085700	5	MD05G1347300,MD17G1003000,MD10G1043200,MD02G1087100_novel01,MD07G1198900
GO:0043021	ribonucleoprotein complex binding	molecular_function	0.060973	1	8	3303	84	69158	7	MD03G1287500_novel03,MD15G1151700,MD11G1310700_novel03,MD10G1017600,MD11G1304000_novel01,MD11G1304000,MD15G1151700_novel03	1	MD16G1066400
GO:0016831	carboxy-lyase activity	molecular_function	0.061716	1	27	3303	417	69158	19	MD14G1242700_novel01,MD14G1242700_novel07,MD14G1242700_novel23,MD10G1221000,MD16G1057400_novel04,MD10G1175100,MD12G1166700,MD05G1021600,MD11G1096000,MD08G1012800_novel01,MD16G1057400,MD02G1193700,MD09G1277000,MD13G1052600,Novelgene0728_novel02,MD06G1235500,MD03G1242000_novel01,MD00G1101700,MD05G1351700	8	MD06G1037900_novel01,MD16G1020400,MD17G1070300,MD01G1046200_novel01,MD10G1043800,MD14G1017700,MD05G1155900,MD17G1001700
GO:0016272	prefoldin complex	cellular_component	0.062109	1	8	3303	82	69158	5	MD05G1032800_novel02,MD15G1209400_novel01,MD01G1102500,MD09G1110800_novel03,MD02G1158400_novel01	3	MD04G1225700,MD12G1242900,MD09G1266100
GO:0044030	regulation of DNA methylation	biological_process	0.062701	1	2	3303	9	69158	1	MD09G1027200	1	MD15G1434900
GO:0009888	tissue development	biological_process	0.063854	1	14	3303	194	69158	5	MD14G1012300_novel06,MD02G1028700,MD17G1119200,MD14G1012300,MD16G1200000	9	MD06G1037900_novel01,MD04G1149300,MD04G1175900,MD12G1059100,MD02G1164300_novel02,MD12G1162400,MD07G1214700,MD11G1239200,MD15G1434200
GO:0009881	photoreceptor activity	molecular_function	0.063925	1	2	3303	11	69158	0		2	MD16G1250700_novel01,MD09G1111400
GO:0009882	blue light photoreceptor activity	molecular_function	0.063925	1	2	3303	11	69158	0		2	MD09G1111400,MD16G1250700_novel01
GO:0016740	transferase activity	molecular_function	0.064399	1	722	3303	14918	69158	425	MD03G1173900_novel02,MD09G1137100_novel02,MD02G1248200,MD17G1023500,MD09G1291600_novel06,MD16G1116200_novel01,MD04G1151400,MD15G1079700_novel03,MD15G1201000,MD15G1160000,MD16G1266900,MD12G1165500_novel03,MD04G1054400,MD00G1086500,MD12G1066700,MD09G1151500,MD14G1235300_novel03,MD07G1182200,MD12G1150100_novel01,MD15G1286400,MD07G1130000,MD11G1120700,MD04G1003000_novel01,MD14G1101900_novel01,MD05G10…	297	MD12G1090000,MD00G1183000,MD14G1141900,MD02G1317800,MD10G1260100,MD05G1334100,MD07G1186200,MD15G1032100,MD04G1247600,Novelgene0257_novel01,MD09G1139300_novel01,MD15G1010800,MD02G1246300,MD02G1239200,MD15G1066500_novel02,MD14G1218200,MD14G1239400,MD13G1095500,MD15G1304900,MD07G1280800,MD06G1125400,MD16G1017200,MD10G1167800_novel01,MD04G1243900,MD01G1116700,MD05G1081200,MD04G1063800,MD13G1118500,MD…
GO:0098800	inner mitochondrial membrane protein complex	cellular_component	0.064408	1	21	3303	313	69158	11	MD15G1263800,MD17G1150300_novel08,MD14G1013400,MD15G1181400_novel02,MD02G1073700_novel01,MD17G1150300,MD05G1323000,MD07G1255800,MD11G1265400_novel05,MD02G1154100,MD02G1107800	10	MD12G1193900_novel01,MD00G1129800,MD16G1207600,MD07G1261100,MD00G1164900,MD06G1231600,MD11G1265700,MD02G1312900_novel01,MD16G1113800,MD07G1198900
GO:0018130	heterocycle biosynthetic process	biological_process	0.064566	1	451	3303	9096	69158	278	MD05G1030800,MD11G1138900,MD02G1140600_novel01,MD09G1261900,MD11G1306500,MD16G1123100_novel01,MD02G1258500,MD14G1139400,MD15G1415100_novel03,MD16G1119000,MD02G1176000_novel01,MD10G1056800_novel08,MD14G1210500_novel02,MD05G1350900_novel04,MD17G1070100,MD11G1265400_novel05,MD15G1417900,MD13G1150700,MD16G1183500,MD02G1229500,MD11G1262700,MD03G1201300,MD10G1290400,MD08G1187800_novel01,MD09G1008100_no…	173	MD07G1047300_novel02,Novelgene1840_novel01,MD06G1115200,MD07G1198900,MD12G1002400_novel02,MD00G1140800,MD03G1143600,MD01G1238400,MD01G1038600,MD15G1052500,MD06G1012900,MD05G1164000,MD09G1233700_novel01,MD03G1028800,MD03G1224300,MD09G1144600,MD06G1104100,MD05G1213200,MD07G1039700,MD15G1143000_novel01,MD08G1009200,MD01G1021600,MD14G1188600_novel01,MD09G1096300,MD17G1148900,MD09G1168200,MD17G1001700…
GO:0009415	response to water	biological_process	0.064815	1	7	3303	72	69158	7	MD02G1139900,MD15G1003900,MD02G1140200,MD02G1139700,MD08G1004500,MD02G1140200_novel02,MD15G1253900	0
GO:0098519	nucleotide phosphatase activity, acting on free nucleotides	molecular_function	0.065038	1	16	3303	275	69158	10	MD10G1077700,MD01G1213600,MD11G1313300,MD15G1151700_novel03,MD10G1038200,MD11G1313800_novel04,MD03G1136800,MD03G1172200,MD15G1151700,MD17G1193300	6	MD06G1024300,MD05G1047200_novel02,MD11G1189900_novel03,MD15G1010300,MD02G1165400_novel04,MD02G1254900
GO:0009156	ribonucleoside monophosphate biosynthetic process	biological_process	0.065403	1	23	3303	345	69158	10	MD12G1150100_novel01,MD17G1070100,MD07G1255800,MD11G1265400_novel05,MD14G1105600,MD15G1263800,MD17G1150300_novel08,MD17G1150300,MD02G1073700_novel01,MD01G1085700	13	MD10G1043200,MD13G1092200,MD02G1312900_novel01,MD07G1198900,MD05G1113100,MD11G1265700,MD05G1347300,Novelgene3468_novel01,MD16G1207600,MD02G1087100_novel01,MD07G1261100,MD17G1003000,MD00G1164900
GO:0009523	photosystem II	cellular_component	0.066211	1	23	3303	369	69158	4	MD05G1188500,MD13G1255400,MD10G1176000,MD07G1130400	19	MD07G1190900,MD01G1004300,MD02G1004100,MD15G1214700,MD13G1106700,MD07G1039700,MD10G1192100,MD07G1008600,MD15G1133500,MD13G1106700_novel01,MD14G1109500,MD09G1146300,MD03G1173700_novel01,MD16G1106800_novel01,MD03G1200900,MD10G1311700,MD11G1227900,MD16G1106800,MD02G1087100_novel01
GO:0007016	cytoskeletal anchoring at plasma membrane	biological_process	0.066869	1	3	3303	21	69158	3	MD03G1066200,MD15G1147100,MD15G1147000_novel02	0
GO:0019222	regulation of metabolic process	biological_process	0.067498	1	350	3303	7071	69158	211	MD09G1008100_novel01,MD10G1290400,MD11G1262700,MD15G1209400_novel01,MD15G1095700,Novelgene3315_novel01,MD10G1056800,MD15G1334900,MD17G1183500,MD15G1039300,MD07G1232800,Novelgene0963_novel02,MD10G1266400,MD09G1137000_novel04,MD15G1081800_novel02,MD11G1239900,MD13G1122100,MD01G1071300,MD11G1307000_novel20,Novelgene1637_novel01,MD17G1198300,MD11G1059400,MD07G1248700_novel04,MD07G1277400_novel02,MD10…	139	MD06G1086700,MD01G1021600,MD14G1069500,MD13G1193000,MD04G1092800,MD09G1168200,MD05G1031400,MD03G1212700,MD04G1055500,MD06G1115200,MD07G1047300_novel02,Novelgene1840_novel01,MD00G1140800,MD01G1038600,MD15G1052500,MD01G1238400,MD03G1143600,MD15G1361100,MD06G1012900,MD09G1233700_novel01,MD06G1205700,MD03G1224300,MD06G1104100,MD05G1213200,MD08G1026400_novel02,MD05G1026300,MD04G1064700,MD14G1120000,MD…
GO:0030312	external encapsulating structure	cellular_component	0.067741	1	28	3303	407	69158	12	MD04G1020100,MD11G1214800,MD13G1237300,MD01G1157500,MD02G1028700,MD16G1145200,MD06G1027300,MD02G1190500,MD08G1195600,MD16G1200000,MD02G1300500_novel01,MD17G1119200	16	MD17G1154500,MD02G1164300_novel02,MD16G1014000,MD17G1133300_novel01,MD11G1307200,MD15G1303500,MD04G1030100,MD11G1146700,MD16G1198400,MD06G1037900_novel01,MD15G1224900,MD11G1239200,MD09G1172600,MD13G1134600,MD02G1192600,MD07G1214700
GO:0071944	cell periphery	cellular_component	0.068215	1	90	3303	1661	69158	50	MD10G1295000_novel03,MD03G1066200,MD08G1195600,MD13G1034900_novel01,MD05G1242300,MD06G1002600,MD02G1028700,MD01G1157500,MD15G1147000_novel02,MD08G1021600,MD11G1029300_novel02,MD15G1063600,MD13G1245300,MD07G1072600,MD17G1119200,MD16G1200000,MD02G1092100,MD08G1162900,MD11G1134600,MD08G1099600_novel01,Novelgene3154_novel01,Novelgene3018_novel01,MD12G1132900_novel01,MD03G1198200,MD13G1237300,MD11G111…	40	Novelgene3428_novel01,MD13G1134600,MD10G1313800,MD15G1224900,MD10G1153600_novel01,MD16G1014000,MD02G1254400,MD01G1209100,MD10G1289400,MD09G1179800,MD11G1146700,MD08G1235900,MD04G1030100,MD03G1224300,MD14G1017700,MD04G1093600_novel01,MD02G1060500,MD02G1164300_novel02,MD02G1211500,MD10G1334300,MD09G1172600,MD11G1239200,MD06G1131600,MD02G1038100,MD06G1037900_novel01,MD07G1206200,MD11G1307200,MD06G12…
GO:0004860	protein kinase inhibitor activity	molecular_function	0.068884	1	5	3303	56	69158	1	MD10G1054700	4	MD17G1268700,MD17G1045300,MD09G1232700,MD00G1044500
GO:0019210	kinase inhibitor activity	molecular_function	0.068884	1	5	3303	56	69158	1	MD10G1054700	4	MD17G1045300,MD17G1268700,MD00G1044500,MD09G1232700
GO:0042438	melanin biosynthetic process	biological_process	0.069155	1	1	3303	2	69158	0		1	MD08G1046300
GO:0046189	phenol-containing compound biosynthetic process	biological_process	0.069155	1	1	3303	2	69158	0		1	MD08G1046300
GO:0019438	aromatic compound biosynthetic process	biological_process	0.069201	1	444	3303	8969	69158	275	MD15G1095700,MD15G1209400_novel01,MD01G1142600,MD10G1290400,MD03G1201300,MD11G1262700,MD08G1187800_novel01,MD09G1008100_novel01,MD07G1232800,MD17G1150300,MD15G1039300,MD10G1056800,MD15G1334900,MD17G1183500,Novelgene3315_novel01,MD17G1240300,MD12G1220000,MD11G1059400,MD07G1248700_novel04,MD10G1058200_novel03,MD07G1277400_novel02,MD10G1134700,MD07G1255800,MD13G1122100,MD01G1071300,MD11G1307000_nove…	169	MD08G1009200,MD01G1021600,MD07G1039700,MD15G1143000_novel01,MD17G1148900,MD14G1188600_novel01,MD09G1096300,MD17G1001700,MD09G1168200,MD04G1055500,MD00G1164900,MD08G1161600,MD05G1031400,Novelgene3468_novel01,MD07G1198900,MD00G1140800,MD12G1002400_novel02,MD07G1047300_novel02,Novelgene1840_novel01,MD06G1115200,MD06G1012900,MD01G1238400,MD03G1143600,MD01G1038600,MD15G1052500,MD03G1224300,MD09G123370…
GO:0010340	carboxyl-O-methyltransferase activity	molecular_function	0.06954	1	12	3303	142	69158	9	MD07G1018200,MD14G1235300_novel03,MD02G1037100,MD11G1314900,MD07G1046100,MD08G1007400,MD07G1018200_novel01,MD06G1226700,MD02G1074300	3	MD04G1063800,MD15G1054300,MD11G1239200
GO:0051998	protein carboxyl O-methyltransferase activity	molecular_function	0.06954	1	12	3303	142	69158	9	MD07G1018200,MD07G1046100,MD11G1314900,MD14G1235300_novel03,MD02G1037100,MD07G1018200_novel01,MD08G1007400,MD06G1226700,MD02G1074300	3	MD04G1063800,MD11G1239200,MD15G1054300
GO:0007591	molting cycle, chitin-based cuticle	biological_process	0.06967	1	2	3303	9	69158	1	MD11G1041500	1	MD08G1046300
GO:0008255	ecdysis-triggering hormone activity	molecular_function	0.06967	1	2	3303	9	69158	1	MD11G1041500	1	MD08G1046300
GO:0018990	ecdysis, chitin-based cuticle	biological_process	0.06967	1	2	3303	9	69158	1	MD11G1041500	1	MD08G1046300
GO:0022404	molting cycle process	biological_process	0.06967	1	2	3303	9	69158	1	MD11G1041500	1	MD08G1046300
GO:0042303	molting cycle	biological_process	0.06967	1	2	3303	9	69158	1	MD11G1041500	1	MD08G1046300
GO:0001501	skeletal system development	biological_process	0.070963	1	2	3303	10	69158	0		2	MD04G1149300,MD12G1162400
GO:0002062	chondrocyte differentiation	biological_process	0.070963	1	2	3303	10	69158	0		2	MD12G1162400,MD04G1149300
GO:0035988	chondrocyte proliferation	biological_process	0.070963	1	2	3303	10	69158	0		2	MD12G1162400,MD04G1149300
GO:0051216	cartilage development	biological_process	0.070963	1	2	3303	10	69158	0		2	MD12G1162400,MD04G1149300
GO:0061448	connective tissue development	biological_process	0.070963	1	2	3303	10	69158	0		2	MD04G1149300,MD12G1162400
GO:0006270	DNA replication initiation	biological_process	0.07184	1	21	3303	318	69158	14	MD13G1063100,MD08G1015900,MD17G1278100,MD14G1023900,MD11G1234200,Novelgene0963_novel02,Novelgene3623_novel01,MD12G1025200_novel01,Novelgene2238_novel01,MD06G1207200,MD15G1014900,MD14G1136100,MD14G1005700,MD02G1199700	7	MD00G1140800,MD14G1201600,MD08G1080600_novel02,MD01G1229700,MD04G1045300,MD04G1247000,MD13G1101900
GO:0005618	cell wall	cellular_component	0.072474	1	18	3303	235	69158	7	MD06G1027300,MD16G1145200,MD08G1195600,MD02G1190500,MD04G1020100,MD01G1157500,MD13G1237300	11	MD16G1198400,MD11G1146700,MD04G1030100,MD02G1192600,MD13G1134600,MD09G1172600,MD15G1224900,MD16G1014000,MD17G1154500,MD15G1303500,MD11G1307200
GO:0009896	positive regulation of catabolic process	biological_process	0.072515	1	15	3303	213	69158	8	MD01G1074700,MD07G1143800_novel04,MD07G1143800_novel18,MD09G1110800_novel03,MD07G1143800_novel02,MD14G1162200_novel05,MD17G1098700,MD09G1110800_novel01	7	MD16G1013200_novel01,MD16G1013200_novel02,MD15G1361100,MD03G1051900,MD06G1205700,MD07G1236900,MD14G1069500
GO:0010508	positive regulation of autophagy	biological_process	0.072515	1	15	3303	213	69158	8	MD14G1162200_novel05,MD07G1143800_novel02,MD09G1110800_novel01,MD17G1098700,MD07G1143800_novel04,MD01G1074700,MD09G1110800_novel03,MD07G1143800_novel18	7	MD07G1236900,MD14G1069500,MD16G1013200_novel02,MD16G1013200_novel01,MD03G1051900,MD06G1205700,MD15G1361100
GO:0031331	positive regulation of cellular catabolic process	biological_process	0.072515	1	15	3303	213	69158	8	MD07G1143800_novel18,MD09G1110800_novel03,MD01G1074700,MD07G1143800_novel04,MD17G1098700,MD09G1110800_novel01,MD07G1143800_novel02,MD14G1162200_novel05	7	MD15G1361100,MD06G1205700,MD03G1051900,MD16G1013200_novel01,MD16G1013200_novel02,MD14G1069500,MD07G1236900
GO:0008360	regulation of cell shape	biological_process	0.072531	1	2	3303	9	69158	2	MD01G1072900,MD01G1072900_novel01	0
GO:0005342	organic acid transmembrane transporter activity	molecular_function	0.072755	1	12	3303	166	69158	8	MD02G1021700,Novelgene0648_novel05,MD12G1057600,MD10G1254300_novel01,MD14G1027100,MD12G1057600_novel03,MD01G1000200,MD14G1153400_novel02	4	MD07G1187400,MD15G1091200_novel01,MD12G1010300,MD02G1259000
GO:0046943	carboxylic acid transmembrane transporter activity	molecular_function	0.072755	1	12	3303	166	69158	8	Novelgene0648_novel05,MD02G1021700,MD14G1027100,MD12G1057600,MD10G1254300_novel01,MD12G1057600_novel03,MD01G1000200,MD14G1153400_novel02	4	MD07G1187400,MD15G1091200_novel01,MD02G1259000,MD12G1010300
GO:0005743	mitochondrial inner membrane	cellular_component	0.072947	1	30	3303	495	69158	18	MD07G1255800,MD11G1265400_novel05,MD02G1154100,MD02G1107800,MD05G1305900,MD11G1228300,MD05G1114400_novel05,MD05G1323000,MD06G1166200,MD02G1073700_novel01,MD02G1190500,MD17G1150300,MD09G1265200,MD14G1013400,Novelgene1055_novel01,MD15G1263800,MD17G1150300_novel08,MD15G1181400_novel02	12	MD11G1265700,MD07G1198900,MD16G1113800,MD02G1312900_novel01,MD06G1231600,MD03G1047800,MD08G1063600_novel04,MD07G1261100,MD00G1164900,MD12G1193900_novel01,MD00G1129800,MD16G1207600
GO:0003008	system process	biological_process	0.073811	1	13	3303	182	69158	7	MD14G1242700_novel23,MD12G1233500,MD14G1017300,MD14G1242700_novel07,MD02G1048800,MD14G1242700_novel01,MD16G1189900	6	MD05G1345800,MD11G1208700_novel01,MD02G1043500,MD08G1171700,MD11G1310800_novel01,MD07G1256700
GO:0032786	positive regulation of DNA-templated transcription, elongation	biological_process	0.073931	1	6	3303	61	69158	4	MD01G1206800,MD15G1014900,MD07G1277400,MD07G1277400_novel02	2	MD00G1140800,MD16G1134300
GO:0032968	positive regulation of transcription elongation from RNA polymerase II promoter	biological_process	0.073931	1	6	3303	61	69158	4	MD15G1014900,MD07G1277400,MD07G1277400_novel02,MD01G1206800	2	MD16G1134300,MD00G1140800
GO:0034243	regulation of transcription elongation from RNA polymerase II promoter	biological_process	0.073931	1	6	3303	61	69158	4	MD07G1277400,MD15G1014900,MD07G1277400_novel02,MD01G1206800	2	MD16G1134300,MD00G1140800
GO:0008645	hexose transport	biological_process	0.074783	1	2	3303	9	69158	0		2	MD07G1206400,MD07G1206200
GO:0016413	O-acetyltransferase activity	molecular_function	0.075882	1	5	3303	45	69158	4	MD15G1233400_novel01,MD02G1119600_novel01,MD05G1081400_novel09,MD02G1119600	1	MD12G1027700
GO:0043487	regulation of RNA stability	biological_process	0.075979	1	2	3303	9	69158	0		2	MD17G1218300,MD05G1026300
GO:0043488	regulation of mRNA stability	biological_process	0.075979	1	2	3303	9	69158	0		2	MD05G1026300,MD17G1218300
GO:0043489	RNA stabilization	biological_process	0.075979	1	2	3303	9	69158	0		2	MD05G1026300,MD17G1218300
GO:0048255	mRNA stabilization	biological_process	0.075979	1	2	3303	9	69158	0		2	MD17G1218300,MD05G1026300
GO:0004014	adenosylmethionine decarboxylase activity	molecular_function	0.076343	1	4	3303	34	69158	3	MD16G1057400,MD16G1057400_novel04,MD13G1052600	1	MD17G1070300
GO:0008216	spermidine metabolic process	biological_process	0.076343	1	4	3303	34	69158	3	MD16G1057400,MD16G1057400_novel04,MD13G1052600	1	MD17G1070300
GO:0008295	spermidine biosynthetic process	biological_process	0.076343	1	4	3303	34	69158	3	MD13G1052600,MD16G1057400_novel04,MD16G1057400	1	MD17G1070300
GO:0015979	photosynthesis	biological_process	0.076416	1	42	3303	735	69158	7	MD07G1130400,MD05G1188500,MD13G1255400,MD16G1131300,MD10G1176000,MD05G1035900,MD04G1212300_novel07	35	MD09G1090500,MD05G1183900,MD16G1106800,MD17G1191200,MD11G1227900,MD03G1200900,MD09G1209500,MD13G1106700,MD15G1214700,MD03G1042800,MD07G1190900,MD17G1079700,MD15G1133500,MD07G1008600,MD16G1113800,MD13G1191300,MD14G1109500,Novelgene1297_novel02,MD09G1146300,MD16G1106800_novel01,MD03G1173700_novel01,MD10G1238800,MD12G1260300_novel01,MD02G1087100_novel01,MD16G1191400,MD10G1311700,MD02G1004100,MD01G10…
GO:0042651	thylakoid membrane	cellular_component	0.076872	1	13	3303	169	69158	2	MD10G1176000,MD05G1188500	11	MD09G1098300,MD09G1098300_novel02,MD03G1173700_novel01,MD07G1008600,MD03G1200900,MD11G1227900,MD10G1311700,MD07G1190900,MD02G1004100,MD01G1004300,MD09G1146300
GO:0022414	reproductive process	biological_process	0.077319	1	32	3303	526	69158	14	MD10G1308000,MD05G1331300,MD03G1287000,MD14G1170800,MD11G1231200,MD12G1151200,MD17G1119200,MD16G1200000,MD10G1307800,MD11G1262600,MD11G1262700,MD02G1028700,MD05G1329700_novel01,MD13G1003100	18	MD05G1226800,MD02G1164300_novel02,MD03G1019500_novel01,MD11G1275400,MD08G1106500,MD11G1154900,MD11G1021400,MD07G1214700,MD05G1226700,MD04G1244400,MD05G1226600,MD10G1308700,MD06G1131600,MD06G1037900_novel01,MD07G1038100,MD09G1099700_novel01,MD10G1202300,MD11G1239200
GO:0071310	cellular response to organic substance	biological_process	0.077737	1	6	3303	68	69158	3	MD15G1380400,MD13G1069200,MD12G1072600	3	MD02G1025500,MD16G1247200,MD09G1139200_novel01
GO:0022412	cellular process involved in reproduction in multicellular organism	biological_process	0.077777	1	10	3303	121	69158	4	MD02G1028700,MD17G1119200,MD16G1200000,MD03G1287000	6	MD06G1131600,MD06G1037900_novel01,MD02G1164300_novel02,MD07G1214700,MD11G1154900,MD11G1239200
GO:0006541	glutamine metabolic process	biological_process	0.078039	1	10	3303	121	69158	5	MD10G1221000_novel02,MD09G1255400_novel01,MD10G1221000,MD09G1255400,MD14G1105600	5	MD09G1281500,MD13G1180400,MD16G1181300,MD17G1268700,MD13G1277900
GO:0005993	trehalose catabolic process	biological_process	0.078458	1	1	3303	2	69158	1	MD05G1256100	0
GO:0009313	oligosaccharide catabolic process	biological_process	0.078458	1	1	3303	2	69158	1	MD05G1256100	0
GO:0046352	disaccharide catabolic process	biological_process	0.078458	1	1	3303	2	69158	1	MD05G1256100	0
GO:0009124	nucleoside monophosphate biosynthetic process	biological_process	0.079089	1	24	3303	369	69158	11	MD17G1070100,MD11G1265400_novel05,MD07G1255800,MD15G1286400_novel02,MD12G1150100_novel01,MD17G1150300,MD01G1085700,MD02G1073700_novel01,MD14G1105600,MD17G1150300_novel08,MD15G1263800	13	MD05G1113100,MD07G1198900,MD02G1312900_novel01,MD11G1265700,MD05G1347300,MD10G1043200,MD13G1092200,MD02G1087100_novel01,MD17G1003000,MD00G1164900,MD07G1261100,MD16G1207600,Novelgene3468_novel01
GO:0045944	positive regulation of transcription from RNA polymerase II promoter	biological_process	0.079454	1	6	3303	62	69158	4	MD01G1206800,MD15G1014900,MD07G1277400,MD07G1277400_novel02	2	MD00G1140800,MD16G1134300
GO:0009142	nucleoside triphosphate biosynthetic process	biological_process	0.08089	1	19	3303	277	69158	9	MD17G1070100,MD07G1255800,MD11G1265400_novel05,MD17G1150300,MD17G1165300,MD01G1085700,MD02G1073700_novel01,MD15G1263800,MD17G1150300_novel08	10	MD07G1198900,MD02G1312900_novel01,MD05G1347300,MD11G1265700,MD10G1043200,MD02G1087100_novel01,MD07G1261100,MD17G1003000,MD00G1164900,MD16G1207600
GO:0009145	purine nucleoside triphosphate biosynthetic process	biological_process	0.08089	1	19	3303	277	69158	9	MD17G1070100,MD11G1265400_novel05,MD07G1255800,MD17G1150300_novel08,MD15G1263800,MD17G1150300,MD17G1165300,MD01G1085700,MD02G1073700_novel01	10	MD10G1043200,MD07G1198900,MD02G1312900_novel01,MD11G1265700,MD05G1347300,MD16G1207600,MD02G1087100_novel01,MD17G1003000,MD00G1164900,MD07G1261100
GO:0009201	ribonucleoside triphosphate biosynthetic process	biological_process	0.08089	1	19	3303	277	69158	9	MD07G1255800,MD11G1265400_novel05,MD17G1070100,MD15G1263800,MD17G1150300_novel08,MD01G1085700,MD02G1073700_novel01,MD17G1150300,MD17G1165300	10	MD10G1043200,MD11G1265700,MD05G1347300,MD07G1198900,MD02G1312900_novel01,MD16G1207600,MD07G1261100,MD00G1164900,MD17G1003000,MD02G1087100_novel01
GO:0009206	purine ribonucleoside triphosphate biosynthetic process	biological_process	0.08089	1	19	3303	277	69158	9	MD17G1165300,MD17G1150300,MD02G1073700_novel01,MD01G1085700,MD15G1263800,MD17G1150300_novel08,MD17G1070100,MD07G1255800,MD11G1265400_novel05	10	MD02G1087100_novel01,MD07G1261100,MD00G1164900,MD17G1003000,MD16G1207600,MD02G1312900_novel01,MD07G1198900,MD05G1347300,MD11G1265700,MD10G1043200
GO:0048870	cell motility	biological_process	0.080982	1	21	3303	323	69158	10	MD08G1147100,MD09G1110800_novel01,MD10G1274500,MD15G1168400_novel02,MD09G1110800_novel03,MD14G1019200,MD14G1004100,MD17G1213400,MD17G1098700,MD12G1022300	11	MD01G1036200,MD03G1086000,MD01G1030300_novel01,MD07G1287000_novel04,Novelgene0234_novel01,MD16G1029900,MD07G1236900,MD08G1104200,MD07G1297100,MD06G1205700,MD01G1036200_novel03
GO:0051674	localization of cell	biological_process	0.080982	1	21	3303	323	69158	10	MD15G1168400_novel02,MD10G1274500,MD14G1019200,MD09G1110800_novel03,MD08G1147100,MD09G1110800_novel01,MD12G1022300,MD17G1213400,MD14G1004100,MD17G1098700	11	MD07G1287000_novel04,MD16G1029900,Novelgene0234_novel01,MD01G1036200,MD01G1030300_novel01,MD03G1086000,MD06G1205700,MD01G1036200_novel03,MD07G1297100,MD07G1236900,MD08G1104200
GO:0016791	phosphatase activity	molecular_function	0.08122	1	44	3303	794	69158	30	MD05G1174000,MD12G1195300_novel01,MD15G1314800,MD15G1151700_novel03,MD14G1089400,MD04G1009700,MD11G1313300,MD01G1039300,MD01G1157500_novel02,MD01G1075800_novel04,MD12G1195300_novel07,MD17G1193300,MD15G1151700,MD12G1143900,MD16G1061100_novel02,MD01G1157500,MD11G1313800_novel04,MD10G1161900,MD11G1097600_novel03,MD02G1105400,MD10G1038200,MD07G1072600,MD04G1009800,MD01G1213600,MD10G1077700,MD15G11484…	14	MD00G1089100,MD15G1010300,MD11G1189900_novel03,MD14G1109700,MD06G1024300,MD01G1179800,MD02G1165400_novel04,MD05G1059300,MD02G1059200,MD15G1164300,MD05G1047200_novel02,MD09G1032300,MD09G1200500,MD02G1254900
GO:0015035	protein disulfide oxidoreductase activity	molecular_function	0.081747	1	16	3303	211	69158	9	Novelgene0520_novel01,MD03G1277900,MD05G1309500,MD09G1029300,MD13G1009300,MD10G1288100_novel01,MD06G1110300,MD17G1031400,MD08G1008400_novel02	7	MD11G1244900_novel01,MD11G1173900,MD13G1080800,Novelgene1989_novel01,MD15G1290700,MD07G1189500,MD16G1094400
GO:0015036	disulfide oxidoreductase activity	molecular_function	0.081747	1	16	3303	211	69158	9	MD06G1110300,MD17G1031400,MD10G1288100_novel01,MD08G1008400_novel02,MD03G1277900,Novelgene0520_novel01,MD13G1009300,MD09G1029300,MD05G1309500	7	MD16G1094400,MD07G1189500,MD13G1080800,MD11G1173900,Novelgene1989_novel01,MD11G1244900_novel01,MD15G1290700
GO:0008152	metabolic process	biological_process	0.082433	1	1835	3303	37833	69158	1014	MD10G1038200,MD14G1128900,MD08G1014300,MD17G1098700,MD04G1093300,MD13G1056800,Novelgene0804_novel01,MD03G1205300,MD16G1175300,MD03G1011800,MD10G1298700,MD11G1121200_novel09,MD01G1087000_novel02,MD17G1030200_novel03,MD13G1032800,MD17G1140800_novel02,Novelgene0989_novel01,MD01G1148700,MD05G1179800_novel02,MD00G1115400,MD10G1111000,MD16G1071600,MD09G1216100,MD11G1210800,MD00G1066800,MD04G1081700,MD1…	821	MD04G1236900,Novelgene3669_novel01,MD08G1007500,MD14G1128000,MD16G1057000_novel05,MD16G1013200_novel02,MD17G1258400,MD01G1033000,MD01G1036200_novel03,MD13G1134600,MD04G1248100,MD07G1190100,MD15G1036000,MD04G1045300,MD08G1175900,MD07G1183600,MD00G1178300,MD10G1261900,MD08G1002600,MD01G1177200,MD12G1089200,MD07G1250800,MD03G1036900,MD02G1060500,MD08G1243600_novel01,MD02G1164300_novel02,MD17G1218300…
GO:0007601	visual perception	biological_process	0.082442	1	2	3303	10	69158	1	MD16G1189900	1	MD07G1256700
GO:0030553	cGMP binding	molecular_function	0.082442	1	2	3303	10	69158	1	MD16G1189900	1	MD07G1256700
GO:0050953	sensory perception of light stimulus	biological_process	0.082442	1	2	3303	10	69158	1	MD16G1189900	1	MD07G1256700
GO:0030695	GTPase regulator activity	molecular_function	0.083063	1	18	3303	273	69158	5	MD00G1207300,MD05G1324100,MD05G1324100_novel07,MD13G1110100,MD10G1301800	13	MD13G1042200_novel01,MD07G1037300_novel03,MD17G1110100,MD14G1226400_novel03,MD02G1164300_novel02,MD06G1215800,MD16G1043000,MD08G1026400_novel02,MD09G1119200,MD05G1272000,Novelgene0234_novel01,MD06G1215800_novel01,MD13G1042200
GO:0005488	binding	molecular_function	0.083351	1	2030	3303	43113	69158	1118	MD05G1242800,MD17G1268900,MD17G1069600,MD08G1107600_novel01,MD06G1049200,MD02G1116500_novel03,MD02G1275100,MD07G1290300,MD01G1076400_novel02,MD11G1220600,MD12G1199200,MD17G1164300,MD16G1121200_novel01,MD03G1108500,MD15G1138200,MD10G1191600,MD05G1035900,MD17G1193500,MD10G1161900,MD16G1076300,MD10G1195000,MD14G1170100,MD03G1231800,MD04G1066700_novel01,MD02G1299900,MD09G1259600,MD17G1278100,MD01G119…	912	Novelgene1240_novel01,MD01G1164100,MD11G1009500,MD11G1080800,MD05G1126500_novel02,MD11G1158400,MD15G1247400,MD10G1215200,MD04G1226600,MD06G1024500,MD09G1082100,MD08G1135300,MD12G1120300,MD15G1134300,MD04G1172500,MD17G1020400,MD05G1098500,MD06G1086900,MD10G1289400,MD14G1184100,MD05G1042600,MD16G1101200,Novelgene2852_novel01,MD15G1160800,MD02G1059900,MD04G1124800,MD04G1045000_novel04,MD15G1188800,M…
GO:0016614	oxidoreductase activity, acting on CH-OH group of donors	molecular_function	0.083724	1	70	3303	1135	69158	43	MD15G1045600,MD13G1274600_novel01,MD08G1116100,MD01G1195100,MD10G1241500_novel02,MD17G1270700,MD05G1263800_novel03,MD09G1017200_novel01,MD07G1026300,MD16G1010900,MD12G1240900_novel02,MD17G1033400,MD12G1240900_novel05,MD10G1143400,MD17G1140800_novel02,MD05G1179800_novel02,MD17G1033400_novel06,MD10G1014500,MD13G1274600,MD06G1193800_novel01,MD15G1073600,MD04G1096100,MD06G1108600,MD08G1116100_novel01…	27	MD09G1082100,MD11G1251600_novel01,MD08G1231400,MD05G1215100,MD06G1003700,MD02G1043200,MD10G1073200,MD00G1013300,MD05G1102600,MD08G1231500,MD15G1130200,MD08G1118800,MD02G1049800,MD02G1066000,MD08G1009200,MD17G1014800,MD13G1216700_novel01,MD05G1271700,MD03G1169200,MD15G1073500,MD07G1186200,MD11G1161800,MD04G1064600,MD14G1077200,MD14G1100100,MD01G1237600,MD09G1034400
GO:0044459	plasma membrane part	cellular_component	0.08373	1	31	3303	548	69158	21	MD06G1002600,MD12G1131500,MD05G1146000,MD05G1242300,MD17G1177700,MD11G1134600,MD11G1070100,MD03G1066200,MD16G1229000,MD10G1295000_novel03,MD04G1076400,MD04G1078900,MD16G1121700,MD15G1147100,MD13G1245300,MD03G1198200,MD15G1063600,MD15G1147000_novel02,MD00G1101700,MD17G1240300,Novelgene3154_novel01	10	MD10G1153600_novel01,MD10G1195600,MD09G1179800,MD10G1313800,MD17G1183700,MD10G1334300,Novelgene3428_novel01,MD02G1211500,MD02G1254400,MD06G1228800_novel01
GO:0040011	locomotion	biological_process	0.084196	1	37	3303	629	69158	20	MD10G1332600_novel01,MD14G1004100,MD04G1054400,MD17G1213400,MD04G1005600,MD12G1022300,MD08G1162500_novel01,MD09G1110800_novel01,MD14G1237500,MD15G1168400_novel02,MD02G1076600,MD14G1019200,MD12G1131500,MD16G1168900,MD17G1098700,MD15G1039300,MD08G1147100,MD11G1075200,MD10G1274500,MD09G1110800_novel03	17	MD07G1236900,MD02G1134400,MD08G1104200,MD16G1285500,MD06G1205700,MD02G1101600,MD06G1105900,MD03G1086000,MD01G1030300_novel01,MD07G1287000_novel04,MD13G1020000,MD08G1059000,MD07G1297100,MD01G1036200_novel03,MD01G1036200,Novelgene0234_novel01,MD16G1029900
GO:0070887	cellular response to chemical stimulus	biological_process	0.084973	1	7	3303	94	69158	4	MD16G1119000,MD12G1072600,MD13G1069200,MD15G1380400	3	MD09G1139200_novel01,MD02G1025500,MD16G1247200
GO:0019988	charged-tRNA amino acid modification	biological_process	0.085241	1	3	3303	21	69158	2	MD14G1089400,MD02G1261300	1	MD09G1032300
GO:0043399	tRNA A64-2'-O-ribosylphosphate transferase activity	molecular_function	0.085241	1	3	3303	21	69158	2	MD14G1089400,MD02G1261300	1	MD09G1032300
GO:0006486	protein glycosylation	biological_process	0.085704	1	20	3303	306	69158	12	MD13G1100100,MD06G1058200,MD13G1063300,MD06G1212300_novel01,MD13G1093700,MD04G1190900,MD15G1079400,MD10G1187800,MD05G1081600,MD13G1003300_novel18,MD16G1101100,MD17G1097500_novel01	8	Novelgene3730_novel03,MD02G1060500,MD13G1071300,MD17G1007200,Novelgene3730_novel01,MD08G1235900,MD05G1201000,MD06G1099700
GO:0043413	macromolecule glycosylation	biological_process	0.085704	1	20	3303	306	69158	12	MD13G1003300_novel18,MD17G1097500_novel01,MD16G1101100,MD15G1079400,MD10G1187800,MD05G1081600,MD06G1058200,MD13G1100100,MD13G1093700,MD04G1190900,MD13G1063300,MD06G1212300_novel01	8	MD05G1201000,MD08G1235900,MD06G1099700,Novelgene3730_novel01,MD13G1071300,MD17G1007200,MD02G1060500,Novelgene3730_novel03
GO:0003896	DNA primase activity	molecular_function	0.086574	1	6	3303	76	69158	5	MD15G1286400,MD14G1146000,MD09G1261900,MD02G1176000_novel01,MD15G1286400_novel02	1	MD08G1104300
GO:0004315	3-oxoacyl-[acyl-carrier-protein] synthase activity	molecular_function	0.086805	1	9	3303	99	69158	4	MD04G1003000_novel01,Novelgene2788_novel01,MD00G1025800_novel01,MD04G1003300	5	MD10G1075000,MD07G1187400,MD08G1046600,MD03G1102500,MD11G1116500
GO:0005744	mitochondrial inner membrane presequence translocase complex	cellular_component	0.08755	1	2	3303	11	69158	1	MD02G1154100	1	MD16G1113800
GO:0008037	cell recognition	biological_process	0.088035	1	15	3303	215	69158	8	MD05G1331300,MD12G1151200,MD05G1329700_novel01,MD11G1231200,MD10G1308000,MD11G1262700,MD10G1307800,MD11G1262600	7	MD11G1021400,MD03G1019500_novel01,MD09G1099700_novel01,MD05G1226700,MD05G1226600,MD10G1308700,MD05G1226800
GO:0071103	DNA conformation change	biological_process	0.088341	1	26	3303	455	69158	8	MD14G1162200_novel05,MD00G1033600,MD11G1145400_novel04,MD01G1169100,MD03G1287000,MD11G1110600,MD12G1100900_novel03,MD06G1237600_novel01	18	MD09G1188600,MD09G1263200,MD11G1132400,MD09G1283900,MD17G1258400,MD15G1235700,MD12G1044500_novel02,MD02G1134400,MD14G1176300,MD11G1154900,MD04G1226600,MD09G1283900_novel01,MD05G1204100,MD15G1247400,MD05G1273300_novel02,MD05G1031400,MD10G1191200,MD15G1054000
GO:0048856	anatomical structure development	biological_process	0.08864	1	39	3303	668	69158	19	MD04G1054400,MD12G1057800,MD03G1288000,MD03G1287000,MD12G1131500,MD16G1239900,MD17G1119200,MD01G1072900,MD16G1200000,MD14G1012300,MD14G1012300_novel06,MD09G1137300,MD01G1072900_novel01,MD06G1113000,MD10G1056800,MD02G1028700,MD05G1049700,MD13G1095600,MD15G1143600	20	MD01G1126500,MD02G1164300_novel02,MD11G1275400,MD12G1162400,MD16G1285500,MD11G1154900,MD15G1169700,MD08G1104200,MD04G1149300,MD06G1066000,MD13G1020000,MD12G1059100,MD07G1214700,MD15G1434200,MD03G1086000,MD06G1037900_novel01,MD13G1153300,MD04G1175900,MD11G1239200,MD11G1117300
GO:0008509	anion transmembrane transporter activity	molecular_function	0.08912	1	25	3303	405	69158	13	MD01G1000200,MD13G1064400_novel01,MD10G1254300_novel01,MD12G1057600,Novelgene0648_novel05,MD17G1201800,MD03G1259900,MD14G1153400_novel02,MD12G1057600_novel03,MD05G1069700_novel01,MD14G1027100,MD07G1189900,MD02G1021700	12	MD15G1091200_novel01,MD01G1164100,MD11G1280200_novel02,MD16G1198300,MD12G1010300,MD02G1259000,MD11G1280200,MD07G1275300,MD13G1024300,MD07G1187400,MD02G1021600,MD11G1157800
GO:0004114	3',5'-cyclic-nucleotide phosphodiesterase activity	molecular_function	0.089569	1	3	3303	24	69158	1	MD16G1189900	2	MD07G1256700,MD09G1034800
GO:0006213	pyrimidine nucleoside metabolic process	biological_process	0.089809	1	4	3303	32	69158	3	MD17G1165300,MD13G1241000,MD09G1110700	1	MD09G1064200
GO:0044706	multi-multicellular organism process	biological_process	0.090045	1	15	3303	220	69158	8	MD05G1329700_novel01,MD12G1151200,MD05G1331300,MD11G1262600,MD10G1307800,MD10G1308000,MD11G1262700,MD11G1231200	7	MD05G1226700,MD09G1099700_novel01,MD03G1019500_novel01,MD11G1021400,MD05G1226800,MD10G1308700,MD05G1226600
GO:0017172	cysteine dioxygenase activity	molecular_function	0.09248	1	2	3303	10	69158	0		2	MD06G1208200,MD14G1218600
GO:0046439	L-cysteine metabolic process	biological_process	0.09248	1	2	3303	10	69158	0		2	MD14G1218600,MD06G1208200
GO:0019229	regulation of vasoconstriction	biological_process	0.092795	1	4	3303	39	69158	3	MD14G1242700_novel07,MD14G1242700_novel23,MD14G1242700_novel01	1	MD05G1345800
GO:0042310	vasoconstriction	biological_process	0.092795	1	4	3303	39	69158	3	MD14G1242700_novel01,MD14G1242700_novel23,MD14G1242700_novel07	1	MD05G1345800
GO:0048038	quinone binding	molecular_function	0.093077	1	4	3303	36	69158	1	Novelgene2670_novel01	3	MD02G1257400,MD13G1102300_novel01,MD04G1248100
GO:0005515	protein binding	molecular_function	0.093933	1	882	3303	19193	69158	447	MD01G1182100,MD12G1166600_novel03,MD05G1211000,MD16G1015200_novel01,MD11G1075200,MD10G1193000,Novelgene1333_novel01,MD09G1003800,MD00G1068800,MD01G1172000,Novelgene3401_novel03,MD01G1169100,MD10G1077300,MD16G1031200_novel02,MD03G1068400,MD10G1057000_novel06,MD17G1087400,MD13G1033600,MD10G1196900,MD05G1256100,MD03G1277600_novel03,MD15G1168400_novel02,MD13G1070600,MD00G1065300_novel23,MD15G1046800,…	435	Novelgene3583_novel01,MD03G1215900,MD06G1122600,MD03G1211800,MD07G1093700_novel01,MD08G1059000,MD08G1222300,MD15G1142000,MD10G1226200_novel01,MD06G1199400,MD02G1020100,MD11G1156100,MD01G1177400,MD15G1052900,MD04G1022400,MD15G1313400,Novelgene0241_novel01,MD08G1068900,MD09G1041500,MD08G1106500,MD05G1213100,MD09G1049400,MD14G1226400_novel03,Novelgene3717_novel01,MD02G1288500_novel01,MD14G1190300,MD…
GO:0006050	mannosamine metabolic process	biological_process	0.094052	1	3	3303	20	69158	3	Novelgene0728_novel04,Novelgene0728_novel02,MD12G1166700	0
GO:0006051	N-acetylmannosamine metabolic process	biological_process	0.094052	1	3	3303	20	69158	3	Novelgene0728_novel04,Novelgene0728_novel02,MD12G1166700	0
GO:0047465	N-acylglucosamine-6-phosphate 2-epimerase activity	molecular_function	0.094052	1	3	3303	20	69158	3	Novelgene0728_novel04,Novelgene0728_novel02,MD12G1166700	0
GO:0009664	plant-type cell wall organization	biological_process	0.09417	1	4	3303	38	69158	3	MD14G1214800,MD15G1153000_novel02,MD14G1214800_novel02	1	MD15G1066500_novel02
GO:0071669	plant-type cell wall organization or biogenesis	biological_process	0.09417	1	4	3303	38	69158	3	MD14G1214800_novel02,MD14G1214800,MD15G1153000_novel02	1	MD15G1066500_novel02
GO:0015996	chlorophyll catabolic process	biological_process	0.094338	1	8	3303	99	69158	4	MD16G1183500,MD12G1013100_novel03,MD16G1165100,MD16G1266900	4	MD02G1060100,MD10G1068500,MD12G1046500,MD07G1186200
GO:0047746	chlorophyllase activity	molecular_function	0.094338	1	8	3303	99	69158	4	MD12G1013100_novel03,MD16G1183500,MD16G1165100,MD16G1266900	4	MD02G1060100,MD10G1068500,MD07G1186200,MD12G1046500
GO:0006754	ATP biosynthetic process	biological_process	0.094548	1	18	3303	267	69158	8	MD15G1263800,MD17G1150300_novel08,MD17G1150300,MD02G1073700_novel01,MD01G1085700,MD17G1070100,MD07G1255800,MD11G1265400_novel05	10	MD16G1207600,MD02G1087100_novel01,MD07G1261100,MD00G1164900,MD17G1003000,MD10G1043200,MD02G1312900_novel01,MD07G1198900,MD11G1265700,MD05G1347300
GO:1901615	organic hydroxy compound metabolic process	biological_process	0.094595	1	15	3303	204	69158	9	MD01G1237400,MD11G1133800_novel02,MD12G1166700,Novelgene0728_novel04,Novelgene0728_novel02,MD17G1051900,MD15G1201000,Novelgene2777_novel01,MD03G1201300	6	MD12G1027700,MD13G1133800,MD09G1281500,MD15G1143000_novel01,MD12G1224000,MD08G1046300
GO:0001614	purinergic nucleotide receptor activity	molecular_function	0.094801	1	1	3303	2	69158	0		1	Novelgene3428_novel01
GO:0004931	extracellular ATP-gated cation channel activity	molecular_function	0.094801	1	1	3303	2	69158	0		1	Novelgene3428_novel01
GO:0014074	response to purine-containing compound	biological_process	0.094801	1	1	3303	2	69158	0		1	Novelgene3428_novel01
GO:0016502	nucleotide receptor activity	molecular_function	0.094801	1	1	3303	2	69158	0		1	Novelgene3428_novel01
GO:0033198	response to ATP	biological_process	0.094801	1	1	3303	2	69158	0		1	Novelgene3428_novel01
GO:0035381	ATP-gated ion channel activity	molecular_function	0.094801	1	1	3303	2	69158	0		1	Novelgene3428_novel01
GO:0035586	purinergic receptor activity	molecular_function	0.094801	1	1	3303	2	69158	0		1	Novelgene3428_novel01
GO:0046683	response to organophosphorus	biological_process	0.094801	1	1	3303	2	69158	0		1	Novelgene3428_novel01
GO:0032957	inositol trisphosphate metabolic process	biological_process	0.095537	1	4	3303	34	69158	3	Novelgene2777_novel01,MD01G1237400,MD17G1051900	1	MD15G1143000_novel01
GO:0043647	inositol phosphate metabolic process	biological_process	0.095537	1	4	3303	34	69158	3	Novelgene2777_novel01,MD17G1051900,MD01G1237400	1	MD15G1143000_novel01
GO:0047325	inositol tetrakisphosphate 1-kinase activity	molecular_function	0.095537	1	4	3303	34	69158	3	Novelgene2777_novel01,MD01G1237400,MD17G1051900	1	MD15G1143000_novel01
GO:0051765	inositol tetrakisphosphate kinase activity	molecular_function	0.095537	1	4	3303	34	69158	3	Novelgene2777_novel01,MD01G1237400,MD17G1051900	1	MD15G1143000_novel01
GO:0052725	inositol-1,3,4-trisphosphate 6-kinase activity	molecular_function	0.095537	1	4	3303	34	69158	3	Novelgene2777_novel01,MD17G1051900,MD01G1237400	1	MD15G1143000_novel01
GO:0052726	inositol-1,3,4-trisphosphate 5-kinase activity	molecular_function	0.095537	1	4	3303	34	69158	3	Novelgene2777_novel01,MD17G1051900,MD01G1237400	1	MD15G1143000_novel01
GO:0004312	fatty acid synthase activity	molecular_function	0.09663	1	9	3303	102	69158	4	MD00G1025800_novel01,MD04G1003300,MD04G1003000_novel01,Novelgene2788_novel01	5	MD08G1046600,MD11G1116500,MD03G1102500,MD07G1187400,MD10G1075000
GO:0005753	mitochondrial proton-transporting ATP synthase complex	cellular_component	0.097742	1	12	3303	171	69158	6	MD17G1150300_novel08,MD15G1263800,MD02G1073700_novel01,MD11G1265400_novel05,MD07G1255800,MD17G1150300	6	MD16G1207600,MD11G1265700,MD00G1164900,MD07G1261100,MD02G1312900_novel01,MD07G1198900
GO:0016872	intramolecular lyase activity	molecular_function	0.098019	1	5	3303	45	69158	5	MD01G1118200,MD07G1233400_novel03,MD01G1167300_novel01,MD07G1186300,MD08G1072900	0
GO:0031297	replication fork processing	biological_process	0.098976	1	1	3303	2	69158	1	MD02G1011200	0
GO:0016670	oxidoreductase activity, acting on a sulfur group of donors, oxygen as acceptor	molecular_function	0.099433	1	6	3303	75	69158	4	MD15G1065000_novel02,MD15G1065000,MD09G1151500,MD11G1123600	2	MD02G1245800,MD02G1246300
GO:0015399	primary active transmembrane transporter activity	molecular_function	0.099794	1	25	3303	484	69158	13	MD11G1313800_novel01,Novelgene0373_novel04,MD01G1085700,MD06G1216900_novel09,MD06G1216900_novel07,MD11G1049800,MD06G1216900_novel04,MD05G1187600_novel04,MD11G1313800_novel04,MD03G1231800,MD17G1284300,MD11G1313300,MD01G1213600	12	MD04G1092800,MD17G1003000,MD04G1194100_novel01,MD02G1087100_novel01,MD11G1203500,MD05G1347300,MD09G1041500,MD17G1161300,MD07G1198900,MD15G1134300,MD10G1043200,MD09G1049400
GO:0015405	P-P-bond-hydrolysis-driven transmembrane transporter activity	molecular_function	0.099794	1	25	3303	484	69158	13	MD03G1231800,MD17G1284300,MD11G1313300,MD01G1213600,MD05G1187600_novel04,MD11G1313800_novel04,MD06G1216900_novel09,MD06G1216900_novel07,MD11G1049800,MD06G1216900_novel04,MD11G1313800_novel01,Novelgene0373_novel04,MD01G1085700	12	MD15G1134300,MD10G1043200,MD09G1049400,MD05G1347300,MD09G1041500,MD17G1161300,MD07G1198900,MD11G1203500,MD04G1092800,MD17G1003000,MD04G1194100_novel01,MD02G1087100_novel01
GO:0046906	tetrapyrrole binding	molecular_function	0.099829	1	68	3303	1111	69158	39	MD05G1081400_novel09,Novelgene2069_novel01,MD14G1210700,MD07G1273000_novel01,MD13G1103500,MD00G1221400,MD08G1243000,Novelgene1498_novel02,MD06G1213800,MD13G1116100,MD08G1242900,MD16G1116200_novel01,MD17G1040100,MD11G1192000_novel14,Novelgene2555_novel01,MD10G1240500,MD15G1395600,Novelgene1497_novel01,MD14G1210700_novel06,MD02G1275100,Novelgene1278_novel01,MD11G1220600,MD09G1087700,MD16G1116200,MD…	29	MD09G1181200,MD15G1075500_novel02,MD16G1141900,MD15G1028700,MD06G1008700,MD05G1345800,MD07G1220800,MD01G1162100,MD15G1436500,MD02G1296000,MD17G1167200,MD09G1071400,MD08G1230700,MD14G1238000_novel01,MD03G1059200,MD17G1100800,MD07G1008600,MD04G1066300,MD17G1259400_novel01,MD13G1049600,MD13G1118500,MD00G1167000,MD07G1238800,MD06G1164700,MD17G1092400,MD15G1251500,MD16G1236000,MD15G1033400,MD02G1026100
GO:0030551	cyclic nucleotide binding	molecular_function	0.099927	1	2	3303	11	69158	1	MD16G1189900	1	MD07G1256700
GO:0008384	IkappaB kinase activity	molecular_function	0.10015	1	2	3303	15	69158	1	MD09G1110800_novel03	1	MD10G1321800
GO:0050792	regulation of viral process	biological_process	0.10052	1	5	3303	57	69158	5	MD11G1313800_novel04,MD16G1266900,MD11G1313300,MD17G1139400,MD11G1313800_novel09	0
GO:0008987	quinolinate synthetase A activity	molecular_function	0.10105	1	3	3303	24	69158	3	MD06G1164800,MD14G1170100_novel05,MD14G1170100	0
GO:0043631	RNA polyadenylation	biological_process	0.10137	1	6	3303	75	69158	4	MD15G1212200,MD17G1263100,MD15G1201700,MD15G1212200_novel01	2	Novelgene0440_novel01,MD13G1055800
GO:0019866	organelle inner membrane	cellular_component	0.10188	1	30	3303	511	69158	18	MD15G1181400_novel02,MD14G1013400,MD17G1150300_novel08,Novelgene1055_novel01,MD15G1263800,MD09G1265200,MD17G1150300,MD02G1190500,MD06G1166200,MD02G1073700_novel01,MD05G1323000,MD05G1114400_novel05,MD11G1228300,MD02G1107800,MD05G1305900,MD02G1154100,MD11G1265400_novel05,MD07G1255800	12	MD16G1207600,MD00G1129800,MD12G1193900_novel01,MD03G1047800,MD00G1164900,MD07G1261100,MD08G1063600_novel04,MD06G1231600,MD07G1198900,MD16G1113800,MD02G1312900_novel01,MD11G1265700
GO:0072350	tricarboxylic acid metabolic process	biological_process	0.10305	1	7	3303	96	69158	3	MD03G1242000_novel01,MD14G1015100_novel09,MD03G1277600	4	MD04G1215600,Novelgene0756_novel01,MD15G1130200,MD12G1205900
GO:0016108	tetraterpenoid metabolic process	biological_process	0.10325	1	15	3303	206	69158	9	MD00G1049000_novel01,MD06G1049200_novel01,MD02G1258500,MD11G1231900,MD02G1306200,MD05G1112000,MD07G1018400_novel02,MD06G1049200,MD17G1132400_novel02	6	MD05G1157000,MD14G1100100,MD00G1178300,MD05G1123600,MD02G1083500,MD00G1013300
GO:0016109	tetraterpenoid biosynthetic process	biological_process	0.10325	1	15	3303	206	69158	9	MD17G1132400_novel02,MD06G1049200,MD05G1112000,MD07G1018400_novel02,MD02G1258500,MD11G1231900,MD02G1306200,MD00G1049000_novel01,MD06G1049200_novel01	6	MD00G1013300,MD02G1083500,MD05G1123600,MD14G1100100,MD00G1178300,MD05G1157000
GO:0016116	carotenoid metabolic process	biological_process	0.10325	1	15	3303	206	69158	9	MD07G1018400_novel02,MD05G1112000,MD00G1049000_novel01,MD06G1049200_novel01,MD02G1258500,MD02G1306200,MD11G1231900,MD06G1049200,MD17G1132400_novel02	6	MD14G1100100,MD00G1178300,MD05G1157000,MD02G1083500,MD00G1013300,MD05G1123600
GO:0016117	carotenoid biosynthetic process	biological_process	0.10325	1	15	3303	206	69158	9	MD06G1049200,MD17G1132400_novel02,MD07G1018400_novel02,MD05G1112000,MD00G1049000_novel01,MD06G1049200_novel01,MD02G1258500,MD11G1231900,MD02G1306200	6	MD02G1083500,MD00G1013300,MD05G1123600,MD14G1100100,MD00G1178300,MD05G1157000
GO:0071949	FAD binding	molecular_function	0.10346	1	21	3303	325	69158	12	MD17G1132400_novel02,MD06G1049200,MD02G1258500,MD02G1306200,MD07G1290500,MD15G1263800,MD00G1049000_novel01,MD05G1112000,MD07G1018400_novel02,MD11G1231900,MD01G1195100,MD06G1049200_novel01	9	MD05G1215100,MD05G1123600,MD14G1100100,MD00G1178300,MD09G1111400,MD13G1216700_novel01,MD17G1014800,MD16G1250700_novel01,MD15G1261600
GO:0051082	unfolded protein binding	molecular_function	0.10361	1	29	3303	443	69158	18	MD14G1029300,MD03G1246100_novel01,MD12G1144800,MD03G1126900,MD15G1209400_novel01,MD01G1102500,MD12G1158600,MD07G1288100,MD05G1032800_novel02,MD10G1094200,MD14G1045000,Novelgene1333_novel01,MD01G1236200,MD16G1119600_novel01,MD02G1158400_novel01,MD09G1110800_novel03,MD13G1119200_novel01,MD11G1014500_novel03	11	MD08G1124100,MD07G1062300,MD12G1242900,MD04G1247000,MD04G1045300,MD04G1131700,MD04G1225700,MD01G1175600,MD01G1175600_novel04,MD07G1279200,MD09G1266100
GO:0046149	pigment catabolic process	biological_process	0.10379	1	8	3303	101	69158	4	MD16G1266900,MD16G1165100,MD12G1013100_novel03,MD16G1183500	4	MD07G1186200,MD12G1046500,MD10G1068500,MD02G1060100
GO:0007517	muscle organ development	biological_process	0.10402	1	1	3303	2	69158	0		1	MD06G1066000
GO:0061061	muscle structure development	biological_process	0.10402	1	1	3303	2	69158	0		1	MD06G1066000
GO:0016211	ammonia ligase activity	molecular_function	0.10616	1	6	3303	67	69158	2	MD11G1221200_novel01,MD11G1221200	4	MD16G1181300,MD13G1180400,MD13G1277900,MD17G1268700
GO:0016880	acid-ammonia (or amide) ligase activity	molecular_function	0.10616	1	6	3303	67	69158	2	MD11G1221200,MD11G1221200_novel01	4	MD17G1268700,MD13G1277900,MD13G1180400,MD16G1181300
GO:0051766	inositol trisphosphate kinase activity	molecular_function	0.10693	1	5	3303	49	69158	4	MD17G1051900,MD14G1120900,MD01G1237400,Novelgene2777_novel01	1	MD15G1143000_novel01
GO:0003688	DNA replication origin binding	molecular_function	0.10711	1	2	3303	13	69158	1	MD04G1081700_novel01	1	MD09G1049400
GO:0009719	response to endogenous stimulus	biological_process	0.10721	1	18	3303	300	69158	6	MD15G1380400,MD07G1297400_novel01,MD13G1069200,MD15G1359400,MD14G1148500,MD12G1072600	12	MD01G1083400,Novelgene3428_novel01,Novelgene3468_novel01,MD14G1131900,MD02G1025500,MD05G1113100,Novelgene1063_novel01,MD15G1014200,MD16G1247200,MD11G1132400,Novelgene1506_novel01,MD09G1139200_novel01
GO:0007600	sensory perception	biological_process	0.10756	1	9	3303	123	69158	4	MD12G1233500,MD16G1189900,MD02G1048800,MD14G1017300	5	MD11G1208700_novel01,MD08G1171700,MD07G1256700,MD11G1310800_novel01,MD02G1043500
GO:0050877	neurological system process	biological_process	0.10756	1	9	3303	123	69158	4	MD16G1189900,MD14G1017300,MD02G1048800,MD12G1233500	5	MD11G1310800_novel01,MD07G1256700,MD08G1171700,MD02G1043500,MD11G1208700_novel01
GO:0003924	GTPase activity	molecular_function	0.10807	1	73	3303	1469	69158	52	Novelgene0989_novel01,MD11G1264700,MD11G1310700_novel03,MD09G1193400_novel02,MD11G1313800_novel01,MD09G1017000,MD01G1213600,MD10G1077700,MD11G1005100,MD10G1038200,MD08G1210600,MD11G1304000,MD02G1229500,MD08G1119000,MD09G1196600,MD10G1016500_novel01,MD05G1010800,MD17G1284300,MD09G1288000,MD00G1033600,MD11G1145400_novel04,MD05G1177400,MD05G1187600_novel04,MD08G1012800,MD11G1049800,MD11G1145400_nove…	21	MD15G1134300,Novelgene3296_novel01,MD05G1042600,MD10G1289400,MD09G1049400,MD04G1243700,MD09G1041500,MD15G1010300,MD14G1103900,MD13G1243500,MD02G1254900,MD07G1270800,MD04G1092800,MD03G1267900,MD11G1203500,MD13G1020000,MD07G1308500_novel01,MD02G1166800,MD12G1035600,MD17G1001700,MD11G1189900_novel03
GO:0004655	porphobilinogen synthase activity	molecular_function	0.10846	1	2	3303	12	69158	0		2	MD08G1161600,MD15G1346700
GO:0045226	extracellular polysaccharide biosynthetic process	biological_process	0.10852	1	2	3303	14	69158	2	MD12G1193700_novel01,MD04G1178100	0
GO:0045227	capsule polysaccharide biosynthetic process	biological_process	0.10852	1	2	3303	14	69158	2	MD12G1193700_novel01,MD04G1178100	0
GO:0045230	capsule organization	biological_process	0.10852	1	2	3303	14	69158	2	MD04G1178100,MD12G1193700_novel01	0
GO:0046379	extracellular polysaccharide metabolic process	biological_process	0.10852	1	2	3303	14	69158	2	MD12G1193700_novel01,MD04G1178100	0
GO:0070085	glycosylation	biological_process	0.10877	1	24	3303	382	69158	15	MD13G1003300_novel18,MD17G1097500_novel01,MD16G1101100,MD02G1248200,MD15G1079400,MD10G1187800,MD10G1111300,MD02G1248100,MD05G1081600,MD06G1058200,MD13G1100100,MD04G1190900,MD13G1093700,MD06G1212300_novel01,MD13G1063300	9	MD05G1201000,MD08G1235900,MD06G1099700,MD12G1156200,Novelgene3730_novel01,MD13G1071300,MD17G1007200,MD02G1060500,Novelgene3730_novel03
GO:0051015	actin filament binding	molecular_function	0.10889	1	3	3303	23	69158	3	Novelgene1479_novel01,MD09G1270500,MD16G1080800	0
GO:0004612	phosphoenolpyruvate carboxykinase (ATP) activity	molecular_function	0.10959	1	3	3303	22	69158	0		3	MD17G1001700,MD01G1046200_novel01,MD10G1043800
GO:0031124	mRNA 3'-end processing	biological_process	0.1098	1	5	3303	51	69158	4	MD05G1038100,MD15G1212200,MD14G1227000,MD15G1212200_novel01	1	MD10G1101800
GO:0008483	transaminase activity	molecular_function	0.11043	1	7	3303	79	69158	4	MD05G1110800,MD12G1184100_novel01,MD03G1234800_novel01,MD12G1184100	3	MD12G1227000,MD09G1139200_novel01,MD10G1260100
GO:0016769	transferase activity, transferring nitrogenous groups	molecular_function	0.11043	1	7	3303	79	69158	4	MD05G1110800,MD12G1184100_novel01,MD03G1234800_novel01,MD12G1184100	3	MD12G1227000,MD09G1139200_novel01,MD10G1260100
GO:0033692	cellular polysaccharide biosynthetic process	biological_process	0.11114	1	19	3303	367	69158	13	MD13G1078600_novel24,MD06G1203900,MD15G1415100_novel03,MD12G1257700,MD04G1240800,MD10G1295000_novel03,MD00G1026700,MD14G1215200,MD12G1193700_novel01,MD05G1291500,MD17G1240300,MD04G1178100,MD15G1415100	6	MD14G1132200,MD03G1029000,MD02G1211500,MD03G1028800,MD05G1081200,MD00G1140800
GO:0031419	cobalamin binding	molecular_function	0.11134	1	3	3303	27	69158	2	Novelgene1278_novel01,MD16G1183500	1	MD02G1026100
GO:0052547	regulation of peptidase activity	biological_process	0.11145	1	4	3303	40	69158	1	MD14G1192200	3	MD04G1092800,MD12G1126700,MD13G1095500
GO:0052548	regulation of endopeptidase activity	biological_process	0.11145	1	4	3303	40	69158	1	MD14G1192200	3	MD13G1095500,MD12G1126700,MD04G1092800
GO:0030145	manganese ion binding	molecular_function	0.11169	1	7	3303	90	69158	2	MD12G1195300_novel01,MD12G1195300_novel07	5	MD16G1106800,MD15G1203700,MD13G1106700,MD16G1106800_novel01,MD13G1106700_novel01
GO:0019842	vitamin binding	molecular_function	0.11219	1	12	3303	172	69158	8	MD00G1054500,Novelgene1278_novel01,MD15G1151700_novel03,MD16G1015100,MD16G1183500,MD03G1285900,MD15G1151700,MD16G1083900	4	MD16G1046400,MD09G1092400,MD13G1045100,MD02G1026100
GO:1990204	oxidoreductase complex	cellular_component	0.11256	1	13	3303	175	69158	3	MD14G1013400,MD05G1188500,MD10G1176000	10	MD06G1231600,MD09G1146300,MD07G1190900,MD01G1004300,MD02G1004100,MD03G1200900,MD11G1227900,MD10G1311700,MD07G1008600,MD03G1173700_novel01
GO:0005886	plasma membrane	cellular_component	0.11274	1	53	3303	985	69158	31	MD08G1099600_novel01,MD12G1131500,MD05G1146000,MD17G1177700,MD11G1134600,MD11G1070100,MD16G1229000,MD04G1076400,MD15G1184100,MD04G1130000,MD04G1078900,MD16G1121700,MD15G1147100,MD15G1081800_novel02,MD03G1198200,MD12G1132900_novel01,MD17G1240300,MD00G1101700,Novelgene3018_novel01,Novelgene3154_novel01,MD06G1002600,MD05G1242300,MD13G1034900_novel01,MD03G1066200,MD10G1295000_novel03,MD11G1183500_nov…	22	MD01G1209200,MD06G1127900,MD10G1195600,MD09G1179800,MD01G1209100,MD10G1289400,MD17G1183700,MD02G1211500,MD02G1101600,MD02G1060500,MD14G1017700,MD04G1093600_novel01,MD03G1224300,MD10G1153600_novel01,MD02G1038100,MD06G1131600,MD10G1313800,MD10G1334300,Novelgene3428_novel01,MD02G1254400,MD06G1228800_novel01,MD07G1206200
GO:0045261	proton-transporting ATP synthase complex, catalytic core F(1)	cellular_component	0.11355	1	6	3303	69	69158	3	MD15G1263800,MD07G1255800,MD11G1265400_novel05	3	MD05G1347300,MD11G1265700,MD07G1198900
GO:0005096	GTPase activator activity	molecular_function	0.11386	1	16	3303	249	69158	5	MD00G1207300,MD05G1324100,MD05G1324100_novel07,MD10G1301800,MD13G1110100	11	MD13G1042200_novel01,MD07G1037300_novel03,MD02G1164300_novel02,MD14G1226400_novel03,MD08G1026400_novel02,MD16G1043000,MD06G1215800,MD05G1272000,MD13G1042200,Novelgene0234_novel01,MD06G1215800_novel01
GO:0009055	electron carrier activity	molecular_function	0.11392	1	50	3303	866	69158	35	MD03G1277900,MD02G1028600,MD10G1193000,MD13G1134500_novel02,Novelgene0520_novel01,MD15G1170400,MD02G1190500,MD09G1019100,MD09G1176800,MD13G1134500,MD10G1278300_novel01,MD05G1309500,MD09G1029300,MD02G1028700,MD17G1031400,MD05G1035900,MD02G1199000,MD05G1012200,MD09G1259600,MD08G1213100,MD15G1066300,MD02G1028800,MD11G1183800,MD05G1357200_novel01,MD17G1019700_novel01,MD15G1170100,MD13G1009300,MD15G11…	15	MD11G1244900_novel01,MD08G1007200_novel01,MD15G1285800,MD07G1189500,MD15G1006300,MD11G1173900,MD13G1080800,MD17G1188300,Novelgene1989_novel01,MD14G1238000_novel01,MD07G1008600,MD16G1113800,MD16G1094400,MD11G1182500,MD09G1207300
GO:0010506	regulation of autophagy	biological_process	0.1142	1	16	3303	244	69158	8	MD07G1143800_novel04,MD14G1162200_novel05,MD07G1143800_novel02,MD17G1098700,MD01G1074700,MD07G1143800_novel18,MD09G1110800_novel03,MD09G1110800_novel01	8	MD16G1013200_novel02,MD06G1205700,MD03G1051900,MD07G1236900,MD14G1069500,MD16G1013200_novel01,MD15G1361100,MD13G1226700
GO:0002694	regulation of leukocyte activation	biological_process	0.11501	1	2	3303	12	69158	1	MD05G1156100_novel01	1	MD05G1155900
GO:0050865	regulation of cell activation	biological_process	0.11501	1	2	3303	12	69158	1	MD05G1156100_novel01	1	MD05G1155900
GO:0051249	regulation of lymphocyte activation	biological_process	0.11501	1	2	3303	12	69158	1	MD05G1156100_novel01	1	MD05G1155900
GO:0006305	DNA alkylation	biological_process	0.11533	1	4	3303	43	69158	3	MD13G1245300,MD09G1027200,MD03G1215400	1	MD15G1434900
GO:0006306	DNA methylation	biological_process	0.11533	1	4	3303	43	69158	3	MD03G1215400,MD13G1245300,MD09G1027200	1	MD15G1434900
GO:0044728	DNA methylation or demethylation	biological_process	0.11533	1	4	3303	43	69158	3	MD09G1027200,MD13G1245300,MD03G1215400	1	MD15G1434900
GO:0016298	lipase activity	molecular_function	0.11614	1	5	3303	54	69158	3	MD04G1060300,MD14G1165900,MD06G1053300	2	MD01G1153000,MD17G1020800
GO:0010035	response to inorganic substance	biological_process	0.11617	1	12	3303	174	69158	10	MD08G1004500,MD02G1140200_novel02,MD02G1139700,MD14G1170300,MD02G1140200,MD05G1081300,MD15G1253900,MD16G1226800,MD15G1003900,MD02G1139900	2	MD15G1382000,Novelgene1701_novel01
GO:0020037	heme binding	molecular_function	0.11625	1	65	3303	1066	69158	37	MD00G1221400_novel02,MD06G1119300,MD05G1081500,MD04G1002500,MD05G1081400,MD02G1092100,MD14G1222800,Novelgene1498_novel01,MD06G1142900,MD03G1088100,MD11G1220600,MD02G1275100,MD16G1116200,MD09G1087700,MD09G1259600,MD08G1213100,MD16G1116100,MD03G1281500,MD17G1040100,MD16G1116200_novel01,MD13G1116100,MD08G1242900,MD11G1192000_novel14,MD10G1240500,Novelgene2555_novel01,Novelgene1497_novel01,MD14G12107…	28	MD17G1092400,MD15G1251500,MD06G1164700,MD15G1033400,MD16G1236000,MD04G1066300,MD13G1049600,MD13G1118500,MD00G1167000,MD17G1259400_novel01,MD07G1238800,MD08G1230700,MD14G1238000_novel01,MD17G1100800,MD03G1059200,MD07G1008600,MD16G1141900,MD09G1181200,MD15G1075500_novel02,MD05G1345800,MD15G1028700,MD06G1008700,MD07G1220800,MD01G1162100,MD15G1436500,MD02G1296000,MD17G1167200,MD09G1071400
GO:0016010	dystrophin-associated glycoprotein complex	cellular_component	0.11679	1	5	3303	56	69158	4	MD15G1147000_novel02,MD03G1066200,MD15G1147100,MD16G1229000	1	MD10G1153600_novel01
GO:0005212	structural constituent of eye lens	molecular_function	0.11705	1	2	3303	19	69158	2	MD04G1079500,MD03G1285800_novel01	0
GO:0051273	beta-glucan metabolic process	biological_process	0.1192	1	18	3303	331	69158	13	MD05G1291500,MD02G1019200,MD15G1162900,MD17G1240300,MD15G1415100,MD15G1162900_novel04,MD06G1203900,MD15G1415100_novel03,MD12G1257700,MD15G1162900_novel03,MD04G1240800,MD14G1215200,MD10G1295000_novel03	5	MD02G1211500,MD03G1028800,MD00G1140800,MD14G1132200,MD03G1029000
GO:0016437	tRNA cytidylyltransferase activity	molecular_function	0.11922	1	2	3303	11	69158	1	MD15G1023600	1	MD01G1139300
GO:0043605	cellular amide catabolic process	biological_process	0.11929	1	2	3303	12	69158	2	Novelgene1830_novel01,MD14G1185400_novel01	0
GO:0000287	magnesium ion binding	molecular_function	0.11993	1	27	3303	415	69158	15	MD09G1151500,MD15G1150600,MD15G1151700_novel03,MD03G1231800,MD04G1120600_novel01,MD01G1237400,MD00G1054500,MD17G1051900,MD05G1029700_novel01,Novelgene2777_novel01,MD12G1137900,MD15G1151700,MD16G1006900,Novelgene0373_novel04,MD01G1052700	12	MD05G1107300,MD16G1058700,MD15G1143000_novel01,MD17G1091300,MD05G1113100,MD10G1216200,MD16G1191300,Novelgene3468_novel01,MD11G1208700,MD17G1080400,MD14G1218400,Novelgene0928_novel01
GO:0060429	epithelium development	biological_process	0.12035	1	9	3303	121	69158	3	MD02G1028700,MD16G1200000,MD17G1119200	6	MD02G1164300_novel02,MD12G1059100,MD04G1175900,MD06G1037900_novel01,MD11G1239200,MD07G1214700
GO:0015562	efflux transmembrane transporter activity	molecular_function	0.1205	1	1	3303	4	69158	0		1	MD07G1187400
GO:0034639	L-amino acid efflux transmembrane transporter activity	molecular_function	0.1205	1	1	3303	4	69158	0		1	MD07G1187400
GO:0004497	monooxygenase activity	molecular_function	0.12111	1	19	3303	284	69158	11	MD06G1049200_novel01,MD07G1018400_novel02,MD05G1112000,MD00G1083500,Novelgene0728_novel02,MD07G1290500,MD02G1306200,MD05G1133000,MD06G1049200,MD12G1166700,Novelgene0728_novel04	8	MD11G1214000,MD09G1064700,MD17G1014800,MD05G1326000,MD05G1123600,MD17G1148900,MD06G1199000,MD11G1149200
GO:0032784	regulation of DNA-templated transcription, elongation	biological_process	0.12199	1	6	3303	70	69158	4	MD01G1206800,MD07G1277400_novel02,MD07G1277400,MD15G1014900	2	MD00G1140800,MD16G1134300
GO:0009725	response to hormone	biological_process	0.12304	1	17	3303	284	69158	6	MD07G1297400_novel01,MD15G1380400,MD13G1069200,MD15G1359400,MD14G1148500,MD12G1072600	11	MD01G1083400,Novelgene3468_novel01,MD14G1131900,MD05G1113100,MD02G1025500,Novelgene1063_novel01,Novelgene1506_novel01,MD15G1014200,MD16G1247200,MD11G1132400,MD09G1139200_novel01
GO:0016053	organic acid biosynthetic process	biological_process	0.12305	1	65	3303	1199	69158	33	MD02G1119600_novel01,MD01G1138900,MD13G1273200,MD01G1052700,MD13G1072900,Novelgene0312_novel01,Novelgene2788_novel01,MD00G1026700,MD12G1166700,MD15G1233400_novel01,MD11G1221200_novel01,MD03G1205300,MD01G1208300,MD02G1119600,MD02G1127500,MD14G1015100_novel09,MD16G1111100_novel07,MD00G1025800_novel01,MD05G1268900_novel01,Novelgene0728_novel04,MD03G1268700_novel02,MD05G1081400_novel09,MD03G1277600,M…	32	MD03G1102500,MD08G1118800,MD02G1049800,MD10G1075000,MD16G1041000,MD11G1214000,MD16G1181300,MD01G1113900,MD16G1193500,MD13G1277900,MD17G1268700,MD11G1116500,MD03G1224100,MD07G1278900,Novelgene3296_novel01,MD04G1215600,MD13G1180400,MD03G1104900,MD14G1111400,MD02G1165400_novel04,MD03G1103900,MD17G1247400,MD11G1131300_novel03,Novelgene0756_novel01,MD12G1205900,MD07G1187400,MD13G1112000,MD02G1061100,M…
GO:0046394	carboxylic acid biosynthetic process	biological_process	0.12305	1	65	3303	1199	69158	33	Novelgene0312_novel01,MD02G1119600_novel01,MD01G1138900,MD13G1273200,MD01G1052700,MD13G1072900,MD01G1208300,MD02G1119600,MD03G1205300,MD02G1127500,MD14G1015100_novel09,Novelgene2788_novel01,MD00G1026700,MD15G1233400_novel01,MD12G1166700,MD11G1221200_novel01,MD03G1268700_novel02,MD16G1111100_novel07,MD00G1025800_novel01,MD05G1268900_novel01,Novelgene0728_novel04,MD11G1221200,Novelgene2106_novel01,…	32	MD11G1214000,MD01G1113900,MD16G1181300,MD03G1102500,MD02G1049800,MD08G1118800,MD16G1041000,MD10G1075000,Novelgene3296_novel01,MD04G1215600,MD13G1180400,MD03G1104900,MD13G1277900,MD16G1193500,MD11G1116500,MD17G1268700,MD03G1224100,MD07G1278900,MD17G1247400,MD11G1131300_novel03,MD12G1205900,Novelgene0756_novel01,MD07G1187400,MD14G1111400,MD02G1165400_novel04,MD03G1103900,MD13G1112000,MD02G1061100,M…
GO:0030212	hyaluronan metabolic process	biological_process	0.12306	1	2	3303	12	69158	2	MD09G1291600_novel06,MD04G1054400	0
GO:1903510	mucopolysaccharide metabolic process	biological_process	0.12306	1	2	3303	12	69158	2	MD09G1291600_novel06,MD04G1054400	0
GO:0009260	ribonucleotide biosynthetic process	biological_process	0.1237	1	27	3303	449	69158	13	MD17G1165300,MD16G1006900,MD17G1150300,MD02G1073700_novel01,MD01G1085700,MD14G1105600,MD15G1263800,MD17G1150300_novel08,MD17G1070100,MD07G1255800,MD11G1265400_novel05,MD12G1150100_novel01,MD13G1093600_novel03	14	MD02G1087100_novel01,MD07G1261100,MD00G1164900,MD17G1003000,MD15G1097900,Novelgene3468_novel01,MD16G1207600,MD02G1312900_novel01,MD07G1198900,MD05G1113100,MD05G1347300,MD11G1265700,MD10G1043200,MD13G1092200
GO:0046390	ribose phosphate biosynthetic process	biological_process	0.1237	1	27	3303	449	69158	13	MD14G1105600,MD15G1263800,MD17G1150300_novel08,MD17G1165300,MD16G1006900,MD17G1150300,MD02G1073700_novel01,MD01G1085700,MD12G1150100_novel01,MD13G1093600_novel03,MD17G1070100,MD07G1255800,MD11G1265400_novel05	14	Novelgene3468_novel01,MD16G1207600,MD02G1087100_novel01,MD07G1261100,MD17G1003000,MD00G1164900,MD15G1097900,MD10G1043200,MD13G1092200,MD02G1312900_novel01,MD07G1198900,MD05G1113100,MD05G1347300,MD11G1265700
GO:0065008	regulation of biological quality	biological_process	0.12403	1	89	3303	1669	69158	50	MD05G1309500,MD14G1192200,MD14G1242700_novel23,MD03G1277900,MD10G1221000,MD03G1066200,MD17G1278100,MD17G1270700,MD10G1202900_novel01,MD15G1147000_novel02,MD15G1190400,MD13G1150700,MD15G1007300,MD13G1009300,MD04G1001900,MD00G1040600,MD12G1129600,MD11G1206900,MD10G1288100_novel01,MD00G1008400,MD14G1004100,MD06G1110300,MD05G1126500_novel01,MD09G1029300,MD02G1158600,Novelgene0520_novel01,MD13G1095600…	39	MD05G1126500_novel02,MD11G1244900_novel01,MD15G1398000,MD07G1189500,MD03G1001300,MD00G1140800,MD08G1007500,MD17G1218300,MD10G1289400,MD06G1205700,MD16G1094200,MD08G1071200,MD16G1094600,MD06G1195500,MD16G1094400,MD09G1238500,MD13G1093200,MD03G1226200,MD05G1345800,MD08G1101500,MD04G1092800,MD10G1311900,MD15G1006700,MD06G1228800_novel01,MD05G1026300,MD05G1346800,MD05G1082500,MD16G1139700,MD13G122670…
GO:0004838	L-tyrosine:2-oxoglutarate aminotransferase activity	molecular_function	0.12466	1	2	3303	13	69158	1	MD05G1110800	1	MD12G1227000
GO:0070547	L-tyrosine aminotransferase activity	molecular_function	0.12466	1	2	3303	13	69158	1	MD05G1110800	1	MD12G1227000
GO:0000151	ubiquitin ligase complex	cellular_component	0.12474	1	49	3303	826	69158	37	MD17G1030200_novel03,Novelgene2065_novel01,MD15G1237800,MD07G1125100,Novelgene2629_novel01,MD10G1239000,MD05G1314700,MD14G1128800,MD04G1178100,MD12G1165500,MD07G1233300_novel01,MD08G1061600,MD03G1146100,MD17G1236500,MD03G1034800_novel02,MD13G1089200_novel01,Novelgene2028_novel01,MD02G1123800,MD03G1034800,MD15G1115700_novel01,MD08G1190600,MD02G1020600,MD12G1193700_novel01,MD13G1033600,MD15G1115700…	12	MD06G1122600,MD12G1193900_novel01,MD01G1228600,Novelgene3011_novel01,MD12G1109100,MD02G1239200,MD11G1071500,MD13G1070100,Novelgene2495_novel01,MD01G1107300,MD14G1172000,MD06G1088300
GO:0005791	rough endoplasmic reticulum	cellular_component	0.12508	1	6	3303	73	69158	6	MD15G1151700,MD11G1310700_novel03,MD11G1304000,MD03G1287500_novel03,MD11G1304000_novel01,MD15G1151700_novel03	0
GO:0030867	rough endoplasmic reticulum membrane	cellular_component	0.12508	1	6	3303	73	69158	6	MD15G1151700_novel03,MD11G1304000_novel01,MD11G1304000,MD03G1287500_novel03,MD15G1151700,MD11G1310700_novel03	0
GO:0018143	nucleic acid-protein covalent cross-linking	biological_process	0.12514	1	2	3303	15	69158	2	MD07G1306300_novel03,MD07G1306300	0
GO:0002064	epithelial cell development	biological_process	0.12519	1	7	3303	83	69158	3	MD17G1119200,MD02G1028700,MD16G1200000	4	MD06G1037900_novel01,MD07G1214700,MD11G1239200,MD02G1164300_novel02
GO:0002065	columnar/cuboidal epithelial cell differentiation	biological_process	0.12519	1	7	3303	83	69158	3	MD02G1028700,MD16G1200000,MD17G1119200	4	MD11G1239200,MD02G1164300_novel02,MD06G1037900_novel01,MD07G1214700
GO:0002066	columnar/cuboidal epithelial cell development	biological_process	0.12519	1	7	3303	83	69158	3	MD02G1028700,MD16G1200000,MD17G1119200	4	MD11G1239200,MD02G1164300_novel02,MD06G1037900_novel01,MD07G1214700
GO:0005213	structural constituent of chorion	molecular_function	0.12519	1	7	3303	83	69158	3	MD17G1119200,MD16G1200000,MD02G1028700	4	MD07G1214700,MD06G1037900_novel01,MD02G1164300_novel02,MD11G1239200
GO:0007292	female gamete generation	biological_process	0.12519	1	7	3303	83	69158	3	MD17G1119200,MD16G1200000,MD02G1028700	4	MD07G1214700,MD06G1037900_novel01,MD02G1164300_novel02,MD11G1239200
GO:0007304	chorion-containing eggshell formation	biological_process	0.12519	1	7	3303	83	69158	3	MD17G1119200,MD02G1028700,MD16G1200000	4	MD06G1037900_novel01,MD07G1214700,MD11G1239200,MD02G1164300_novel02
GO:0030703	eggshell formation	biological_process	0.12519	1	7	3303	83	69158	3	MD02G1028700,MD16G1200000,MD17G1119200	4	MD11G1239200,MD02G1164300_novel02,MD06G1037900_novel01,MD07G1214700
GO:0030707	ovarian follicle cell development	biological_process	0.12519	1	7	3303	83	69158	3	MD17G1119200,MD02G1028700,MD16G1200000	4	MD06G1037900_novel01,MD07G1214700,MD11G1239200,MD02G1164300_novel02
GO:0048477	oogenesis	biological_process	0.12519	1	7	3303	83	69158	3	MD16G1200000,MD02G1028700,MD17G1119200	4	MD02G1164300_novel02,MD11G1239200,MD07G1214700,MD06G1037900_novel01
GO:0019033	viral tegument	cellular_component	0.12525	1	5	3303	64	69158	3	MD04G1081700,MD04G1081700_novel03,MD04G1081700_novel01	2	MD13G1210900,MD11G1206400
GO:0000275	mitochondrial proton-transporting ATP synthase complex, catalytic core F(1)	cellular_component	0.12625	1	5	3303	57	69158	3	MD15G1263800,MD11G1265400_novel05,MD07G1255800	2	MD07G1198900,MD11G1265700
GO:0000152	nuclear ubiquitin ligase complex	cellular_component	0.12651	1	48	3303	803	69158	36	MD14G1230200_novel01,MD04G1151400,MD05G1061300_novel01,MD15G1115700,MD15G1160000,MD02G1105700_novel01,MD15G1079700_novel03,Novelgene2028_novel01,MD08G1190600,MD02G1020600,MD12G1193700_novel01,MD13G1033600,MD03G1034800,MD02G1123800,MD15G1115700_novel01,MD02G1313900,MD15G1046800,MD14G1084200,MD06G1220700_novel04,MD12G1165500_novel03,MD15G1079700,MD07G1125100,Novelgene2629_novel01,MD15G1237800,Novel…	12	MD13G1070100,Novelgene2495_novel01,MD01G1107300,MD06G1088300,MD14G1172000,MD12G1193900_novel01,MD06G1122600,MD11G1071500,Novelgene3011_novel01,MD12G1109100,MD02G1239200,MD01G1228600
GO:0005680	anaphase-promoting complex	cellular_component	0.12651	1	48	3303	803	69158	36	Novelgene2629_novel01,MD07G1125100,Novelgene2065_novel01,MD15G1237800,MD03G1034800_novel02,MD13G1089200_novel01,MD08G1061600,MD03G1146100,MD12G1165500,MD07G1233300_novel01,MD17G1236500,MD04G1178100,MD14G1128800,MD05G1314700,MD10G1239000,MD15G1079700_novel03,MD02G1105700_novel01,MD15G1160000,MD15G1115700,MD14G1230200_novel01,MD05G1061300_novel01,MD04G1151400,MD15G1115700_novel01,MD03G1034800,MD02G…	12	MD06G1122600,MD12G1193900_novel01,MD02G1239200,MD12G1109100,Novelgene3011_novel01,MD11G1071500,MD01G1228600,Novelgene2495_novel01,MD13G1070100,MD14G1172000,MD06G1088300,MD01G1107300
GO:0031461	cullin-RING ubiquitin ligase complex	cellular_component	0.12651	1	48	3303	803	69158	36	Novelgene2065_novel01,MD15G1237800,Novelgene2629_novel01,MD07G1125100,MD14G1128800,MD05G1314700,MD04G1178100,MD10G1239000,MD13G1089200_novel01,MD03G1034800_novel02,MD12G1165500,MD07G1233300_novel01,MD03G1146100,MD08G1061600,MD17G1236500,MD03G1034800,MD02G1123800,MD15G1115700_novel01,MD02G1020600,MD08G1190600,MD13G1033600,MD12G1193700_novel01,Novelgene2028_novel01,MD15G1079700_novel03,MD15G1160000…	12	MD06G1122600,MD12G1193900_novel01,MD01G1228600,Novelgene3011_novel01,MD02G1239200,MD12G1109100,MD11G1071500,Novelgene2495_novel01,MD13G1070100,MD14G1172000,MD06G1088300,MD01G1107300
GO:0004810	tRNA adenylyltransferase activity	molecular_function	0.12688	1	3	3303	24	69158	2	MD14G1105600,MD15G1023600	1	MD01G1139300
GO:1901135	carbohydrate derivative metabolic process	biological_process	0.12754	1	122	3303	2302	69158	66	MD10G1056800_novel08,MD02G1073700_novel01,MD00G1026700,MD07G1026300,MD06G1166200,MD17G1165300,MD16G1010900,MD12G1166700,MD15G1421500,MD10G1143400,MD09G1110700,MD07G1268800_novel27,MD10G1061900,MD05G1081600,MD15G1286400_novel02,MD15G1079400,MD16G1101100,Novelgene3672_novel01,MD05G1163900,MD12G1018800_novel01,MD16G1006900,MD17G1180800,MD13G1241000,MD13G1003300_novel18,MD17G1150300_novel08,MD14G1105…	56	MD08G1063600_novel04,MD05G1215100,MD14G1129900,MD02G1087100_novel01,MD07G1237000,MD06G1099700,MD02G1240900,MD10G1153600_novel01,MD16G1174000,MD05G1201000,MD07G1198900,MD01G1177400,MD06G1231600,MD11G1251600_novel01,MD17G1003000,MD04G1136300,MD08G1235900,MD16G1207600,MD09G1064200,MD07G1188700,MD12G1089200,MD02G1060500,MD15G1288700,MD02G1130800_novel01,MD04G1204500,MD02G1211500,MD05G1107300,MD04G124…
GO:0060589	nucleoside-triphosphatase regulator activity	molecular_function	0.1277	1	27	3303	471	69158	12	MD05G1324100_novel07,MD12G1177600,MD05G1324100,MD00G1207300,MD00G1065300_novel23,MD12G1145000,MD09G1110800_novel03,MD17G1271400,MD03G1193500,MD10G1301800,MD11G1209700,MD13G1110100	15	MD00G1103800,MD02G1164300_novel02,MD14G1226400_novel03,MD17G1110100,MD07G1037300_novel03,MD13G1042200_novel01,MD13G1042200,MD05G1047100,Novelgene0234_novel01,MD06G1215800_novel01,MD05G1272000,MD08G1026400_novel02,MD16G1043000,MD09G1119200,MD06G1215800
GO:0000160	phosphorelay signal transduction system	biological_process	0.12785	1	21	3303	390	69158	10	MD06G1197300_novel01,MD04G1056200,MD01G1114400_novel01,MD06G1039500_novel02,MD02G1249800,MD01G1228200,MD07G1299100,MD01G1228200_novel09,MD16G1014900,MD15G1021600	11	MD03G1224300,MD02G1134400,MD08G1059000,MD16G1084400,MD06G1086700,MD04G1212100,MD15G1090700,MD12G1093500,MD15G1155800,MD03G1100400,MD14G1086100
GO:0009069	serine family amino acid metabolic process	biological_process	0.12865	1	7	3303	89	69158	5	MD05G1081400_novel09,MD02G1119600,MD02G1119600_novel01,MD01G1138900,MD15G1233400_novel01	2	MD06G1208200,MD14G1218600
GO:0004097	catechol oxidase activity	molecular_function	0.12899	1	4	3303	40	69158	4	MD10G1298700,MD10G1298500,MD10G1299100,Novelgene0190_novel01	0
GO:0044421	extracellular region part	cellular_component	0.12913	1	38	3303	637	69158	23	Novelgene1326_novel01,MD03G1238600,MD13G1232100_novel07,MD13G1184700,MD11G1258400,Novelgene0669_novel01,MD14G1192200,MD13G1151300,MD05G1194000_novel03,MD09G1262900_novel03,MD02G1021700,MD12G1087300,MD06G1186000,MD12G1072600,MD05G1163200,MD00G1040600,MD03G1173900_novel02,Novelgene2322_novel01,MD02G1076600,MD11G1037200_novel01,MD17G1213400,MD07G1288800_novel05,MD05G1114400_novel05	15	MD15G1007200,MD05G1080000_novel01,MD05G1140300,MD11G1158500,MD03G1238700,Novelgene3195_novel01,MD13G1226700,MD10G1289400,MD14G1116100,MD05G1041800,MD07G1236900,MD09G1092700,Novelgene2328_novel01,MD09G1168200,MD06G1205700
GO:0004620	phospholipase activity	molecular_function	0.12986	1	3	3303	28	69158	2	MD06G1053300,MD04G1060300	1	MD01G1153000
GO:0009127	purine nucleoside monophosphate biosynthetic process	biological_process	0.12995	1	21	3303	339	69158	9	MD17G1150300,MD02G1073700_novel01,MD01G1085700,MD14G1105600,MD17G1150300_novel08,MD15G1263800,MD17G1070100,MD11G1265400_novel05,MD07G1255800	12	MD02G1087100_novel01,MD17G1003000,MD00G1164900,MD07G1261100,Novelgene3468_novel01,MD16G1207600,MD02G1312900_novel01,MD07G1198900,MD05G1113100,MD11G1265700,MD05G1347300,MD10G1043200
GO:0009168	purine ribonucleoside monophosphate biosynthetic process	biological_process	0.12995	1	21	3303	339	69158	9	MD17G1150300_novel08,MD15G1263800,MD14G1105600,MD02G1073700_novel01,MD01G1085700,MD17G1150300,MD11G1265400_novel05,MD07G1255800,MD17G1070100	12	Novelgene3468_novel01,MD16G1207600,MD17G1003000,MD00G1164900,MD07G1261100,MD02G1087100_novel01,MD10G1043200,MD11G1265700,MD05G1347300,MD02G1312900_novel01,MD07G1198900,MD05G1113100
GO:0000096	sulfur amino acid metabolic process	biological_process	0.13197	1	9	3303	120	69158	5	MD15G1233400_novel01,MD09G1151500,MD02G1119600_novel01,MD02G1119600,MD05G1081400_novel09	4	MD14G1218600,MD06G1208200,MD02G1245800,MD02G1246300
GO:0016049	cell growth	biological_process	0.13234	1	4	3303	42	69158	3	MD15G1153000_novel02,MD14G1214800,MD14G1214800_novel02	1	MD15G1066500_novel02
GO:0031099	regeneration	biological_process	0.13287	1	4	3303	42	69158	2	MD14G1012300_novel06,MD14G1012300	2	MD04G1149300,MD12G1162400
GO:0042246	tissue regeneration	biological_process	0.13287	1	4	3303	42	69158	2	MD14G1012300_novel06,MD14G1012300	2	MD12G1162400,MD04G1149300
GO:0048589	developmental growth	biological_process	0.13287	1	4	3303	42	69158	2	MD14G1012300_novel06,MD14G1012300	2	MD04G1149300,MD12G1162400
GO:0007098	centrosome cycle	biological_process	0.13316	1	1	3303	3	69158	0		1	MD13G1153300
GO:0010824	regulation of centrosome duplication	biological_process	0.13316	1	1	3303	3	69158	0		1	MD13G1153300
GO:0010826	negative regulation of centrosome duplication	biological_process	0.13316	1	1	3303	3	69158	0		1	MD13G1153300
GO:0031513	nonmotile primary cilium	cellular_component	0.13316	1	1	3303	3	69158	0		1	MD13G1153300
GO:0035869	ciliary transition zone	cellular_component	0.13316	1	1	3303	3	69158	0		1	MD13G1153300
GO:0036038	TCTN-B9D complex	cellular_component	0.13316	1	1	3303	3	69158	0		1	MD13G1153300
GO:0046605	regulation of centrosome cycle	biological_process	0.13316	1	1	3303	3	69158	0		1	MD13G1153300
GO:0046606	negative regulation of centrosome cycle	biological_process	0.13316	1	1	3303	3	69158	0		1	MD13G1153300
GO:0051298	centrosome duplication	biological_process	0.13316	1	1	3303	3	69158	0		1	MD13G1153300
GO:0072372	primary cilium	cellular_component	0.13316	1	1	3303	3	69158	0		1	MD13G1153300
GO:1901661	quinone metabolic process	biological_process	0.13316	1	6	3303	80	69158	5	MD10G1328600_novel08,MD10G1258500_novel06,MD11G1273800,MD03G1252200_novel02,MD16G1236400	1	MD14G1017700
GO:1901663	quinone biosynthetic process	biological_process	0.13316	1	6	3303	80	69158	5	MD10G1258500_novel06,MD10G1328600_novel08,MD11G1273800,MD03G1252200_novel02,MD16G1236400	1	MD14G1017700
GO:0072525	pyridine-containing compound biosynthetic process	biological_process	0.13485	1	9	3303	118	69158	8	MD11G1133800_novel02,Novelgene0728_novel04,Novelgene0728_novel02,MD12G1166700,MD14G1170100,MD14G1170100_novel05,MD03G1201300,MD06G1164800	1	MD09G1281500
GO:0030908	protein splicing	biological_process	0.1359	1	2	3303	12	69158	1	MD16G1071600	1	MD13G1070900_novel01
GO:0006997	nucleus organization	biological_process	0.13728	1	2	3303	12	69158	1	MD03G1287000	1	MD11G1154900
GO:0006787	porphyrin-containing compound catabolic process	biological_process	0.13797	1	8	3303	107	69158	4	MD12G1013100_novel03,MD16G1183500,MD16G1266900,MD16G1165100	4	MD10G1068500,MD02G1060100,MD07G1186200,MD12G1046500
GO:0033015	tetrapyrrole catabolic process	biological_process	0.13797	1	8	3303	107	69158	4	MD12G1013100_novel03,MD16G1183500,MD16G1165100,MD16G1266900	4	MD02G1060100,MD10G1068500,MD12G1046500,MD07G1186200
GO:0044455	mitochondrial membrane part	cellular_component	0.13798	1	26	3303	454	69158	14	MD05G1323000,MD11G1228300,MD02G1154100,MD02G1107800,MD07G1255800,MD11G1265400_novel05,MD15G1181400_novel02,MD02G1158400_novel01,MD14G1013400,MD15G1263800,Novelgene1055_novel01,MD17G1150300_novel08,MD17G1150300,MD02G1073700_novel01	12	MD06G1231600,MD16G1113800,MD07G1198900,MD02G1312900_novel01,MD11G1265700,MD00G1129800,MD16G1207600,MD12G1193900_novel01,MD16G1031500,MD13G1101900,MD07G1261100,MD00G1164900
GO:0051716	cellular response to stimulus	biological_process	0.13879	1	261	3303	5555	69158	145	MD10G1069100_novel02,MD02G1021700,MD08G1003700,MD17G1045600,MD14G1012300_novel06,MD08G1101100,Novelgene3623_novel01,MD03G1059600,MD11G1286300,MD02G1249800,MD03G1288000,MD11G1234200,MD13G1255400,MD13G1110100,MD03G1194000_novel01,MD11G1041500,MD11G1133100_novel02,MD03G1285800_novel01,MD11G1222400,MD01G1228200,MD17G1261000,MD13G1069200,MD12G1199100,MD10G1221000,MD03G1238600,MD05G1242300,MD05G1194000…	116	MD12G1042000,MD10G1039000,MD15G1153500,MD13G1243500,MD10G1101800,MD12G1126700,MD13G1093200,MD10G1040800,MD02G1254900,MD10G1225100,MD13G1226700,MD04G1130900,MD03G1100400,MD08G1059000,MD05G1140300,MD12G1046500,MD09G1001200,MD03G1224100,Novelgene1200_novel01,Novelgene0241_novel01,MD09G1041500,MD09G1049400,MD09G1121600,MD16G1094200,MD02G1043500,MD16G1094400,MD02G1030100,Novelgene0517_novel01,MD07G125…
GO:0043903	regulation of symbiosis, encompassing mutualism through parasitism	biological_process	0.13929	1	5	3303	62	69158	5	MD11G1313300,MD16G1266900,MD11G1313800_novel04,MD11G1313800_novel09,MD17G1139400	0
GO:0019054	modulation by virus of host process	biological_process	0.14067	1	5	3303	66	69158	3	Novelgene0373_novel04,MD01G1181200_novel01,MD14G1004100	2	MD15G1398000,MD15G1065300_novel09
GO:0044068	modulation by symbiont of host cellular process	biological_process	0.14067	1	5	3303	66	69158	3	MD14G1004100,MD01G1181200_novel01,Novelgene0373_novel04	2	MD15G1065300_novel09,MD15G1398000
GO:0008191	metalloendopeptidase inhibitor activity	molecular_function	0.14096	1	2	3303	16	69158	1	MD14G1192200	1	MD04G1092800
GO:0010576	metalloenzyme regulator activity	molecular_function	0.14096	1	2	3303	16	69158	1	MD14G1192200	1	MD04G1092800
GO:0048551	metalloenzyme inhibitor activity	molecular_function	0.14096	1	2	3303	16	69158	1	MD14G1192200	1	MD04G1092800
GO:0009219	pyrimidine deoxyribonucleotide metabolic process	biological_process	0.14194	1	4	3303	39	69158	2	MD15G1286400_novel02,MD12G1150100_novel01	2	MD17G1001700,MD13G1092200
GO:0006919	activation of cysteine-type endopeptidase activity involved in apoptotic process	biological_process	0.14194	1	2	3303	14	69158	0		2	MD12G1126700,MD13G1095500
GO:0010950	positive regulation of endopeptidase activity	biological_process	0.14194	1	2	3303	14	69158	0		2	MD13G1095500,MD12G1126700
GO:0010952	positive regulation of peptidase activity	biological_process	0.14194	1	2	3303	14	69158	0		2	MD12G1126700,MD13G1095500
GO:0031638	zymogen activation	biological_process	0.14194	1	2	3303	14	69158	0		2	MD12G1126700,MD13G1095500
GO:0043280	positive regulation of cysteine-type endopeptidase activity involved in apoptotic process	biological_process	0.14194	1	2	3303	14	69158	0		2	MD12G1126700,MD13G1095500
GO:0045862	positive regulation of proteolysis	biological_process	0.14194	1	2	3303	14	69158	0		2	MD13G1095500,MD12G1126700
GO:0097202	activation of cysteine-type endopeptidase activity	biological_process	0.14194	1	2	3303	14	69158	0		2	MD12G1126700,MD13G1095500
GO:2001056	positive regulation of cysteine-type endopeptidase activity	biological_process	0.14194	1	2	3303	14	69158	0		2	MD12G1126700,MD13G1095500
GO:0007286	spermatid development	biological_process	0.14269	1	2	3303	13	69158	1	MD03G1287000	1	MD11G1154900
GO:0048515	spermatid differentiation	biological_process	0.14269	1	2	3303	13	69158	1	MD03G1287000	1	MD11G1154900
GO:0051274	beta-glucan biosynthetic process	biological_process	0.14291	1	14	3303	263	69158	9	MD06G1203900,MD05G1291500,MD15G1415100,MD10G1295000_novel03,MD14G1215200,MD04G1240800,MD17G1240300,MD15G1415100_novel03,MD12G1257700	5	MD03G1029000,MD14G1132200,MD02G1211500,MD00G1140800,MD03G1028800
GO:0004425	indole-3-glycerol-phosphate synthase activity	molecular_function	0.14295	1	2	3303	12	69158	2	MD12G1166700,Novelgene0728_novel02	0
GO:1903509	liposaccharide metabolic process	biological_process	0.14319	1	28	3303	491	69158	13	MD15G1275800_novel01,MD07G1130000,MD07G1268800_novel27,MD07G1098600,MD01G1170100,Novelgene3154_novel01,MD15G1275500,MD17G1217900,MD05G1163900,MD10G1056800_novel08,MD05G1049700,Novelgene3672_novel01,MD00G1026700	15	MD02G1163000,MD02G1211500,MD17G1018500,MD01G1177400,MD12G1089200,MD07G1188700,MD10G1153600_novel01,MD16G1174000,MD02G1162900,MD02G1060100,MD01G1119700,MD09G1038500,MD07G1237000,MD14G1141900,MD04G1247600
GO:0050151	oleate hydratase activity	molecular_function	0.14362	1	3	3303	27	69158	2	MD07G1018400_novel02,MD02G1306200	1	MD15G1261600
GO:0008725	DNA-3-methyladenine glycosylase activity	molecular_function	0.14364	1	2	3303	13	69158	0		2	MD10G1218500,MD10G1225100
GO:0043733	DNA-3-methylbase glycosylase activity	molecular_function	0.14364	1	2	3303	13	69158	0		2	MD10G1218500,MD10G1225100
GO:0051536	iron-sulfur cluster binding	molecular_function	0.14379	1	29	3303	513	69158	15	MD02G1319400_novel04,MD13G1007600,MD14G1170100,MD05G1163900,MD14G1179700,MD11G1192000_novel14,MD17G1019700_novel01,MD09G1019100,MD00G1109200_novel01,MD14G1170100_novel05,MD05G1081500,MD09G1176800,MD16G1000500,MD00G1109200,MD06G1164800	14	MD09G1098300,MD09G1098300_novel02,MD16G1094400,MD15G1386300,MD16G1094600,MD02G1137900,MD09G1207300,MD17G1188300,MD04G1021500,MD11G1149200,MD01G1164100,MD13G1093200,MD11G1157400,MD10G1153600_novel01
GO:0051540	metal cluster binding	molecular_function	0.14379	1	29	3303	513	69158	15	MD06G1164800,MD00G1109200,MD09G1176800,MD14G1170100_novel05,MD05G1081500,MD16G1000500,MD11G1192000_novel14,MD17G1019700_novel01,MD09G1019100,MD00G1109200_novel01,MD05G1163900,MD14G1179700,MD13G1007600,MD14G1170100,MD02G1319400_novel04	14	MD10G1153600_novel01,MD11G1157400,MD13G1093200,MD11G1149200,MD01G1164100,MD04G1021500,MD17G1188300,MD02G1137900,MD09G1207300,MD15G1386300,MD16G1094600,MD16G1094400,MD09G1098300_novel02,MD09G1098300
GO:0098609	cell-cell adhesion	biological_process	0.14392	1	2	3303	17	69158	1	MD03G1136800	1	MD12G1205600_novel01
GO:0006664	glycolipid metabolic process	biological_process	0.14416	1	27	3303	470	69158	12	MD15G1275500,MD17G1217900,MD05G1163900,MD10G1056800_novel08,MD05G1049700,Novelgene3672_novel01,MD15G1275800_novel01,MD07G1130000,MD07G1268800_novel27,MD07G1098600,MD01G1170100,Novelgene3154_novel01	15	MD16G1174000,MD10G1153600_novel01,MD02G1162900,MD02G1060100,MD01G1119700,MD09G1038500,MD07G1237000,MD14G1141900,MD04G1247600,MD02G1163000,MD02G1211500,MD17G1018500,MD01G1177400,MD12G1089200,MD07G1188700
GO:0030243	cellulose metabolic process	biological_process	0.14513	1	15	3303	258	69158	11	MD15G1162900_novel04,MD15G1162900,MD02G1019200,MD05G1291500,MD06G1203900,MD15G1162900_novel03,MD15G1415100_novel03,MD12G1257700,MD15G1415100,MD14G1215200,MD04G1240800	4	MD14G1132200,MD03G1029000,MD03G1028800,MD00G1140800
GO:0009758	carbohydrate utilization	biological_process	0.14554	1	2	3303	15	69158	1	MD09G1049800_novel02	1	MD08G1135300
GO:0050053	levansucrase activity	molecular_function	0.14554	1	2	3303	15	69158	1	MD09G1049800_novel02	1	MD08G1135300
GO:0016788	hydrolase activity, acting on ester bonds	molecular_function	0.14688	1	153	3303	3035	69158	83	MD02G1190500,MD03G1172200,MD15G1223800,MD10G1146300_novel01,MD02G1105400,MD10G1298500,Novelgene3714_novel01,MD02G1118500_novel04,MD16G1165100,MD17G1193300,MD02G1226500,MD15G1275500,MD11G1313800_novel09,MD15G1233000,MD15G1014000_novel02,MD05G1174000,MD04G1009700,MD16G1189900,MD15G1314800,MD08G1195600,MD15G1223800_novel03,MD03G1198600,MD16G1055900,MD04G1164200,MD07G1264000,MD15G1421500,MD16G1100400…	70	MD02G1162900,MD02G1254900,MD09G1200500,MD13G1070900_novel01,MD11G1307200,MD02G1059200,MD05G1059300,MD02G1163000,MD14G1236300,MD09G1038500,MD16G1168800,MD12G1011400,MD02G1165400_novel04,MD01G1045200,MD01G1119700,MD10G1068500,MD06G1157800,MD06G1024300,MD17G1018500,MD17G1154500,MD15G1344100_novel03,MD14G1109700,MD10G1314700,MD12G1036600,MD15G1224900,MD12G1046500,Novelgene1240_novel01,MD13G1098700,MD…
GO:0006928	movement of cell or subcellular component	biological_process	0.14731	1	33	3303	646	69158	16	MD14G1019200,MD12G1131500,MD15G1168400_novel02,MD09G1110800_novel01,MD12G1022300,MD14G1004100,MD04G1054400,MD17G1213400,MD09G1110800_novel03,MD10G1274500,MD07G1169900,MD08G1147100,MD17G1098700,MD09G1211100_novel03,MD09G1211100,MD04G1056200	17	MD15G1313400,MD13G1020000,MD07G1287000_novel04,MD03G1086000,MD01G1030300_novel01,MD15G1066500_novel02,MD06G1205700,MD02G1101600,MD08G1104200,MD16G1285500,MD07G1236900,Novelgene0234_novel01,MD16G1029900,MD01G1036200,MD07G1297100,MD03G1001300,MD01G1036200_novel03
GO:0007186	G-protein coupled receptor signaling pathway	biological_process	0.14812	1	32	3303	597	69158	20	MD10G1009500,MD03G1059600,MD09G1018600,MD13G1151300,MD10G1038200,MD08G1108700_novel04,MD10G1077700,MD08G1190600,MD11G1041500,MD14G1209800,MD12G1131500,MD08G1099600_novel01,MD09G1103300,MD13G1202300,MD05G1305900,MD11G1145400_novel04,MD09G1288000,MD17G1284300,MD13G1107500,MD08G1108700_novel17	12	MD04G1092800,MD03G1224100,MD13G1243500,MD15G1356400,MD17G1216600,MD00G1189000,MD06G1124500,MD08G1046300,MD09G1041500,MD13G1016900,MD02G1043500,MD09G1049400
GO:0018112	proline racemase activity	molecular_function	0.14871	1	1	3303	3	69158	1	MD14G1022300	0
GO:0043752	adenosylcobinamide kinase activity	molecular_function	0.15044	1	2	3303	16	69158	1	MD14G1073800	1	MD02G1081700
GO:0015288	porin activity	molecular_function	0.15054	1	1	3303	4	69158	1	MD05G1249900	0
GO:0022829	wide pore channel activity	molecular_function	0.15054	1	1	3303	4	69158	1	MD05G1249900	0
GO:0042592	homeostatic process	biological_process	0.15079	1	45	3303	777	69158	21	MD06G1110300,MD12G1178200_novel01,MD10G1288100_novel01,MD08G1008400_novel02,MD14G1202600,MD13G1009300,MD14G1136100,MD13G1150700,MD15G1007300,MD04G1164500,MD17G1031400,MD15G1190400,MD12G1178500,MD17G1278100,MD12G1178200_novel10,MD03G1277900,MD10G1221000,Novelgene0520_novel01,MD02G1158600,MD05G1309500,MD09G1029300	24	MD09G1238500,Novelgene3759_novel01,MD16G1094600,MD16G1094400,MD06G1195500,MD16G1094200,MD11G1173900,MD13G1080800,Novelgene1989_novel01,MD16G1139700,MD14G1238000_novel01,MD05G1082500,MD05G1346800,MD00G1140800,MD08G1007500,MD15G1006700,MD10G1311900,MD06G1228800_novel01,MD07G1189500,MD03G1001300,MD08G1101500,MD11G1244900_novel01,MD03G1226200,MD13G1093200
GO:0030855	epithelial cell differentiation	biological_process	0.15079	1	7	3303	87	69158	3	MD02G1028700,MD16G1200000,MD17G1119200	4	MD11G1239200,MD02G1164300_novel02,MD06G1037900_novel01,MD07G1214700
GO:0009262	deoxyribonucleotide metabolic process	biological_process	0.15146	1	6	3303	71	69158	4	MD02G1105400,MD15G1286400_novel02,MD12G1150100_novel01,MD15G1421500	2	MD17G1001700,MD13G1092200
GO:0006029	proteoglycan metabolic process	biological_process	0.15294	1	2	3303	13	69158	0		2	MD07G1076200,MD02G1240900
GO:0015012	heparan sulfate proteoglycan biosynthetic process	biological_process	0.15294	1	2	3303	13	69158	0		2	MD02G1240900,MD07G1076200
GO:0030166	proteoglycan biosynthetic process	biological_process	0.15294	1	2	3303	13	69158	0		2	MD02G1240900,MD07G1076200
GO:0030201	heparan sulfate proteoglycan metabolic process	biological_process	0.15294	1	2	3303	13	69158	0		2	MD07G1076200,MD02G1240900
GO:0003333	amino acid transmembrane transport	biological_process	0.15308	1	11	3303	157	69158	8	MD01G1000200,MD12G1057600_novel03,MD17G1217500,MD12G1057600,MD10G1254300_novel01,Novelgene0648_novel05,MD09G1016300,MD16G1152600_novel01	3	MD02G1259000,MD12G1010300,MD15G1091200_novel01
GO:0008521	acetyl-CoA transporter activity	molecular_function	0.15356	1	1	3303	3	69158	1	MD09G1228300	0
GO:0051185	coenzyme transporter activity	molecular_function	0.15356	1	1	3303	3	69158	1	MD09G1228300	0
GO:0016709	oxidoreductase activity, acting on paired donors, with incorporation or reduction of molecular oxygen, NAD(P)H as one donor, and incorporation of one atom of oxygen	molecular_function	0.154	1	11	3303	158	69158	8	MD05G1112000,MD07G1018400_novel02,MD06G1049200_novel01,MD02G1306200,MD07G1290500,MD06G1049200,MD05G1133000,MD00G1083500	3	MD17G1014800,MD06G1199000,MD05G1123600
GO:0051187	cofactor catabolic process	biological_process	0.15413	1	8	3303	110	69158	4	MD16G1165100,MD16G1266900,MD12G1013100_novel03,MD16G1183500	4	MD07G1186200,MD12G1046500,MD02G1060100,MD10G1068500
GO:0006595	polyamine metabolic process	biological_process	0.15497	1	4	3303	43	69158	3	MD13G1052600,MD16G1057400,MD16G1057400_novel04	1	MD17G1070300
GO:0006596	polyamine biosynthetic process	biological_process	0.15497	1	4	3303	43	69158	3	MD13G1052600,MD16G1057400_novel04,MD16G1057400	1	MD17G1070300
GO:0097164	ammonium ion metabolic process	biological_process	0.15497	1	4	3303	43	69158	3	MD16G1057400,MD16G1057400_novel04,MD13G1052600	1	MD17G1070300
GO:0044255	cellular lipid metabolic process	biological_process	0.15572	1	99	3303	1879	69158	54	MD00G1049000_novel01,MD03G1034900_novel01,MD13G1273200,MD05G1163900,MD16G1083900,Novelgene3672_novel01,MD13G1072900,MD15G1275800_novel01,MD11G1231900,MD06G1049200_novel01,MD02G1248100,MD03G1252200_novel02,MD01G1170100,Novelgene3154_novel01,MD01G1026400_novel01,MD02G1306200,MD02G1258500,MD10G1056800_novel08,Novelgene2788_novel01,MD00G1026700,MD17G1132400_novel02,MD16G1010900,MD11G1221200_novel01,M…	45	MD03G1102500,MD02G1066000,MD16G1041000,MD10G1075000,MD01G1113900,MD02G1211500,MD07G1188700,MD02G1043200,MD12G1089200,MD00G1013300,MD02G1083500,MD11G1116500,MD16G1174000,MD10G1153600_novel01,MD00G1178300,MD05G1123600,MD07G1237000,MD07G1278900,MD05G1215100,MD01G1177400,MD11G1251600_novel01,MD02G1060100,MD02G1104100,MD01G1119700,MD14G1141900,MD10G1340100,MD09G1038500,MD15G1261600,MD17G1018500,MD17G1…
GO:0006952	defense response	biological_process	0.15582	1	44	3303	764	69158	23	MD08G1014300,MD10G1298500,MD16G1121200,MD10G1298700,MD17G1270700,MD06G1053300,MD16G1009100,MD14G1101900_novel01,MD05G1130300,MD16G1121200_novel01,MD13G1161100,MD11G1238400,MD04G1102000,MD12G1223200_novel04,MD07G1054700,MD16G1160600,Novelgene1441_novel02,Novelgene2723_novel01,MD14G1167000,Novelgene3012_novel01,MD16G1120100,MD15G1436100,MD10G1299100	21	MD02G1301000,MD16G1160700,MD16G1026000,MD09G1111100,MD07G1275300,MD15G1143000_novel01,MD05G1031300,MD08G1043500,MD11G1031400,MD11G1160200,MD02G1061100,MD11G1189900_novel03,MD09G1132600,MD12G1178800,MD10G1225100,MD06G1073100,MD00G1039300,MD16G1024000,MD15G1434200,MD16G1101200,MD12G1178800_novel01
GO:0052736	beta-glucanase activity	molecular_function	0.15595	1	2	3303	13	69158	1	MD17G1072700	1	MD17G1048700
GO:0052861	glucan endo-1,3-beta-glucanase activity, C-3 substituted reducing group	molecular_function	0.15595	1	2	3303	13	69158	1	MD17G1072700	1	MD17G1048700
GO:0052862	glucan endo-1,4-beta-glucanase activity, C-3 substituted reducing group	molecular_function	0.15595	1	2	3303	13	69158	1	MD17G1072700	1	MD17G1048700
GO:0016830	carbon-carbon lyase activity	molecular_function	0.15602	1	33	3303	575	69158	22	MD05G1021600,MD12G1018800,MD12G1018800_novel01,MD05G1268900_novel01,MD14G1242700_novel07,MD14G1242700_novel01,MD00G1101700,MD02G1193700,MD08G1012800_novel01,MD11G1096000,MD12G1166700,MD10G1175100,MD16G1057400_novel04,MD10G1221000,MD14G1242700_novel23,MD05G1351700,MD03G1242000_novel01,MD06G1235500,Novelgene0728_novel02,MD13G1052600,MD09G1277000,MD16G1057400	11	MD01G1046200_novel01,MD17G1070300,MD10G1231700,MD16G1020400,MD17G1001700,MD14G1017700,Novelgene1172_novel01,MD10G1043800,MD15G1434900,MD06G1037900_novel01,MD05G1155900
GO:0016812	hydrolase activity, acting on carbon-nitrogen (but not peptide) bonds, in cyclic amides	molecular_function	0.15631	1	1	3303	3	69158	0		1	MD15G1075500_novel02
GO:0006784	heme a biosynthetic process	biological_process	0.15682	1	2	3303	13	69158	1	MD02G1076600	1	MD05G1164000
GO:0046160	heme a metabolic process	biological_process	0.15682	1	2	3303	13	69158	1	MD02G1076600	1	MD05G1164000
GO:0006625	protein targeting to peroxisome	biological_process	0.15698	1	2	3303	15	69158	2	MD14G1027100,MD08G1195200_novel01	0
GO:0043574	peroxisomal transport	biological_process	0.15698	1	2	3303	15	69158	2	MD08G1195200_novel01,MD14G1027100	0
GO:0072662	protein localization to peroxisome	biological_process	0.15698	1	2	3303	15	69158	2	MD08G1195200_novel01,MD14G1027100	0
GO:0072663	establishment of protein localization to peroxisome	biological_process	0.15698	1	2	3303	15	69158	2	MD14G1027100,MD08G1195200_novel01	0
GO:0045786	negative regulation of cell cycle	biological_process	0.1576	1	10	3303	161	69158	4	MD05G1274300,MD13G1003300_novel18,MD01G1017100,MD13G1003300_novel22	6	MD09G1232700,MD03G1051900,MD00G1044500,MD13G1153300,MD14G1172000,MD07G1236900
GO:0000154	rRNA modification	biological_process	0.15771	1	6	3303	69	69158	5	MD15G1203800,MD02G1037100,MD02G1074300,MD16G1168900,MD07G1046100	1	MD04G1039600
GO:0031167	rRNA methylation	biological_process	0.15771	1	6	3303	69	69158	5	MD07G1046100,MD16G1168900,MD02G1074300,MD02G1037100,MD15G1203800	1	MD04G1039600
GO:0009607	response to biotic stimulus	biological_process	0.1587	1	30	3303	520	69158	16	MD14G1101900_novel01,Novelgene3012_novel01,MD05G1130300,MD16G1120100,MD16G1121200_novel01,MD15G1436100,MD09G1110800_novel03,MD04G1001900,MD11G1238400,MD17G1098700,MD13G1161100,MD16G1160600,MD16G1121200,MD05G1163200,Novelgene1441_novel02,MD06G1053300	14	MD00G1039300,MD16G1024000,MD15G1434200,MD11G1160200,MD02G1061100,MD12G1178800_novel01,MD11G1189900_novel03,MD16G1160700,MD12G1178800,MD16G1026000,MD09G1111100,MD07G1275300,MD06G1073100,MD08G1043500
GO:0052855	ADP-dependent NAD(P)H-hydrate dehydratase activity	molecular_function	0.15887	1	1	3303	3	69158	0		1	MD16G1186000_novel01
GO:0016857	racemase and epimerase activity, acting on carbohydrates and derivatives	molecular_function	0.15926	1	5	3303	62	69158	4	Novelgene0728_novel02,Novelgene0728_novel04,MD12G1166700,MD09G1013300	1	MD15G1288700
GO:0008762	UDP-N-acetylmuramate dehydrogenase activity	molecular_function	0.15936	1	1	3303	3	69158	0		1	MD05G1102600
GO:0046999	regulation of conjugation	biological_process	0.1601	1	2	3303	13	69158	2	MD11G1108300,MD11G1108500	0
GO:0044425	membrane part	cellular_component	0.16152	1	510	3303	10630	69158	298	MD14G1012300_novel06,MD06G1009800,MD03G1215000,Novelgene1830_novel01,MD02G1019200,MD05G1112000,MD14G1153400_novel02,MD08G1003700,MD02G1021700,MD14G1017300,MD05G1359500,MD09G1110800_novel03,MD11G1304000_novel01,MD08G1147100,MD09G1228300,Novelgene3236_novel01,MD16G1026300,MD07G1189900,MD15G1140200_novel05,MD05G1069700_novel01,Novelgene2723_novel01,MD07G1248300,MD16G1189900,MD13G1255400,Novelgene364…	212	MD04G1151600_novel01,MD09G1241800,MD10G1192100,MD13G1106700_novel01,MD09G1098300,MD05G1155900,MD05G1228700,MD06G1209400,MD12G1200500,MD10G1334300,MD15G1319800,MD11G1280200_novel02,MD07G1261100,MD02G1007300,MD10G1238800,MD08G1184700,MD08G1075100,MD07G1303200,MD11G1280200,MD08G1209900_novel01,MD07G1187400,MD04G1067100,MD03G1100400,MD05G1183900,MD15G1368000,MD04G1130900,MD17G1118700,MD16G1061900,MD1…
GO:0006865	amino acid transport	biological_process	0.16156	1	13	3303	203	69158	10	MD16G1152600_novel01,MD09G1016300,MD02G1021700,Novelgene0648_novel05,MD12G1057600,MD10G1254300_novel01,MD14G1153400_novel02,MD17G1217500,MD01G1000200,MD12G1057600_novel03	3	MD15G1091200_novel01,MD12G1010300,MD02G1259000
GO:0016820	hydrolase activity, acting on acid anhydrides, catalyzing transmembrane movement of substances	molecular_function	0.16159	1	28	3303	598	69158	16	MD11G1313300,MD01G1213600,MD03G1231800,MD17G1284300,MD11G1313800_novel04,MD06G1007200_novel01,MD05G1187600_novel04,MD12G1145000,MD11G1049800,MD06G1216900_novel04,MD01G1238500,MD06G1216900_novel07,MD06G1216900_novel09,Novelgene0373_novel04,MD11G1313800_novel01,MD01G1085700	12	MD10G1043200,MD15G1134300,MD09G1049400,MD07G1229300,MD07G1198900,MD05G1347300,MD09G1041500,MD11G1203500,MD02G1087100_novel01,MD17G1003000,MD04G1092800,MD05G1326000
GO:0007129	synapsis	biological_process	0.16161	1	4	3303	47	69158	3	MD10G1324500,MD13G1003100,MD08G1013800	1	MD07G1038100
GO:0007130	synaptonemal complex assembly	biological_process	0.16161	1	4	3303	47	69158	3	MD08G1013800,MD10G1324500,MD13G1003100	1	MD07G1038100
GO:0045143	homologous chromosome segregation	biological_process	0.16161	1	4	3303	47	69158	3	MD08G1013800,MD13G1003100,MD10G1324500	1	MD07G1038100
GO:0070192	chromosome organization involved in meiosis	biological_process	0.16161	1	4	3303	47	69158	3	MD08G1013800,MD10G1324500,MD13G1003100	1	MD07G1038100
GO:0070193	synaptonemal complex organization	biological_process	0.16161	1	4	3303	47	69158	3	MD08G1013800,MD13G1003100,MD10G1324500	1	MD07G1038100
GO:0005740	mitochondrial envelope	cellular_component	0.16327	1	46	3303	850	69158	28	MD11G1228300,MD15G1209400_novel01,MD10G1197100,MD15G1263800,Novelgene1055_novel01,MD02G1158400_novel01,MD02G1073700_novel01,MD06G1166200,MD02G1190500,MD17G1150300,MD13G1122000_novel01,MD05G1114400_novel05,MD05G1323000,MD02G1185100,MD07G1255800,MD11G1265400_novel05,MD02G1154100,MD05G1305900,MD02G1107800,MD17G1150300_novel08,MD14G1013400,MD03G1227400,MD00G1025800_novel01,MD10G1196900,MD15G1181400_n…	18	MD06G1231600,MD11G1265700,MD07G1198900,MD12G1193900_novel01,MD13G1056100,MD08G1063600_novel04,MD07G1261100,MD11G1283400,MD03G1047800,MD16G1031500,MD02G1312900_novel01,MD16G1113800,MD00G1129800,MD16G1207600,MD00G1164900,MD13G1101900,MD09G1106400_novel01,MD10G1289400
GO:0008927	mannonate dehydratase activity	molecular_function	0.16334	1	1	3303	4	69158	0		1	MD09G1032100
GO:0006368	transcription elongation from RNA polymerase II promoter	biological_process	0.1638	1	9	3303	149	69158	7	MD03G1129800_novel02,MD01G1206800,MD10G1110700_novel01,MD15G1014900,MD07G1277400,MD07G1277400_novel02,MD14G1210500_novel02	2	MD00G1140800,MD16G1134300
GO:0043015	gamma-tubulin binding	molecular_function	0.16392	1	2	3303	16	69158	0		2	Novelgene3828_novel01,MD02G1185300
GO:0015556	C4-dicarboxylate transmembrane transporter activity	molecular_function	0.16395	1	1	3303	5	69158	1	MD14G1027100	0
GO:0048646	anatomical structure formation involved in morphogenesis	biological_process	0.1643	1	10	3303	145	69158	4	MD02G1028700,MD16G1200000,MD15G1143600,MD17G1119200	6	MD02G1164300_novel02,MD06G1037900_novel01,MD13G1153300,MD11G1117300,MD11G1239200,MD07G1214700
GO:0051345	positive regulation of hydrolase activity	biological_process	0.16438	1	3	3303	30	69158	0		3	MD13G1095500,MD12G1126700,MD08G1026400_novel02
GO:0008083	growth factor activity	molecular_function	0.16445	1	9	3303	120	69158	4	MD15G1066300,MD05G1105500,MD13G1100100,MD06G1014200_novel01	5	MD06G1001800,MD02G1189200,MD11G1275400,MD06G1011400,MD08G1077000
GO:0009295	nucleoid	cellular_component	0.16524	1	2	3303	17	69158	2	MD11G1145400_novel04,MD00G1033600	0
GO:0000030	mannosyltransferase activity	molecular_function	0.16618	1	3	3303	30	69158	2	MD17G1217900,MD13G1063300	1	MD14G1141900
GO:0044711	single-organism biosynthetic process	biological_process	0.16649	1	226	3303	4533	69158	132	MD05G1081400_novel09,MD15G1263800,MD15G1223800,MD08G1007400,MD11G1133800_novel02,MD07G1182900,MD05G1112000,MD11G1221200,Novelgene2106_novel01,Novelgene0728_novel02,MD04G1192700_novel01,MD04G1178100,MD14G1005700,MD00G1025800_novel01,MD10G1258500_novel06,MD10G1328600_novel08,MD01G1085700,MD10G1303600,MD07G1018200,MD11G1273800,MD17G1140800_novel02,MD12G1240900_novel02,MD17G1165300,MD06G1049200,MD07G…	94	MD02G1061100,MD08G1046600,MD03G1029000,MD04G1064600,MD15G1153500,MD07G1261100,MD10G1043200,MD05G1157000,MD07G1076200,MD11G1265700,MD02G1165400_novel04,MD15G1153400,MD02G1104100,MD15G1097900,MD01G1237600,MD10G1340100,MD17G1247400,MD13G1092200,MD07G1187400,MD09G1281500,MD12G1205900,Novelgene0756_novel01,MD00G1178300,MD16G1193500,MD17G1268700,MD06G1003700,MD02G1087100_novel01,MD07G1190100,MD08G12314…
GO:0098798	mitochondrial protein complex	cellular_component	0.16716	1	24	3303	420	69158	12	MD15G1181400_novel02,MD02G1158400_novel01,MD14G1013400,MD17G1150300_novel08,MD15G1263800,MD17G1150300,MD02G1073700_novel01,MD05G1323000,MD02G1107800,MD02G1154100,MD11G1265400_novel05,MD07G1255800	12	MD16G1207600,MD00G1129800,MD12G1193900_novel01,MD13G1101900,MD16G1031500,MD00G1164900,MD07G1261100,MD06G1231600,MD16G1113800,MD07G1198900,MD02G1312900_novel01,MD11G1265700
GO:0044710	single-organism metabolic process	biological_process	0.16738	1	731	3303	14926	69158	403	MD07G1018200,MD05G1114400_novel05,MD02G1099800,MD06G1058200,MD06G1105500,MD16G1124800_novel02,MD15G1058500_novel01,MD13G1064400_novel01,MD10G1328600_novel08,MD11G1221200,MD10G1194100,MD05G1163200,MD01G1237400,MD10G1262000,MD15G1263800,MD08G1007400,MD13G1103500,MD10G1097200,MD07G1273000_novel01,MD15G1293300,MD15G1223800,MD06G1142900,MD05G1235700_novel02,MD15G1150600,MD11G1124400,MD05G1081500,MD02G…	328	MD03G1059200,MD10G1314700,MD17G1247400,MD12G1205900,Novelgene0756_novel01,MD10G1218500,MD10G1068500,MD12G1011400,MD07G1167800,MD02G1165400_novel04,MD03G1223800_novel01,MD14G1238000_novel01,MD01G1162100,MD09G1064700,MD11G1265700,MD11G1271400,MD09G1181200,MD15G1133300,MD15G1188800,MD05G1345800,MD02G1059900,MD13G1133800,MD16G1207600,MD08G1046300,MD17G1003000,MD09G1082100,MD15G1134300,MD12G1027700,MD…
GO:0022604	regulation of cell morphogenesis	biological_process	0.1675	1	3	3303	30	69158	2	MD01G1072900,MD01G1072900_novel01	1	MD03G1086000
GO:0005845	mRNA cap binding complex	cellular_component	0.16755	1	2	3303	14	69158	1	MD07G1221400	1	MD00G1044500
GO:0034518	RNA cap binding complex	cellular_component	0.16755	1	2	3303	14	69158	1	MD07G1221400	1	MD00G1044500
GO:0030518	intracellular steroid hormone receptor signaling pathway	biological_process	0.17026	1	4	3303	48	69158	2	MD14G1121700,MD16G1155400	2	MD02G1025500,MD12G1042000
GO:0030522	intracellular receptor signaling pathway	biological_process	0.17026	1	4	3303	48	69158	2	MD14G1121700,MD16G1155400	2	MD02G1025500,MD12G1042000
GO:0006582	melanin metabolic process	biological_process	0.17099	1	1	3303	4	69158	0		1	MD08G1046300
GO:0016337	single organismal cell-cell adhesion	biological_process	0.17225	1	1	3303	5	69158	0		1	MD12G1205600_novel01
GO:0006566	threonine metabolic process	biological_process	0.17347	1	1	3303	5	69158	0		1	MD02G1165400_novel04
GO:0009088	threonine biosynthetic process	biological_process	0.17347	1	1	3303	5	69158	0		1	MD02G1165400_novel04
GO:0055085	transmembrane transport	biological_process	0.17355	1	204	3303	4085	69158	117	MD01G1235500,MD12G1132900_novel01,MD17G1070100,MD13G1096700,MD11G1096000,MD02G1042800_novel02,MD04G1178500_novel06,MD08G1195200_novel01,MD12G1057600_novel03,MD15G1162900,MD09G1129700_novel15,MD01G1032800,MD15G1394000_novel05,MD11G1079500,MD17G1150300_novel08,MD01G1000200,MD11G1229700,MD01G1213600,MD00G1022900_novel02,MD10G1333000,MD10G1079900,MD14G1008300_novel01,MD02G1073700_novel01,MD13G1080300…	87	MD02G1211500,MD06G1205700,MD03G1064200,MD01G1225900,MD08G1191400_novel01,MD02G1096300,MD00G1140800,MD06G1097000,MD15G1193400,MD07G1198900,MD05G1068600,MD07G1275300,MD03G1238700,MD08G1043400,MD13G1020700,MD05G1198300,MD12G1026200,Novelgene3428_novel01,MD01G1230800,MD14G1246000_novel05,MD01G1116700,Novelgene0571_novel02,MD02G1312900_novel01,MD15G1035100,MD12G1242900,MD04G1075500_novel01,MD05G132600…
GO:0040029	regulation of gene expression, epigenetic	biological_process	0.17365	1	4	3303	49	69158	3	MD03G1215400,MD13G1245300,MD09G1027200	1	MD15G1434900
GO:0003713	transcription coactivator activity	molecular_function	0.17405	1	4	3303	48	69158	2	MD02G1226500,MD08G1197300	2	MD08G1175900,MD01G1082500
GO:0038023	signaling receptor activity	molecular_function	0.17415	1	36	3303	791	69158	21	MD15G1039300,MD11G1054600_novel02,MD16G1155400,MD02G1048800,MD09G1018600,MD12G1233500,MD04G1056200,MD14G1121700,MD08G1108700_novel04,MD12G1072600,MD08G1190600,MD11G1180900,MD10G1266500_novel01,MD15G1380400,MD16G1014900,MD09G1103300,MD12G1131500,MD11G1134600,MD05G1305900,MD13G1107500,MD08G1108700_novel17	15	Novelgene3428_novel01,MD11G1031400,MD16G1153800_novel02,MD12G1042000,MD06G1086700,MD16G1250700_novel01,MD03G1100400,MD09G1111400,MD12G1197200_novel01,MD02G1025500,MD13G1016900,MD02G1043500,MD11G1306200_novel01,MD09G1139200_novel01,MD16G1247200
GO:0007276	gamete generation	biological_process	0.17437	1	11	3303	161	69158	5	MD03G1287000,MD16G1200000,MD13G1003100,MD17G1119200,MD02G1028700	6	MD11G1239200,MD11G1154900,MD07G1038100,MD07G1214700,MD02G1164300_novel02,MD06G1037900_novel01
GO:0016842	amidine-lyase activity	molecular_function	0.17442	1	2	3303	19	69158	2	MD14G1185400_novel01,Novelgene1830_novel01	0
GO:0006276	plasmid maintenance	biological_process	0.17456	1	3	3303	32	69158	0		3	MD13G1084500,MD15G1423300_novel03,MD17G1216600
GO:0045229	external encapsulating structure organization	biological_process	0.17484	1	13	3303	195	69158	7	MD14G1214800_novel02,MD04G1178100,MD12G1193700_novel01,MD15G1153000_novel02,MD02G1190500,MD14G1214800,MD08G1195600	6	MD17G1154500,MD04G1030100,MD15G1066500_novel02,MD15G1224900,MD11G1307200,MD09G1172600
GO:0030244	cellulose biosynthetic process	biological_process	0.17602	1	11	3303	190	69158	7	MD05G1291500,MD06G1203900,MD12G1257700,MD15G1415100_novel03,MD14G1215200,MD15G1415100,MD04G1240800	4	MD14G1132200,MD03G1029000,MD03G1028800,MD00G1140800
GO:0003942	N-acetyl-gamma-glutamyl-phosphate reductase activity	molecular_function	0.17672	1	3	3303	28	69158	0		3	MD03G1104900,MD03G1103900,MD11G1131300_novel03
GO:0030173	integral component of Golgi membrane	cellular_component	0.17759	1	3	3303	31	69158	2	MD09G1110800_novel03,Novelgene1830_novel01	1	MD15G1319800
GO:0031228	intrinsic component of Golgi membrane	cellular_component	0.17759	1	3	3303	31	69158	2	Novelgene1830_novel01,MD09G1110800_novel03	1	MD15G1319800
GO:0044283	small molecule biosynthetic process	biological_process	0.17796	1	83	3303	1598	69158	45	MD14G1005700,MD00G1025800_novel01,MD10G1258500_novel06,MD16G1111100_novel07,Novelgene0728_novel04,MD10G1328600_novel08,MD05G1268900_novel01,MD14G1073800,MD03G1268700_novel02,MD11G1273800,MD17G1240300,MD07G1290500,MD03G1277600,MD05G1081400_novel09,MD04G1003000_novel01,MD11G1133800_novel02,MD13G1273200_novel06,MD03G1201300,MD11G1221200,Novelgene2106_novel01,MD04G1003300,MD05G1286400,Novelgene0728_n…	38	MD14G1111400,MD02G1165400_novel04,MD15G1153400,MD03G1103900,MD02G1081700,MD11G1131300_novel03,MD17G1247400,MD07G1187400,MD09G1281500,MD12G1205900,Novelgene0756_novel01,MD02G1061100,MD12G1224000,MD08G1046600,MD13G1112000,MD17G1148900,MD15G1153500,MD07G1186200,MD15G1032100,MD02G1049800,MD08G1118800,MD03G1102500,MD16G1041000,MD10G1075000,MD01G1113900,MD16G1181300,MD11G1214000,MD14G1017700,MD13G12779…
GO:0017150	tRNA dihydrouridine synthase activity	molecular_function	0.17819	1	4	3303	43	69158	3	MD12G1166700,Novelgene0728_novel02,Novelgene0728_novel04	1	MD06G1232500
GO:0004857	enzyme inhibitor activity	molecular_function	0.17878	1	29	3303	526	69158	15	MD09G1291600_novel06,Novelgene0373_novel04,MD08G1195600,MD10G1054700,MD17G1271400,MD00G1133700,MD09G1233800,MD14G1192200,MD02G1275000,MD04G1081700_novel01,MD04G1054400,MD07G1255800,Novelgene2746_novel01,MD05G1359200,MD15G1149000	14	MD04G1092800,MD09G1172600,MD15G1398000,MD15G1224900,MD17G1268700,MD17G1045300,MD09G1232700,MD05G1147600,MD04G1030100,MD06G1234100,MD11G1307200,MD15G1436500,MD00G1044500,MD17G1154500
GO:0009581	detection of external stimulus	biological_process	0.17895	1	3	3303	48	69158	0		3	MD12G1197200_novel01,MD16G1153800_novel02,MD16G1063500
GO:0009582	detection of abiotic stimulus	biological_process	0.17895	1	3	3303	48	69158	0		3	MD16G1063500,MD12G1197200_novel01,MD16G1153800_novel02
GO:0009583	detection of light stimulus	biological_process	0.17895	1	3	3303	48	69158	0		3	MD12G1197200_novel01,MD16G1153800_novel02,MD16G1063500
GO:0009584	detection of visible light	biological_process	0.17895	1	3	3303	48	69158	0		3	MD16G1063500,MD16G1153800_novel02,MD12G1197200_novel01
GO:0018298	protein-chromophore linkage	biological_process	0.17895	1	3	3303	48	69158	0		3	MD12G1197200_novel01,MD16G1153800_novel02,MD16G1063500
GO:0046813	receptor-mediated virion attachment to host cell	biological_process	0.17929	1	2	3303	15	69158	1	MD01G1071300	1	MD05G1228700
GO:0098796	membrane protein complex	cellular_component	0.1799	1	130	3303	2749	69158	56	MD04G1078900,MD05G1188500,MD15G1147100,MD15G1151700_novel03,MD02G1154100,MD17G1240300,MD07G1255800,MD15G1151700,MD11G1070100,MD17G1203900,MD01G1238500,MD08G1189800,MD02G1158400_novel01,MD17G1150300,MD10G1176000,MD03G1287500_novel03,MD10G1165100,MD05G1049700,MD06G1180900,MD17G1070100,MD16G1131300,MD11G1265400_novel05,Novelgene3154_novel01,MD17G1150300_novel08,MD07G1130400,MD15G1147000_novel02,Nove…	74	Novelgene3350_novel01,MD13G1106700,MD07G1190900,MD02G1230100,MD02G1180800,MD02G1312900_novel01,MD07G1008600,MD04G1240700,MD10G1195600,MD04G1100300,MD16G1106800,MD17G1191200,MD04G1100300_novel01,MD13G1101900,MD05G1326000,MD00G1164900,MD02G1137900,MD07G1039700,MD01G1004300,MD07G1229300,MD04G1244400,MD05G1347300,MD12G1260300_novel01,MD16G1191400,MD16G1031500,MD03G1173700_novel01,MD02G1211500,MD16G12…
GO:0006081	cellular aldehyde metabolic process	biological_process	0.18121	1	7	3303	87	69158	5	MD11G1133800_novel02,MD12G1166700,Novelgene0728_novel04,Novelgene0728_novel02,MD03G1201300	2	MD09G1281500,MD10G1240700
GO:0015698	inorganic anion transport	biological_process	0.1815	1	16	3303	275	69158	5	MD03G1259900,MD13G1064400_novel01,MD14G1170300,MD07G1189900,MD05G1069700_novel01	11	MD11G1280200_novel02,MD16G1198300,MD16G1102200,MD11G1157800,MD02G1021600,MD13G1049800,MD15G1096800,MD13G1024300,MD08G1117200,MD07G1275300,MD11G1280200
GO:0051297	centrosome organization	biological_process	0.18155	1	1	3303	4	69158	0		1	MD13G1153300
GO:0009250	glucan biosynthetic process	biological_process	0.18244	1	16	3303	330	69158	10	MD17G1240300,MD15G1415100,MD05G1291500,MD15G1415100_novel03,MD12G1257700,MD10G1295000_novel03,MD14G1215200,MD04G1240800,MD13G1078600_novel24,MD06G1203900	6	MD03G1028800,MD05G1081200,MD00G1140800,MD02G1211500,MD14G1132200,MD03G1029000
GO:0006072	glycerol-3-phosphate metabolic process	biological_process	0.1827	1	6	3303	76	69158	3	MD05G1112000,MD16G1010900,MD07G1026300	3	MD14G1077200,MD05G1215100,MD11G1251600_novel01
GO:0046168	glycerol-3-phosphate catabolic process	biological_process	0.1827	1	6	3303	76	69158	3	MD07G1026300,MD05G1112000,MD16G1010900	3	MD14G1077200,MD05G1215100,MD11G1251600_novel01
GO:0045259	proton-transporting ATP synthase complex	cellular_component	0.18299	1	14	3303	222	69158	7	MD17G1150300_novel08,MD15G1263800,MD17G1070100,MD17G1150300,MD02G1073700_novel01,MD11G1265400_novel05,MD07G1255800	7	MD16G1207600,MD02G1312900_novel01,MD07G1198900,MD05G1347300,MD11G1265700,MD00G1164900,MD07G1261100
GO:0016538	cyclin-dependent protein serine/threonine kinase regulator activity	molecular_function	0.18349	1	3	3303	34	69158	0		3	MD11G1149400,MD00G1044500,MD09G1232700
GO:0035556	intracellular signal transduction	biological_process	0.1835	1	78	3303	1593	69158	47	MD15G1007300,MD14G1209800,MD13G1009300,MD08G1119000,MD09G1196600,Novelgene1503_novel01,MD01G1228200_novel09,MD05G1010800,MD10G1095000,MD07G1299100,MD09G1288000,MD06G1039500_novel02,MD01G1114400_novel01,Novelgene0989_novel01,MD11G1264700,MD03G1247700,MD10G1077700,MD11G1222400,MD01G1228200,MD10G1038200,MD04G1056200,MD10G1286600,MD03G1194000_novel01,MD16G1014900,MD17G1193300,MD08G1008400_novel02,MD0…	31	MD08G1010300,MD07G1259600,MD15G1090700,MD15G1066500_novel02,MD02G1164300_novel02,MD16G1094200,MD16G1094400,Novelgene0241_novel01,MD15G1010300,MD03G1224300,Novelgene0234_novel01,MD01G1238400,MD12G1193900_novel01,MD11G1067500,MD15G1155800,MD07G1275300,MD01G1153000,MD16G1084400,MD08G1059000,MD01G1228600,MD03G1100400,MD12G1093500,MD04G1212100,MD00G1018400,MD11G1043500_novel03,MD02G1134400,MD12G117880…
GO:0051051	negative regulation of transport	biological_process	0.18417	1	2	3303	15	69158	0		2	MD07G1206400,MD07G1206200
GO:0004511	tyrosine 3-monooxygenase activity	molecular_function	0.18464	1	1	3303	4	69158	0		1	MD09G1064700
GO:0020027	hemoglobin metabolic process	biological_process	0.1854	1	1	3303	8	69158	1	MD13G1095600	0
GO:0030097	hemopoiesis	biological_process	0.1854	1	1	3303	8	69158	1	MD13G1095600	0
GO:0030492	hemoglobin binding	molecular_function	0.1854	1	1	3303	8	69158	1	MD13G1095600	0
GO:0048534	hematopoietic or lymphoid organ development	biological_process	0.1854	1	1	3303	8	69158	1	MD13G1095600	0
GO:0004177	aminopeptidase activity	molecular_function	0.18577	1	6	3303	83	69158	2	MD02G1037100,MD06G1178100	4	MD07G1065400,MD02G1007600,MD15G1203700,MD17G1038500
GO:0065004	protein-DNA complex assembly	biological_process	0.18754	1	16	3303	260	69158	4	MD03G1111600,MD10G1208800,MD05G1229600_novel01,MD11G1110600	12	MD02G1134400,MD04G1226600,MD06G1209300,MD09G1188600,MD17G1258400,MD03G1051900,MD09G1263200,MD10G1191200,MD13G1226700,MD06G1191600,MD15G1247400,MD05G1204100
GO:0071824	protein-DNA complex subunit organization	biological_process	0.18754	1	16	3303	260	69158	4	MD11G1110600,MD03G1111600,MD10G1208800,MD05G1229600_novel01	12	MD06G1191600,MD15G1247400,MD05G1204100,MD10G1191200,MD13G1226700,MD06G1209300,MD09G1188600,MD17G1258400,MD03G1051900,MD09G1263200,MD02G1134400,MD04G1226600
GO:0052689	carboxylic ester hydrolase activity	molecular_function	0.18767	1	22	3303	374	69158	8	MD12G1013100_novel03,MD14G1165900,MD16G1266900,MD16G1183500,MD16G1055900,MD16G1165100,MD02G1190500,MD08G1195600	14	MD17G1154500,MD02G1134400,MD11G1307200,MD02G1060100,MD10G1068500,MD04G1030100,MD13G1168400,MD17G1020800,MD07G1186200,MD09G1038500,MD15G1224900,MD16G1168800,MD09G1172600,MD12G1046500
GO:0042600	chorion	cellular_component	0.18883	1	9	3303	129	69158	4	MD02G1028700,MD16G1200000,MD02G1300500_novel01,MD17G1119200	5	MD02G1164300_novel02,MD17G1133300_novel01,MD06G1037900_novel01,MD11G1239200,MD07G1214700
GO:0031854	orexigenic neuropeptide QRFP receptor binding	molecular_function	0.18932	1	1	3303	5	69158	0		1	MD09G1232700
GO:0019205	nucleobase-containing compound kinase activity	molecular_function	0.1913	1	12	3303	183	69158	6	MD14G1146000,MD01G1114300,MD17G1165300,MD03G1172200,MD12G1150100_novel01,MD07G1182200	6	MD11G1189900_novel03,MD05G1042600,MD13G1092200,MD15G1134300,MD04G1243700,MD02G1317800
GO:0033925	mannosyl-glycoprotein endo-beta-N-acetylglucosaminidase activity	molecular_function	0.19203	1	1	3303	4	69158	0		1	MD01G1158000
GO:0010324	membrane invagination	biological_process	0.19208	1	1	3303	5	69158	0		1	MD14G1008500_novel01
GO:0016237	microautophagy	biological_process	0.19208	1	1	3303	5	69158	0		1	MD14G1008500_novel01
GO:0034448	EGO complex	cellular_component	0.19208	1	1	3303	5	69158	0		1	MD14G1008500_novel01
GO:1902534	single-organism membrane invagination	biological_process	0.19208	1	1	3303	5	69158	0		1	MD14G1008500_novel01
GO:1902495	transmembrane transporter complex	cellular_component	0.1921	1	6	3303	80	69158	4	MD14G1013400,Novelgene3154_novel01,MD05G1146000,MD04G1078900	2	MD10G1195600,MD06G1231600
GO:1990351	transporter complex	cellular_component	0.1921	1	6	3303	80	69158	4	MD14G1013400,Novelgene3154_novel01,MD05G1146000,MD04G1078900	2	MD10G1195600,MD06G1231600
GO:0016682	oxidoreductase activity, acting on diphenols and related substances as donors, oxygen as acceptor	molecular_function	0.19265	1	6	3303	79	69158	6	MD10G1328600_novel08,MD10G1298500,MD10G1298700,Novelgene0190_novel01,MD10G1299100,MD16G1236400	0
GO:0031123	RNA 3'-end processing	biological_process	0.19304	1	5	3303	62	69158	4	MD14G1227000,MD15G1212200,MD05G1038100,MD15G1212200_novel01	1	MD10G1101800
GO:0042440	pigment metabolic process	biological_process	0.1945	1	32	3303	577	69158	18	MD02G1076600,MD00G1049000_novel01,MD16G1183500,MD16G1165100,MD15G1061700,MD10G1303600,MD07G1018400_novel02,MD06G1049200_novel01,MD11G1231900,MD16G1266900,MD02G1306200,MD07G1290500,MD02G1258500,MD06G1049200,MD17G1132400_novel02,MD05G1112000,Novelgene2106_novel01,MD12G1013100_novel03	14	MD08G1046300,MD10G1068500,MD02G1060100,MD05G1164000,MD02G1083500,MD00G1013300,MD00G1178300,MD14G1100100,MD12G1046500,MD09G1096300,MD07G1186200,MD05G1123600,MD05G1157000,MD08G1009200
GO:0030154	cell differentiation	biological_process	0.19471	1	21	3303	360	69158	8	MD09G1076000_novel03,MD04G1054400,MD03G1287000,MD12G1131500,MD02G1028700,MD17G1119200,MD15G1143600,MD16G1200000	13	MD15G1150900,MD02G1164300_novel02,MD12G1162400,MD11G1154900,MD16G1285500,MD04G1149300,MD06G1037900_novel01,MD13G1020000,MD07G1214700,MD03G1086000,MD11G1117300,MD03G1136600_novel01,MD11G1239200
GO:0061630	ubiquitin protein ligase activity	molecular_function	0.19535	1	15	3303	242	69158	14	MD04G1005700,MD03G1286600,MD06G1197800,MD14G1205300_novel08,MD04G1151400,MD12G1165500,MD15G1027400_novel01,MD10G1328500,MD12G1193700_novel01,MD05G1314700,MD14G1128800,MD04G1178100,MD12G1165500_novel03,MD17G1030200_novel03	1	MD07G1062300
GO:0061659	ubiquitin-like protein ligase activity	molecular_function	0.19535	1	15	3303	242	69158	14	MD17G1030200_novel03,MD12G1165500_novel03,MD14G1128800,MD05G1314700,MD04G1178100,MD10G1328500,MD12G1193700_novel01,MD15G1027400_novel01,MD12G1165500,MD04G1151400,MD14G1205300_novel08,MD06G1197800,MD03G1286600,MD04G1005700	1	MD07G1062300
GO:0019207	kinase regulator activity	molecular_function	0.19594	1	8	3303	132	69158	2	MD10G1054700,MD04G1153100_novel01	6	MD09G1232700,MD00G1044500,MD11G1149400,MD17G1268700,MD17G1045300,MD15G1199200
GO:0009129	pyrimidine nucleoside monophosphate metabolic process	biological_process	0.19596	1	3	3303	30	69158	2	MD15G1286400_novel02,MD12G1150100_novel01	1	MD13G1092200
GO:0009130	pyrimidine nucleoside monophosphate biosynthetic process	biological_process	0.19596	1	3	3303	30	69158	2	MD15G1286400_novel02,MD12G1150100_novel01	1	MD13G1092200
GO:0009157	deoxyribonucleoside monophosphate biosynthetic process	biological_process	0.19596	1	3	3303	30	69158	2	MD12G1150100_novel01,MD15G1286400_novel02	1	MD13G1092200
GO:0009176	pyrimidine deoxyribonucleoside monophosphate metabolic process	biological_process	0.19596	1	3	3303	30	69158	2	MD15G1286400_novel02,MD12G1150100_novel01	1	MD13G1092200
GO:0009177	pyrimidine deoxyribonucleoside monophosphate biosynthetic process	biological_process	0.19596	1	3	3303	30	69158	2	MD12G1150100_novel01,MD15G1286400_novel02	1	MD13G1092200
GO:0009221	pyrimidine deoxyribonucleotide biosynthetic process	biological_process	0.19596	1	3	3303	30	69158	2	MD12G1150100_novel01,MD15G1286400_novel02	1	MD13G1092200
GO:0009263	deoxyribonucleotide biosynthetic process	biological_process	0.19596	1	3	3303	30	69158	2	MD12G1150100_novel01,MD15G1286400_novel02	1	MD13G1092200
GO:0009265	2'-deoxyribonucleotide biosynthetic process	biological_process	0.19596	1	3	3303	30	69158	2	MD15G1286400_novel02,MD12G1150100_novel01	1	MD13G1092200
GO:0046385	deoxyribose phosphate biosynthetic process	biological_process	0.19596	1	3	3303	30	69158	2	MD15G1286400_novel02,MD12G1150100_novel01	1	MD13G1092200
GO:0008418	protein-N-terminal asparagine amidohydrolase activity	molecular_function	0.19707	1	1	3303	4	69158	0		1	MD02G1318500
GO:0004714	transmembrane receptor protein tyrosine kinase activity	molecular_function	0.19752	1	1	3303	4	69158	1	MD11G1134600	0
GO:0050660	flavin adenine dinucleotide binding	molecular_function	0.19839	1	39	3303	680	69158	22	MD06G1049200,MD17G1132400_novel02,MD12G1166700,MD04G1097200_novel02,MD15G1263800,MD02G1258500,MD02G1306200,MD07G1290500,MD08G1116100_novel01,MD08G1116100,Novelgene0728_novel02,MD01G1195100,MD05G1112000,MD05G1133000,MD04G1155700_novel04,Novelgene0728_novel04,MD00G1049000_novel01,MD00G1083500,MD01G1026400_novel01,MD06G1049200_novel01,MD11G1231900,MD07G1018400_novel02	17	MD15G1106400,MD05G1123600,MD05G1215100,MD14G1100100,MD00G1178300,MD16G1250700_novel01,MD17G1014800,MD13G1216700_novel01,MD06G1232500,MD12G1169900,MD05G1266700,MD09G1111400,MD02G1083500,MD00G1013300,MD15G1261600,MD08G1071200,MD05G1102600
GO:0046677	response to antibiotic	biological_process	0.19924	1	5	3303	69	69158	2	MD17G1255200_novel01,MD06G1107100	3	MD00G1130900,MD08G1231500,MD09G1181200
GO:0004499	N,N-dimethylaniline monooxygenase activity	molecular_function	0.19935	1	6	3303	86	69158	5	MD00G1083500,MD07G1290500,MD02G1306200,MD05G1133000,MD07G1018400_novel02	1	MD17G1014800
GO:0008201	heparin binding	molecular_function	0.20062	1	2	3303	16	69158	2	MD01G1102400,MD14G1089400	0
GO:0044441	ciliary part	cellular_component	0.20085	1	1	3303	5	69158	0		1	MD13G1153300
GO:0019855	calcium channel inhibitor activity	molecular_function	0.20315	1	2	3303	17	69158	0		2	MD10G1225100,MD15G1143000_novel01
GO:0016798	hydrolase activity, acting on glycosyl bonds	molecular_function	0.20384	1	93	3303	1792	69158	45	MD05G1256100,MD15G1162900_novel04,MD06G1112400,MD11G1210800,MD15G1162900,MD03G1161800_novel07,MD02G1011200,MD13G1237300,MD13G1078600_novel47,MD16G1140500_novel03,MD02G1011100,MD08G1006000,MD16G1010900,MD16G1175300,MD08G1028100,MD17G1072700,MD04G1056200,MD06G1044100,MD16G1140500_novel01,MD12G1002300,MD06G1085400,MD08G1014300,MD02G1029300,MD02G1076600,MD07G1043500_novel03,MD05G1363500,MD15G1037300,…	48	MD10G1063800,MD11G1146700,MD11G1307100,MD09G1002900_novel02,MD06G1195500,MD05G1347400_novel01,MD02G1079200_novel11,MD11G1145700,MD11G1178000,MD14G1017700,MD02G1240900,MD05G1080000_novel01,MD00G1032500,MD15G1206800,MD13G1134600,MD02G1287500,MD07G1190100,MD16G1014000,MD09G1225800,MD16G1021500,MD11G1199800,MD01G1045300,MD14G1128000,MD09G1193900,MD05G1081200,MD14G1173400,MD15G1319500,MD02G1192600,MD1…
GO:0009341	beta-galactosidase complex	cellular_component	0.20467	1	5	3303	82	69158	1	MD08G1028100	4	MD15G1206800,MD02G1287500,MD08G1075100,MD09G1193900
GO:0004661	protein geranylgeranyltransferase activity	molecular_function	0.20491	1	1	3303	9	69158	1	MD15G1153000_novel02	0
GO:0004663	Rab geranylgeranyltransferase activity	molecular_function	0.20491	1	1	3303	9	69158	1	MD15G1153000_novel02	0
GO:0031304	intrinsic component of mitochondrial inner membrane	cellular_component	0.20537	1	3	3303	39	69158	3	MD05G1323000,Novelgene1055_novel01,MD11G1228300	0
GO:0031305	integral component of mitochondrial inner membrane	cellular_component	0.20537	1	3	3303	39	69158	3	MD05G1323000,MD11G1228300,Novelgene1055_novel01	0
GO:0032592	integral component of mitochondrial membrane	cellular_component	0.20537	1	3	3303	39	69158	3	MD05G1323000,MD11G1228300,Novelgene1055_novel01	0
GO:0098573	intrinsic component of mitochondrial membrane	cellular_component	0.20537	1	3	3303	39	69158	3	MD05G1323000,MD11G1228300,Novelgene1055_novel01	0
GO:0015985	energy coupled proton transport, down electrochemical gradient	biological_process	0.20548	1	14	3303	226	69158	5	MD17G1150300,MD17G1070100,MD01G1085700,MD02G1073700_novel01,MD17G1150300_novel08	9	MD02G1087100_novel01,MD07G1198900,MD02G1312900_novel01,MD17G1003000,MD05G1347300,MD00G1164900,MD07G1261100,MD16G1207600,MD10G1043200
GO:0015986	ATP synthesis coupled proton transport	biological_process	0.20548	1	14	3303	226	69158	5	MD17G1150300_novel08,MD01G1085700,MD02G1073700_novel01,MD17G1150300,MD17G1070100	9	MD16G1207600,MD10G1043200,MD17G1003000,MD00G1164900,MD05G1347300,MD07G1261100,MD02G1087100_novel01,MD07G1198900,MD02G1312900_novel01
GO:0008076	voltage-gated potassium channel complex	cellular_component	0.20552	1	1	3303	4	69158	1	MD04G1078900	0
GO:0034705	potassium channel complex	cellular_component	0.20552	1	1	3303	4	69158	1	MD04G1078900	0
GO:0003006	developmental process involved in reproduction	biological_process	0.20589	1	10	3303	151	69158	4	MD02G1028700,MD16G1200000,MD03G1287000,MD17G1119200	6	MD02G1164300_novel02,MD06G1037900_novel01,MD11G1154900,MD11G1239200,MD07G1214700,MD11G1275400
GO:0006869	lipid transport	biological_process	0.20624	1	17	3303	273	69158	14	MD10G1254100,MD09G1267600,Novelgene0497_novel03,MD15G1430500,MD00G1115400_novel01,MD08G1099600_novel01,MD17G1070100,MD15G1407700,MD00G1115400,MD08G1121400,MD00G1115400_novel08,MD15G1081800_novel02,MD17G1070000_novel01,MD03G1011800	3	MD03G1108400,MD02G1012500_novel01,Novelgene2328_novel01
GO:0032954	regulation of cytokinetic process	biological_process	0.20648	1	2	3303	16	69158	0		2	Novelgene0446_novel01,MD16G1066100_novel01
GO:0032955	regulation of barrier septum assembly	biological_process	0.20648	1	2	3303	16	69158	0		2	MD16G1066100_novel01,Novelgene0446_novel01
GO:1901891	regulation of cell septum assembly	biological_process	0.20648	1	2	3303	16	69158	0		2	Novelgene0446_novel01,MD16G1066100_novel01
GO:1902412	regulation of mitotic cytokinesis	biological_process	0.20648	1	2	3303	16	69158	0		2	Novelgene0446_novel01,MD16G1066100_novel01
GO:1903436	regulation of mitotic cytokinetic process	biological_process	0.20648	1	2	3303	16	69158	0		2	MD16G1066100_novel01,Novelgene0446_novel01
GO:0005975	carbohydrate metabolic process	biological_process	0.20654	1	188	3303	3822	69158	108	MD02G1229500,MD06G1203900,MD04G1125600,MD13G1078600_novel24,MD06G1226700,MD12G1018800_novel01,MD16G1106600_novel17,MD16G1101100,MD12G1193700_novel01,MD13G1003300_novel18,MD12G1257700,MD17G1180800,MD02G1248100,MD15G1162900,MD13G1237300,MD13G1100100,MD16G1140500_novel03,MD15G1326700,MD02G1011100,MD15G1148400_novel07,MD10G1056800_novel08,MD00G1026700,MD06G1100000,MD15G1415100_novel03,MD08G1028100,MD…	80	MD16G1063300,MD08G1235900,MD11G1146700,MD09G1032100,MD08G1191400_novel01,MD01G1046200_novel01,MD09G1002900_novel02,MD06G1195500,MD02G1211500,MD02G1079200_novel11,MD14G1017700,MD11G1178000,MD03G1028800,MD02G1240900,MD06G1099700,MD05G1080000_novel01,MD14G1132200,MD02G1287500,MD15G1206800,MD00G1032500,MD16G1021500,MD09G1225800,MD11G1158500,MD00G1140800,MD05G1081200,MD15G1319500,MD13G1094100,Novelgen…
GO:0000774	adenyl-nucleotide exchange factor activity	molecular_function	0.20668	1	9	3303	141	69158	6	MD03G1193500,MD12G1145000,MD00G1065300_novel23,MD11G1209700,MD09G1110800_novel03,MD12G1177600	3	Novelgene0234_novel01,MD05G1047100,MD00G1103800
GO:1903825	organic acid transmembrane transport	biological_process	0.20692	1	11	3303	167	69158	8	Novelgene0648_novel05,MD09G1016300,MD16G1152600_novel01,MD01G1000200,MD12G1057600_novel03,MD17G1217500,MD10G1254300_novel01,MD12G1057600	3	MD15G1091200_novel01,MD02G1259000,MD12G1010300
GO:0007423	sensory organ development	biological_process	0.20698	1	1	3303	4	69158	1	MD03G1288000	0
GO:0009394	2'-deoxyribonucleotide metabolic process	biological_process	0.20704	1	4	3303	45	69158	2	MD12G1150100_novel01,MD15G1286400_novel02	2	MD13G1092200,MD17G1001700
GO:0019692	deoxyribose phosphate metabolic process	biological_process	0.20704	1	4	3303	45	69158	2	MD12G1150100_novel01,MD15G1286400_novel02	2	MD13G1092200,MD17G1001700
GO:0007213	G-protein coupled acetylcholine receptor signaling pathway	biological_process	0.20704	1	1	3303	4	69158	0		1	MD00G1189000
GO:0043113	receptor clustering	biological_process	0.20704	1	1	3303	4	69158	0		1	MD00G1189000
GO:0043236	laminin binding	molecular_function	0.20704	1	1	3303	4	69158	0		1	MD00G1189000
GO:0051087	chaperone binding	molecular_function	0.2073	1	12	3303	194	69158	7	MD12G1177600,MD09G1110800_novel03,MD11G1209700,MD00G1065300_novel23,MD12G1175700_novel01,MD10G1256300,MD03G1193500	5	MD00G1103800,Novelgene0234_novel01,MD05G1047100,MD00G1156300,MD04G1162100
GO:0005246	calcium channel regulator activity	molecular_function	0.20736	1	3	3303	38	69158	1	MD17G1271400	2	MD15G1143000_novel01,MD10G1225100
GO:0042181	ketone biosynthetic process	biological_process	0.20745	1	6	3303	92	69158	5	MD10G1258500_novel06,MD10G1328600_novel08,MD11G1273800,MD16G1236400,MD03G1252200_novel02	1	MD14G1017700
GO:0019953	sexual reproduction	biological_process	0.20813	1	16	3303	274	69158	6	MD03G1287000,MD14G1170800,MD02G1028700,MD17G1119200,MD13G1003100,MD16G1200000	10	MD04G1244400,MD02G1164300_novel02,MD08G1106500,MD11G1154900,MD06G1037900_novel01,MD06G1131600,MD10G1202300,MD07G1038100,MD07G1214700,MD11G1239200
GO:0009152	purine ribonucleotide biosynthetic process	biological_process	0.21017	1	25	3303	443	69158	12	MD01G1085700,MD02G1073700_novel01,MD17G1150300,MD16G1006900,MD17G1165300,MD17G1150300_novel08,MD15G1263800,MD14G1105600,MD11G1265400_novel05,MD07G1255800,MD17G1070100,MD13G1093600_novel03	13	MD15G1097900,MD17G1003000,MD00G1164900,MD07G1261100,MD02G1087100_novel01,MD16G1207600,Novelgene3468_novel01,MD05G1347300,MD11G1265700,MD05G1113100,MD07G1198900,MD02G1312900_novel01,MD10G1043200
GO:0009360	DNA polymerase III complex	cellular_component	0.21071	1	4	3303	53	69158	1	MD15G1233000	3	MD05G1047200_novel02,MD15G1304900,Novelgene1240_novel01
GO:0042575	DNA polymerase complex	cellular_component	0.21071	1	4	3303	53	69158	1	MD15G1233000	3	Novelgene1240_novel01,MD15G1304900,MD05G1047200_novel02
GO:0044707	single-multicellular organism process	biological_process	0.2108	1	59	3303	1147	69158	29	MD16G1189900,MD15G1147100,MD09G1015800,MD17G1213400,MD12G1057800,MD04G1054400,MD10G1202900,MD03G1288000,MD12G1131500,MD05G1242400_novel01,MD14G1242700_novel07,MD14G1242700_novel01,MD11G1041500,MD02G1300500_novel01,MD10G1221000_novel02,MD00G1040600,MD05G1163200,MD17G1270700,MD15G1147000_novel02,MD14G1121700,MD10G1202900_novel01,MD12G1233500,MD14G1192200,MD15G1027400_novel01,MD14G1017300,MD02G10488…	30	MD06G1205700,MD03G1036900,MD02G1043500,MD16G1285500,MD11G1208700_novel01,MD00G1115700,MD08G1104200,MD11G1275400,MD09G1092700,MD12G1162400,MD07G1236900,MD13G1020000,MD06G1066000,MD11G1310800_novel01,MD11G1038100,MD08G1046300,MD04G1149300,MD15G1434200,MD10G1289400,MD13G1226700,MD08G1171700,MD17G1020400,MD17G1133300_novel01,MD10G1071200,MD07G1256700,MD05G1345800,MD11G1031400,MD04G1092800,MD07G118620…
GO:0030282	bone mineralization	biological_process	0.21127	1	1	3303	8	69158	0		1	MD15G1434200
GO:0030500	regulation of bone mineralization	biological_process	0.21127	1	1	3303	8	69158	0		1	MD15G1434200
GO:0046848	hydroxyapatite binding	molecular_function	0.21127	1	1	3303	8	69158	0		1	MD15G1434200
GO:1901698	response to nitrogen compound	biological_process	0.21145	1	2	3303	21	69158	1	MD14G1170300	1	Novelgene3428_novel01
GO:0044275	cellular carbohydrate catabolic process	biological_process	0.2118	1	6	3303	85	69158	6	MD15G1201000,MD15G1162900_novel03,MD05G1256100,MD02G1019200,MD15G1162900_novel04,MD15G1162900	0
GO:0005092	GDP-dissociation inhibitor activity	molecular_function	0.21215	1	2	3303	16	69158	0		2	MD09G1119200,MD17G1110100
GO:0005094	Rho GDP-dissociation inhibitor activity	molecular_function	0.21215	1	2	3303	16	69158	0		2	MD09G1119200,MD17G1110100
GO:0070069	cytochrome complex	cellular_component	0.21224	1	8	3303	117	69158	6	MD13G1099800_novel05,MD15G1076900_novel01,MD14G1013400,MD15G1181400_novel02,MD03G1259200,MD13G1099800_novel01	2	MD06G1231600,MD15G1285800
GO:0016020	membrane	cellular_component	0.21298	1	795	3303	16736	69158	463	MD02G1073700_novel01,MD00G1026700,MD06G1002600,MD01G1089100,MD05G1069700,MD17G1271400,MD16G1168900,MD15G1063600,MD11G1029300_novel02,MD12G1233500,MD01G1213600,MD15G1079400,MD13G1245300,MD15G1394000_novel05,MD17G1279400,MD06G1241500,MD15G1132400,MD06G1216900_novel07,MD15G1126900,MD17G1150300_novel08,MD01G1235500,Novelgene2769_novel01,MD10G1192000,MD03G1198200,MD12G1132900_novel01,MD00G1008400,MD05…	332	MD10G1313800,MD17G1023300,MD12G1026200,MD10G1153600_novel01,MD14G1132200,MD11G1116500,MD15G1193400,MD05G1204500,MD13G1049800,MD10G1236500,MD05G1198300,MD15G1151300_novel01,MD03G1109400,MD08G1043400,MD13G1020700,MD14G1116100,MD14G1091300,Novelgene1318_novel01,MD15G1130200,MD15G1096800,MD14G1017700,MD04G1093600_novel01,MD09G1098300_novel02,MD07G1262500,MD15G1288700,MD15G1214700,MD09G1233300,MD06G11…
GO:0047396	glycosylphosphatidylinositol diacylglycerol-lyase activity	molecular_function	0.21332	1	1	3303	7	69158	1	MD06G1105500	0
GO:0004359	glutaminase activity	molecular_function	0.21334	1	2	3303	17	69158	1	MD11G1133800_novel02	1	MD09G1281500
GO:0006354	DNA-templated transcription, elongation	biological_process	0.21393	1	9	3303	158	69158	7	MD07G1277400,MD07G1277400_novel02,MD14G1210500_novel02,MD03G1129800_novel02,MD01G1206800,MD15G1014900,MD10G1110700_novel01	2	MD00G1140800,MD16G1134300
GO:0006284	base-excision repair	biological_process	0.21492	1	4	3303	55	69158	0		4	MD10G1218500,MD11G1157400,MD00G1164900,MD10G1225100
GO:0003980	UDP-glucose:glycoprotein glucosyltransferase activity	molecular_function	0.21541	1	1	3303	9	69158	0		1	MD08G1235900
GO:0007606	sensory perception of chemical stimulus	biological_process	0.21543	1	7	3303	108	69158	3	MD12G1233500,MD14G1017300,MD02G1048800	4	MD11G1208700_novel01,MD11G1310800_novel01,MD08G1171700,MD02G1043500
GO:0035257	nuclear hormone receptor binding	molecular_function	0.21579	1	2	3303	20	69158	2	MD02G1226500,MD08G1197300	0
GO:0051427	hormone receptor binding	molecular_function	0.21579	1	2	3303	20	69158	2	MD02G1226500,MD08G1197300	0
GO:0042221	response to chemical	biological_process	0.21594	1	54	3303	1046	69158	30	MD14G1012300_novel06,MD12G1072600,MD14G1148500,MD00G1022900_novel02,MD05G1056900,MD06G1107100,MD05G1081300,MD10G1274500,MD15G1359400,MD15G1253900,MD02G1139900,MD00G1083700_novel01,MD16G1119000,MD08G1004500,MD15G1039300,MD13G1069200,MD16G1226800,MD17G1255200_novel01,MD14G1004100,MD14G1170300,MD02G1139700,MD04G1054400,MD02G1140200,MD12G1131500,MD15G1003900,MD02G1140200_novel02,MD01G1032800,MD14G101…	24	MD16G1102700,Novelgene1063_novel01,MD00G1140800,MD14G1131900,MD09G1181200,Novelgene1701_novel01,Novelgene3428_novel01,MD00G1130900,MD09G1139200_novel01,MD08G1231500,Novelgene1506_novel01,MD15G1014200,MD16G1247200,MD11G1132400,MD02G1134400,MD05G1113100,MD02G1025500,MD16G1285500,MD08G1209800,MD02G1066700,Novelgene3468_novel01,MD13G1020000,MD15G1382000,MD01G1083400
GO:0006220	pyrimidine nucleotide metabolic process	biological_process	0.21691	1	8	3303	113	69158	5	MD10G1221000,MD10G1221000_novel02,MD17G1165300,MD12G1150100_novel01,MD15G1286400_novel02	3	MD17G1023300,MD17G1001700,MD13G1092200
GO:0050896	response to stimulus	biological_process	0.21728	1	380	3303	8051	69158	209	MD11G1037200_novel01,MD13G1202300,MD04G1054400,MD06G1197300_novel01,MD00G1207300,MD10G1069100_novel04,MD02G1140200,MD13G1107500,MD17G1255200_novel01,MD09G1099000,MD05G1156100_novel01,MD02G1140200_novel02,MD14G1012300,MD15G1380400,Novelgene3012_novel01,MD03G1173900_novel02,MD10G1286600,MD09G1103300,MD07G1287400,MD12G1131500,MD02G1141700,MD09G1262900_novel03,MD08G1121400,MD10G1208800,MD05G1363800,M…	171	MD09G1092700,MD12G1197200_novel01,MD05G1113100,MD16G1285500,MD04G1212100,MD16G1247200,MD00G1018400,MD14G1241600_novel01,MD02G1081700,MD02G1130800,MD12G1093500,MD00G1039300,MD01G1083400,MD08G1209800,MD11G1038100,MD13G1020000,MD09G1111100,MD00G1130900,MD16G1153800_novel02,MD10G1039000_novel01,MD13G1016900,MD12G1120000_novel02,MD15G1213400,MD15G1066500_novel02,MD14G1116100,MD04G1200400,MD12G1178800_…
GO:0010876	lipid localization	biological_process	0.21803	1	19	3303	319	69158	16	MD03G1011800,MD15G1081800_novel02,MD17G1070000_novel01,MD15G1407700,MD00G1115400_novel08,MD08G1121400,MD00G1115400,MD17G1070100,MD10G1202900_novel01,MD10G1202900,MD00G1115400_novel01,MD08G1099600_novel01,MD15G1430500,Novelgene0497_novel03,MD09G1267600,MD10G1254100	3	Novelgene2328_novel01,MD02G1012500_novel01,MD03G1108400
GO:0044262	cellular carbohydrate metabolic process	biological_process	0.21814	1	38	3303	793	69158	26	MD15G1415100_novel03,MD00G1026700,MD10G1295000_novel03,MD15G1148400_novel07,MD16G1145200,MD15G1326700,MD04G1178100,MD05G1291500,MD04G1020100,MD02G1019200,MD12G1257700,MD15G1162900_novel03,MD04G1240800,MD14G1215200,MD12G1193700_novel01,MD13G1078600_novel24,MD15G1162900_novel04,MD05G1256100,MD06G1027300,MD15G1201000,MD06G1203900,MD13G1237300,MD17G1240300,MD15G1415100,MD11G1307000_novel20,MD15G11629…	12	MD13G1134600,MD14G1132200,MD03G1029000,MD05G1081200,MD00G1140800,MD16G1014000,MD02G1192600,MD11G1146700,MD03G1028800,MD15G1303500,MD02G1211500,MD09G1234800
GO:0004871	signal transducer activity	molecular_function	0.21857	1	58	3303	1271	69158	32	MD10G1077700,MD12G1072600,MD08G1108700_novel04,MD02G1021700,MD14G1121700,MD10G1038200,MD12G1233500,MD04G1056200,MD09G1018600,MD02G1048800,MD02G1116500_novel03,MD10G1009500,MD15G1039300,MD16G1155400,MD11G1054600_novel02,MD08G1108700_novel17,MD17G1284300,MD13G1107500,MD13G1122000_novel01,MD09G1288000,MD14G1040900,MD11G1145400_novel04,MD05G1305900,MD13G1202300,MD09G1103300,MD12G1131500,MD11G1134600,…	26	MD06G1086700,MD16G1250700_novel01,MD12G1042000,MD13G1243500,MD16G1153800_novel02,MD09G1001200,MD11G1031400,Novelgene3428_novel01,MD04G1092800,MD04G1212100,MD09G1049400,MD16G1247200,MD11G1306200_novel01,MD09G1139200_novel01,MD02G1043500,MD02G1025500,MD13G1016900,MD09G1041500,MD02G1134400,MD12G1197200_novel01,MD03G1224300,MD15G1231800_novel01,Novelgene0517_novel01,MD09G1111400,MD03G1100400,MD15G109…
GO:0005849	mRNA cleavage factor complex	cellular_component	0.21959	1	2	3303	17	69158	2	MD15G1212200_novel01,MD15G1212200	0
GO:0006378	mRNA polyadenylation	biological_process	0.21959	1	2	3303	17	69158	2	MD15G1212200,MD15G1212200_novel01	0
GO:0004872	receptor activity	molecular_function	0.21989	1	38	3303	851	69158	22	MD11G1134600,MD12G1131500,MD09G1103300,MD16G1014900,MD15G1380400,MD10G1266500_novel01,MD11G1180900,MD08G1190600,MD08G1108700_novel17,MD13G1107500,MD05G1305900,MD09G1018600,MD05G1283000_novel01,MD02G1048800,MD11G1054600_novel02,MD16G1155400,MD15G1039300,MD12G1072600,MD08G1108700_novel04,MD14G1121700,MD04G1056200,MD12G1233500	16	MD03G1100400,MD09G1111400,MD16G1247200,MD11G1306200_novel01,MD09G1139200_novel01,MD02G1043500,MD13G1016900,MD02G1025500,MD12G1197200_novel01,MD15G1434900,MD16G1153800_novel02,Novelgene3428_novel01,MD11G1031400,MD16G1250700_novel01,MD06G1086700,MD12G1042000
GO:0005242	inward rectifier potassium channel activity	molecular_function	0.22071	1	2	3303	18	69158	2	MD10G1266500_novel01,MD10G1122400	0
GO:0016763	transferase activity, transferring pentosyl groups	molecular_function	0.221	1	14	3303	236	69158	9	MD02G1261300,MD13G1241000,MD01G1052700,MD10G1187800,MD06G1173800,MD13G1092800_novel01,MD09G1110700,MD04G1183800_novel02,MD14G1089400	5	MD09G1064200,Novelgene3730_novel01,Novelgene3730_novel03,MD09G1032300,MD05G1201000
GO:0016824	hydrolase activity, acting on acid halide bonds	molecular_function	0.22199	1	1	3303	7	69158	1	Novelgene1498_novel01	0
GO:0019120	hydrolase activity, acting on acid halide bonds, in C-halide compounds	molecular_function	0.22199	1	1	3303	7	69158	1	Novelgene1498_novel01	0
GO:0003905	alkylbase DNA N-glycosylase activity	molecular_function	0.22204	1	2	3303	17	69158	0		2	MD10G1225100,MD10G1218500
GO:0006813	potassium ion transport	biological_process	0.22323	1	27	3303	509	69158	14	MD10G1122400,MD16G1010900,MD10G1266500_novel01,MD02G1258500,MD05G1146000,MD02G1275000,MD05G1179800_novel02,MD10G1058200_novel03,MD05G1286400,Novelgene2106_novel01,MD01G1195100,MD10G1014500,MD07G1018400_novel02,MD04G1078900	13	MD07G1186200,MD02G1096300,MD14G1100100,MD10G1073200,MD02G1025500,MD08G1009200,MD06G1210100,MD01G1165900_novel03,MD13G1089800,MD07G1232700,MD05G1271700,MD03G1169200,MD11G1251600_novel01
GO:0042546	cell wall biogenesis	biological_process	0.2239	1	5	3303	69	69158	4	MD14G1214800_novel02,MD04G1183800_novel02,MD14G1214800,MD15G1153000_novel02	1	MD15G1066500_novel02
GO:0016407	acetyltransferase activity	molecular_function	0.22406	1	20	3303	344	69158	13	MD13G1053400,MD02G1119600,Novelgene2971_novel01,MD15G1217100_novel01,MD02G1184400_novel01,MD17G1269000_novel04,MD02G1003500,MD05G1081400_novel09,MD02G1119600_novel01,MD02G1184400_novel07,MD15G1233400_novel01,MD14G1167000,MD02G1300500_novel01	7	MD11G1071500,MD02G1187100,MD12G1027700,MD06G1234100,MD01G1108300,MD08G1175900,MD03G1064100
GO:0009628	response to abiotic stimulus	biological_process	0.22418	1	10	3303	180	69158	7	MD02G1139900,MD15G1003900,MD15G1253900,MD02G1140200,MD08G1004500,MD02G1140200_novel02,MD02G1139700	3	MD16G1063500,MD16G1153800_novel02,MD12G1197200_novel01
GO:0007271	synaptic transmission, cholinergic	biological_process	0.22442	1	1	3303	5	69158	0		1	MD07G1186200
GO:0022898	regulation of transmembrane transporter activity	biological_process	0.22442	1	1	3303	5	69158	0		1	MD07G1186200
GO:0030431	sleep	biological_process	0.22442	1	1	3303	5	69158	0		1	MD07G1186200
GO:0032222	regulation of synaptic transmission, cholinergic	biological_process	0.22442	1	1	3303	5	69158	0		1	MD07G1186200
GO:0032409	regulation of transporter activity	biological_process	0.22442	1	1	3303	5	69158	0		1	MD07G1186200
GO:0032411	positive regulation of transporter activity	biological_process	0.22442	1	1	3303	5	69158	0		1	MD07G1186200
GO:0032412	regulation of ion transmembrane transporter activity	biological_process	0.22442	1	1	3303	5	69158	0		1	MD07G1186200
GO:0032414	positive regulation of ion transmembrane transporter activity	biological_process	0.22442	1	1	3303	5	69158	0		1	MD07G1186200
GO:0034235	GPI anchor binding	molecular_function	0.22442	1	1	3303	5	69158	0		1	MD07G1186200
GO:0034762	regulation of transmembrane transport	biological_process	0.22442	1	1	3303	5	69158	0		1	MD07G1186200
GO:0034764	positive regulation of transmembrane transport	biological_process	0.22442	1	1	3303	5	69158	0		1	MD07G1186200
GO:0034765	regulation of ion transmembrane transport	biological_process	0.22442	1	1	3303	5	69158	0		1	MD07G1186200
GO:0034767	positive regulation of ion transmembrane transport	biological_process	0.22442	1	1	3303	5	69158	0		1	MD07G1186200
GO:0043266	regulation of potassium ion transport	biological_process	0.22442	1	1	3303	5	69158	0		1	MD07G1186200
GO:0043268	positive regulation of potassium ion transport	biological_process	0.22442	1	1	3303	5	69158	0		1	MD07G1186200
GO:0043270	positive regulation of ion transport	biological_process	0.22442	1	1	3303	5	69158	0		1	MD07G1186200
GO:1901016	regulation of potassium ion transmembrane transporter activity	biological_process	0.22442	1	1	3303	5	69158	0		1	MD07G1186200
GO:1901018	positive regulation of potassium ion transmembrane transporter activity	biological_process	0.22442	1	1	3303	5	69158	0		1	MD07G1186200
GO:1901379	regulation of potassium ion transmembrane transport	biological_process	0.22442	1	1	3303	5	69158	0		1	MD07G1186200
GO:1901381	positive regulation of potassium ion transmembrane transport	biological_process	0.22442	1	1	3303	5	69158	0		1	MD07G1186200
GO:1903818	positive regulation of voltage-gated potassium channel activity	biological_process	0.22442	1	1	3303	5	69158	0		1	MD07G1186200
GO:1904062	regulation of cation transmembrane transport	biological_process	0.22442	1	1	3303	5	69158	0		1	MD07G1186200
GO:1904064	positive regulation of cation transmembrane transport	biological_process	0.22442	1	1	3303	5	69158	0		1	MD07G1186200
GO:2001257	regulation of cation channel activity	biological_process	0.22442	1	1	3303	5	69158	0		1	MD07G1186200
GO:2001259	positive regulation of cation channel activity	biological_process	0.22442	1	1	3303	5	69158	0		1	MD07G1186200
GO:0032446	protein modification by small protein conjugation	biological_process	0.22446	1	27	3303	514	69158	17	Novelgene2042_novel01,MD13G1003300_novel22,MD05G1020500,MD17G1030200_novel03,MD13G1003300_novel18,MD06G1197800,MD14G1205300_novel08,MD16G1116200_novel01,MD10G1328500,Novelgene2535_novel01,MD06G1007200_novel01,MD14G1040300,MD16G1116600_novel01,MD16G1020300,Novelgene3649_novel01,MD06G1180900,MD07G1136700_novel07	10	MD02G1306700,Novelgene2044_novel01,MD15G1311300,MD12G1253300,MD05G1334100,MD14G1172000,MD07G1236900,MD10G1154600,MD16G1029300,MD03G1051900
GO:0016567	protein ubiquitination	biological_process	0.22584	1	26	3303	496	69158	16	MD16G1116600_novel01,MD14G1040300,Novelgene2535_novel01,MD10G1328500,MD06G1007200_novel01,MD07G1136700_novel07,MD06G1180900,Novelgene3649_novel01,MD13G1003300_novel18,MD17G1030200_novel03,MD05G1020500,MD13G1003300_novel22,Novelgene2042_novel01,MD14G1205300_novel08,MD16G1116200_novel01,MD06G1197800	10	MD10G1154600,MD14G1172000,MD07G1236900,MD12G1253300,MD05G1334100,MD16G1029300,MD03G1051900,MD02G1306700,MD15G1311300,Novelgene2044_novel01
GO:0042995	cell projection	cellular_component	0.22595	1	20	3303	358	69158	11	MD12G1022300,MD17G1098700,MD14G1004100,MD17G1213400,MD14G1019200,MD14G1215700,MD09G1110800_novel03,MD15G1168400_novel02,MD10G1274500,MD09G1110800_novel01,MD08G1147100	9	MD07G1297100,MD06G1205700,MD01G1036200_novel03,MD07G1236900,MD16G1029900,Novelgene0234_novel01,MD13G1153300,MD01G1030300_novel01,MD01G1036200
GO:0006325	chromatin organization	biological_process	0.22641	1	29	3303	549	69158	13	MD10G1110700_novel01,MD03G1297100,MD11G1110600,MD02G1267300_novel01,MD04G1147800,MD05G1326500,Novelgene1670_novel01,MD12G1141900_novel01,MD05G1089600,MD03G1129800_novel02,MD15G1411200,MD03G1287000,MD14G1210500_novel02	16	MD05G1204100,MD15G1247400,MD11G1080800,MD09G1054000,MD08G1175900,MD00G1126800,MD12G1161100,MD10G1191200,MD09G1263200,MD17G1258400,MD09G1188600,MD10G1124100,MD11G1154900,MD04G1226600,MD02G1180800,MD02G1134400
GO:0019001	guanyl nucleotide binding	molecular_function	0.22698	1	96	3303	2033	69158	62	MD11G1145400_novel07,MD11G1286300,MD03G1136800,MD05G1194500,MD10G1056800,MD11G1049800,MD10G1009500,MD11G1304000_novel01,MD05G1049700,MD10G1037500_novel01,MD04G1050400,MD03G1172200,MD03G1287500_novel03,MD05G1363800,MD10G1275700,MD14G1233200_novel13,MD11G1313800_novel04,MD02G1226500_novel01,MD11G1313800_novel09,MD10G1286600,MD03G1194000_novel01,MD02G1226500,MD14G1074700,MD16G1166900_novel05,MD15G11…	34	MD13G1243500,MD02G1254900,MD07G1256700,MD10G1039000_novel01,MD04G1092800,MD10G1039000,MD10G1203200_novel01,MD11G1034400_novel02,MD08G1222200,MD05G1352300,MD03G1267900,MD11G1033600,MD17G1045300,MD07G1308500_novel01,MD11G1203500,MD13G1020000,MD02G1081700,MD03G1103900,MD11G1043500_novel03,MD10G1203200,MD11G1131300_novel03,MD17G1001700,MD11G1189900_novel03,MD11G1067500,Novelgene3296_novel01,MD15G1134…
GO:0004869	cysteine-type endopeptidase inhibitor activity	molecular_function	0.22759	1	4	3303	47	69158	3	MD02G1275000,MD05G1359200,MD15G1149000	1	MD05G1147600
GO:0003857	3-hydroxyacyl-CoA dehydrogenase activity	molecular_function	0.2285	1	13	3303	207	69158	4	MD10G1097200,MD16G1010900,Novelgene2106_novel01,MD05G1163200	9	MD04G1064600,MD02G1043200,MD08G1009200,MD05G1215100,MD05G1271700,MD14G1100100,MD02G1066000,MD11G1251600_novel01,MD17G1014800
GO:0007205	protein kinase C-activating G-protein coupled receptor signaling pathway	biological_process	0.22875	1	3	3303	36	69158	2	MD14G1209800,MD05G1305900	1	MD17G1216600
GO:0043130	ubiquitin binding	molecular_function	0.22995	1	5	3303	69	69158	3	MD16G1131300,MD02G1263600_novel02,Novelgene2723_novel01	2	MD01G1177400,MD11G1067500
GO:0002520	immune system development	biological_process	0.23135	1	1	3303	9	69158	1	MD13G1095600	0
GO:0030203	glycosaminoglycan metabolic process	biological_process	0.23242	1	5	3303	71	69158	2	MD04G1054400,MD09G1291600_novel06	3	MD15G1288700,MD02G1240900,MD07G1076200
GO:0016776	phosphotransferase activity, phosphate group as acceptor	molecular_function	0.23268	1	5	3303	61	69158	4	MD01G1114300,MD14G1146000,MD17G1165300,MD07G1182200	1	MD12G1224000
GO:0010033	response to organic substance	biological_process	0.23273	1	18	3303	337	69158	6	MD15G1359400,MD07G1297400_novel01,MD15G1380400,MD13G1069200,MD12G1072600,MD14G1148500	12	Novelgene3468_novel01,MD14G1131900,MD01G1083400,Novelgene3428_novel01,MD11G1132400,MD16G1247200,MD15G1014200,Novelgene1506_novel01,MD09G1139200_novel01,MD02G1025500,MD05G1113100,Novelgene1063_novel01
GO:0003842	1-pyrroline-5-carboxylate dehydrogenase activity	molecular_function	0.23455	1	1	3303	5	69158	1	MD16G1272400	0
GO:0003877	ATP adenylyltransferase activity	molecular_function	0.23538	1	1	3303	5	69158	1	MD10G1172300	0
GO:0005184	neuropeptide hormone activity	molecular_function	0.23556	1	4	3303	54	69158	2	MD11G1041500,MD13G1069200	2	MD12G1126700,MD08G1046300
GO:0008556	potassium-transporting ATPase activity	molecular_function	0.23558	1	2	3303	21	69158	2	Novelgene0373_novel04,MD03G1231800	0
GO:0009894	regulation of catabolic process	biological_process	0.23577	1	21	3303	390	69158	12	MD13G1003300_novel22,MD13G1003300_novel18,MD09G1110800_novel01,MD01G1074700,MD07G1143800_novel18,MD09G1110800_novel03,MD14G1162200_novel05,MD08G1008900,MD07G1143800_novel02,MD17G1098700,MD07G1143800_novel04,MD14G1084200	9	MD13G1226700,MD16G1013200_novel01,MD15G1361100,MD14G1172000,MD07G1236900,MD14G1069500,MD16G1013200_novel02,MD06G1205700,MD03G1051900
GO:0008198	ferrous iron binding	molecular_function	0.23606	1	1	3303	6	69158	0		1	MD05G1342300
GO:0004143	diacylglycerol kinase activity	molecular_function	0.23737	1	4	3303	56	69158	3	MD11G1072800,MD14G1209800,MD05G1305900	1	MD17G1216600
GO:0008746	NAD(P)+ transhydrogenase activity	molecular_function	0.23927	1	1	3303	6	69158	1	MD00G1054500	0
GO:0008750	NAD(P)+ transhydrogenase (AB-specific) activity	molecular_function	0.23927	1	1	3303	6	69158	1	MD00G1054500	0
GO:0016652	oxidoreductase activity, acting on NAD(P)H, NAD(P) as acceptor	molecular_function	0.23927	1	1	3303	6	69158	1	MD00G1054500	0
GO:0043281	regulation of cysteine-type endopeptidase activity involved in apoptotic process	biological_process	0.23931	1	2	3303	19	69158	0		2	MD13G1095500,MD12G1126700
GO:2000116	regulation of cysteine-type endopeptidase activity	biological_process	0.23931	1	2	3303	19	69158	0		2	MD12G1126700,MD13G1095500
GO:0007160	cell-matrix adhesion	biological_process	0.23986	1	1	3303	5	69158	1	MD09G1265200	0
GO:0031329	regulation of cellular catabolic process	biological_process	0.24017	1	20	3303	371	69158	11	MD07G1143800_novel18,MD09G1110800_novel03,MD01G1074700,MD13G1003300_novel18,MD09G1110800_novel01,MD13G1003300_novel22,MD14G1084200,MD07G1143800_novel04,MD17G1098700,MD07G1143800_novel02,MD14G1162200_novel05	9	MD15G1361100,MD16G1013200_novel01,MD13G1226700,MD03G1051900,MD06G1205700,MD16G1013200_novel02,MD14G1069500,MD07G1236900,MD14G1172000
GO:0006171	cAMP biosynthetic process	biological_process	0.24044	1	2	3303	18	69158	1	MD16G1006900	1	MD15G1097900
GO:0010948	negative regulation of cell cycle process	biological_process	0.24047	1	7	3303	120	69158	3	MD13G1003300_novel22,MD05G1274300,MD13G1003300_novel18	4	MD07G1236900,MD13G1153300,MD14G1172000,MD03G1051900
GO:0031966	mitochondrial membrane	cellular_component	0.2405	1	43	3303	828	69158	26	Novelgene1055_novel01,MD15G1263800,MD02G1158400_novel01,MD06G1166200,MD02G1073700_novel01,MD17G1150300,MD02G1190500,MD11G1228300,MD15G1209400_novel01,MD10G1197100,MD14G1013400,MD17G1150300_novel08,MD15G1181400_novel02,MD10G1196900,MD00G1025800_novel01,MD09G1265200,MD04G1081700,MD13G1122000_novel01,MD02G1185100,MD05G1323000,MD05G1114400_novel05,MD11G1265400_novel05,MD07G1255800,MD05G1305900,MD02G1…	17	MD12G1193900_novel01,MD13G1056100,MD16G1031500,MD03G1047800,MD08G1063600_novel04,MD07G1261100,MD06G1231600,MD11G1265700,MD07G1198900,MD16G1207600,MD00G1129800,MD13G1101900,MD00G1164900,MD09G1106400_novel01,MD10G1289400,MD16G1113800,MD02G1312900_novel01
GO:0003885	D-arabinono-1,4-lactone oxidase activity	molecular_function	0.24096	1	2	3303	18	69158	2	MD08G1116100,MD08G1116100_novel01	0
GO:0016899	oxidoreductase activity, acting on the CH-OH group of donors, oxygen as acceptor	molecular_function	0.24096	1	2	3303	18	69158	2	MD08G1116100,MD08G1116100_novel01	0
GO:0032561	guanyl ribonucleotide binding	molecular_function	0.24113	1	95	3303	2020	69158	62	MD16G1189900,MD10G1341700,MD03G1099100,MD05G1036100,MD15G1151700_novel03,MD13G1202300,MD17G1017500,MD08G1071000,MD03G1194000_novel01,MD11G1313800_novel09,MD10G1286600,MD02G1226500_novel01,MD16G1166900_novel05,MD15G1151700,MD17G1193300,MD02G1226500,MD14G1074700,MD10G1275700,MD14G1233200_novel13,MD05G1363800,MD11G1313800_novel04,MD05G1194500,MD10G1056800,MD11G1049800,MD11G1145400_novel07,MD11G12863…	33	MD10G1203200,MD11G1131300_novel03,MD11G1043500_novel03,MD17G1001700,MD11G1189900_novel03,MD11G1203500,MD13G1020000,MD17G1045300,MD07G1308500_novel01,MD03G1103900,MD02G1081700,MD11G1034400_novel02,MD08G1222200,MD05G1352300,MD10G1203200_novel01,MD11G1033600,MD03G1267900,MD07G1256700,MD10G1039000_novel01,MD02G1254900,MD10G1039000,MD04G1092800,MD09G1049400,MD04G1243700,Novelgene0241_novel01,MD09G1041…
GO:0003950	NAD+ ADP-ribosyltransferase activity	molecular_function	0.24124	1	6	3303	93	69158	3	MD13G1092800_novel01,MD06G1173800,MD10G1187800	3	MD05G1201000,Novelgene3730_novel03,Novelgene3730_novel01
GO:0010167	response to nitrate	biological_process	0.24133	1	1	3303	5	69158	1	MD14G1170300	0
GO:0015706	nitrate transport	biological_process	0.24133	1	1	3303	5	69158	1	MD14G1170300	0
GO:0043027	cysteine-type endopeptidase inhibitor activity involved in apoptotic process	molecular_function	0.24181	1	1	3303	8	69158	0		1	MD05G1147600
GO:0043028	cysteine-type endopeptidase regulator activity involved in apoptotic process	molecular_function	0.24181	1	1	3303	8	69158	0		1	MD05G1147600
GO:0071826	ribonucleoprotein complex subunit organization	biological_process	0.243	1	5	3303	63	69158	5	MD09G1110800_novel01,MD00G1115400,MD13G1025600,MD00G1115400_novel01,MD10G1017600	0
GO:0002532	production of molecular mediator involved in inflammatory response	biological_process	0.24329	1	1	3303	5	69158	0		1	MD11G1031400
GO:0004896	cytokine receptor activity	molecular_function	0.24329	1	1	3303	5	69158	0		1	MD11G1031400
GO:0030001	metal ion transport	biological_process	0.24344	1	91	3303	1789	69158	53	MD09G1196600,Novelgene0075_novel02,MD11G1304000,MD02G1229500,MD15G1430500,MD08G1119000,MD03G1082600_novel02,MD05G1177400,MD05G1179800_novel02,MD16G1226800,MD11G1096000,MD10G1014500,MD16G1010900,MD10G1221000,MD10G1122400,Novelgene0989_novel01,MD02G1275000,MD05G1242300,MD01G1089100,MD02G1258500,MD17G1271400,MD04G1093300,Novelgene1238_novel04,MD12G1113000_novel06,MD17G1278100,MD10G1333000,MD01G11951…	38	MD01G1209100,MD02G1096300,MD16G1020400,MD02G1025500,MD11G1243300,MD10G1073200,MD03G1064200,MD05G1301600_novel01,MD16G1029900,MD03G1023000,MD00G1140800,MD11G1068000,MD11G1251600_novel01,MD07G1232700,MD07G1275300,MD13G1020700,MD01G1229700,MD05G1170800,MD00G1189000,MD14G1111400,MD01G1209200,MD14G1154200,MD11G1132400,MD01G1165900_novel03,MD12G1242900,MD15G1188800,MD07G1261100,MD07G1186200,MD14G110010…
GO:0032990	cell part morphogenesis	biological_process	0.24386	1	5	3303	72	69158	2	MD12G1131500,MD04G1054400	3	MD13G1020000,MD16G1285500,MD13G1153300
GO:0048858	cell projection morphogenesis	biological_process	0.24386	1	5	3303	72	69158	2	MD04G1054400,MD12G1131500	3	MD13G1153300,MD16G1285500,MD13G1020000
GO:0048869	cellular developmental process	biological_process	0.24386	1	31	3303	567	69158	15	MD06G1113000,MD01G1072900_novel01,MD03G1287000,MD09G1076000_novel03,MD04G1054400,MD09G1137300,MD01G1072900,MD16G1200000,MD05G1049700,MD16G1239900,MD17G1119200,MD15G1143600,MD12G1131500,MD10G1056800,MD02G1028700	16	MD16G1285500,MD11G1154900,MD15G1169700,MD12G1162400,MD02G1164300_novel02,MD15G1150900,MD01G1126500,MD03G1086000,MD11G1239200,MD11G1117300,MD03G1136600_novel01,MD07G1214700,MD13G1020000,MD04G1149300,MD06G1037900_novel01,MD13G1153300
GO:0004096	catalase activity	molecular_function	0.245	1	1	3303	7	69158	0		1	MD06G1008700
GO:0006468	protein phosphorylation	biological_process	0.2454	1	209	3303	4429	69158	110	MD11G1231200,MD11G1134600,MD07G1043500_novel01,MD12G1151200,MD10G1308000,MD02G1008400_novel03,MD10G1278300,MD05G1112600,MD16G1015000,MD11G1061700,MD02G1011200,MD14G1192200,MD03G1108500,MD01G1076400_novel02,MD01G1032200,MD16G1015200_novel01,MD08G1107600_novel01,MD05G1338300_novel02,MD01G1198500,MD02G1299900,MD16G1015100,MD02G1249500,MD16G1076300,MD17G1270600,MD03G1107700_novel02,MD00G1159200,MD10G…	99	MD02G1030100,MD05G1169100,MD11G1034200,MD07G1236800,MD08G1243600_novel01,MD10G1313600,MD17G1081400,MD03G1036900,Novelgene3787_novel01,MD11G1267900,Novelgene1200_novel01,MD08G1095100,MD04G1183100,MD06G1231600,MD16G1057000_novel05,MD15G1437800,MD05G1140300,MD14G1150700,MD10G1215200,MD07G1274900,MD06G1085900_novel02,MD00G1105400,MD17G1183700,MD05G1226700,MD10G1229900_novel02,MD11G1238700_novel01,MD1…
GO:0004584	dolichyl-phosphate-mannose-glycolipid alpha-mannosyltransferase activity	molecular_function	0.24585	1	2	3303	21	69158	1	MD17G1217900	1	MD14G1141900
GO:0052646	alditol phosphate metabolic process	biological_process	0.24738	1	6	3303	85	69158	3	MD05G1112000,MD16G1010900,MD07G1026300	3	MD11G1251600_novel01,MD14G1077200,MD05G1215100
GO:0008984	protein-glutamate methylesterase activity	molecular_function	0.24779	1	1	3303	5	69158	0		1	MD02G1134400
GO:0051723	protein methylesterase activity	molecular_function	0.24779	1	1	3303	5	69158	0		1	MD02G1134400
GO:0048609	multicellular organismal reproductive process	biological_process	0.24792	1	11	3303	178	69158	5	MD13G1003100,MD17G1119200,MD16G1200000,MD03G1287000,MD02G1028700	6	MD07G1214700,MD07G1038100,MD11G1154900,MD11G1239200,MD06G1037900_novel01,MD02G1164300_novel02
GO:0005539	glycosaminoglycan binding	molecular_function	0.2483	1	2	3303	19	69158	2	MD14G1089400,MD01G1102400	0
GO:0008375	acetylglucosaminyltransferase activity	molecular_function	0.24852	1	11	3303	189	69158	8	MD05G1350900_novel02,MD16G1101100,MD06G1212300_novel01,MD05G1350900_novel04,MD13G1100100,MD17G1030200_novel03,MD17G1178700,MD15G1079400	3	MD03G1158600,MD12G1089200,MD07G1190100
GO:0005942	phosphatidylinositol 3-kinase complex	cellular_component	0.24863	1	2	3303	25	69158	1	MD04G1153100_novel01	1	MD15G1199200
GO:0005944	phosphatidylinositol 3-kinase complex, class IB	cellular_component	0.24863	1	2	3303	25	69158	1	MD04G1153100_novel01	1	MD15G1199200
GO:0035014	phosphatidylinositol 3-kinase regulator activity	molecular_function	0.24863	1	2	3303	25	69158	1	MD04G1153100_novel01	1	MD15G1199200
GO:0046935	1-phosphatidylinositol-3-kinase regulator activity	molecular_function	0.24863	1	2	3303	25	69158	1	MD04G1153100_novel01	1	MD15G1199200
GO:0097651	phosphatidylinositol 3-kinase complex, class I	cellular_component	0.24863	1	2	3303	25	69158	1	MD04G1153100_novel01	1	MD15G1199200
GO:0016558	protein import into peroxisome matrix	biological_process	0.24867	1	1	3303	7	69158	1	MD14G1027100	0
GO:0016560	protein import into peroxisome matrix, docking	biological_process	0.24867	1	1	3303	7	69158	1	MD14G1027100	0
GO:0022615	protein to membrane docking	biological_process	0.24867	1	1	3303	7	69158	1	MD14G1027100	0
GO:0016887	ATPase activity	molecular_function	0.24874	1	103	3303	2326	69158	59	MD11G1313800_novel01,MD11G1264700,MD06G1197800,MD06G1216900_novel09,MD02G1046000,Novelgene0989_novel01,MD08G1148100,MD11G1149900,MD10G1038200,MD03G1231800,MD03G1285800_novel01,MD01G1213600,MD10G1016500_novel01,MD12G1203100,MD05G1163900,MD13G1052900,MD06G1216900_novel07,MD06G1216900_novel04,MD05G1187600_novel04,MD11G1265400_novel05,MD00G1033600,MD11G1145400_novel04,MD17G1284300,MD05G1010800,MD11G1…	44	MD11G1067500,MD02G1087100_novel01,MD08G1175900,MD10G1261900,MD12G1126800,MD07G1198900,MD05G1047200_novel02,MD15G1104000_novel01,MD15G1134300,MD09G1283900,MD17G1003000,MD00G1165400,MD01G1030300_novel01,MD05G1042600,MD15G1235700,MD09G1041500,MD15G1010300,MD02G1026100,MD04G1243700,MD09G1049400,MD04G1092800,Novelgene2275_novel02,MD10G1135300_novel12,MD10G1039000,MD10G1040800,MD02G1254900,MD10G1039000…
GO:0004560	alpha-L-fucosidase activity	molecular_function	0.25059	1	1	3303	5	69158	0		1	MD00G1032500
GO:0015928	fucosidase activity	molecular_function	0.25059	1	1	3303	5	69158	0		1	MD00G1032500
GO:0008914	leucyltransferase activity	molecular_function	0.25066	1	1	3303	6	69158	0		1	MD04G1243900
GO:0035091	phosphatidylinositol binding	molecular_function	0.2509	1	5	3303	85	69158	3	MD02G1263600_novel02,MD17G1193500,MD16G1131300	2	MD01G1177400,MD07G1186200
GO:0052636	arabinosyltransferase activity	molecular_function	0.25105	1	1	3303	5	69158	1	MD04G1183800_novel02	0
GO:0071766	Actinobacterium-type cell wall biogenesis	biological_process	0.25105	1	1	3303	5	69158	1	MD04G1183800_novel02	0
GO:0006650	glycerophospholipid metabolic process	biological_process	0.25177	1	28	3303	550	69158	12	Novelgene3672_novel01,MD10G1056800_novel08,MD05G1049700,MD05G1163900,MD17G1217900,MD15G1275500,MD07G1098600,MD01G1170100,MD07G1268800_novel27,MD06G1105500,MD07G1130000,MD15G1275800_novel01	16	MD04G1247600,MD14G1141900,MD07G1237000,MD09G1038500,MD01G1119700,MD02G1060100,MD02G1162900,MD10G1153600_novel01,MD16G1174000,MD07G1188700,MD12G1089200,MD01G1177400,MD09G1173300,MD17G1018500,MD02G1211500,MD02G1163000
GO:0042255	ribosome assembly	biological_process	0.25184	1	1	3303	5	69158	1	MD10G1017600	0
GO:0042256	mature ribosome assembly	biological_process	0.25184	1	1	3303	5	69158	1	MD10G1017600	0
GO:0072527	pyrimidine-containing compound metabolic process	biological_process	0.2522	1	14	3303	225	69158	9	MD17G1165300,MD03G1285900,MD10G1221000_novel02,MD13G1241000,MD10G1221000,MD15G1286400_novel02,MD09G1110700,MD12G1150100_novel01,MD16G1015100	5	MD17G1001700,MD03G1028800,MD17G1023300,MD09G1064200,MD13G1092200
GO:0018580	nitronate monooxygenase activity	molecular_function	0.25239	1	5	3303	62	69158	3	MD12G1166700,Novelgene0728_novel04,Novelgene0728_novel02	2	MD11G1214000,MD17G1148900
GO:0042157	lipoprotein metabolic process	biological_process	0.25249	1	21	3303	383	69158	16	MD17G1070100,MD08G1121400,MD15G1407700,MD07G1268800_novel27,MD00G1115400,MD00G1115400_novel08,MD17G1070000_novel01,MD07G1130000,MD03G1011800,MD05G1049700,MD09G1267600,MD10G1056800_novel08,Novelgene0497_novel03,MD15G1430500,MD17G1217900,MD00G1115400_novel01	5	MD02G1012500_novel01,MD12G1089200,MD02G1211500,MD14G1141900,MD16G1065800
GO:0008176	tRNA (guanine-N7-)-methyltransferase activity	molecular_function	0.25293	1	7	3303	104	69158	4	MD06G1226700,MD16G1091000_novel03,MD15G1420600,MD16G1091000_novel02	3	MD15G1054300,MD14G1036600,MD09G1139300_novel01
GO:0032465	regulation of cytokinesis	biological_process	0.25363	1	2	3303	19	69158	0		2	MD16G1066100_novel01,Novelgene0446_novel01
GO:0044093	positive regulation of molecular function	biological_process	0.25394	1	4	3303	54	69158	0		4	MD07G1186200,MD08G1026400_novel02,MD12G1126700,MD13G1095500
GO:0051782	negative regulation of cell division	biological_process	0.2541	1	7	3303	121	69158	3	MD13G1003300_novel18,MD05G1274300,MD13G1003300_novel22	4	MD03G1051900,MD16G1198400,MD07G1236900,MD14G1172000
GO:0032269	negative regulation of cellular protein metabolic process	biological_process	0.25428	1	10	3303	178	69158	4	MD13G1003300_novel22,MD13G1003300_novel18,MD06G1085400,MD14G1192200	6	MD14G1172000,MD07G1236900,MD04G1092800,MD10G1238800,MD00G1044500,MD03G1051900
GO:0051248	negative regulation of protein metabolic process	biological_process	0.25428	1	10	3303	178	69158	4	MD14G1192200,MD13G1003300_novel22,MD06G1085400,MD13G1003300_novel18	6	MD00G1044500,MD03G1051900,MD07G1236900,MD14G1172000,MD04G1092800,MD10G1238800
GO:0032922	circadian regulation of gene expression	biological_process	0.25546	1	2	3303	22	69158	1	MD09G1015800	1	MD17G1020400
GO:0060089	molecular transducer activity	molecular_function	0.25563	1	60	3303	1331	69158	33	MD10G1077700,MD12G1072600,MD08G1108700_novel04,MD14G1121700,MD02G1021700,MD10G1038200,MD04G1056200,MD12G1233500,MD05G1283000_novel01,MD09G1018600,MD02G1048800,MD02G1116500_novel03,MD16G1155400,MD11G1054600_novel02,MD15G1039300,MD10G1009500,MD08G1108700_novel17,MD13G1122000_novel01,MD09G1288000,MD14G1040900,MD13G1107500,MD17G1284300,MD05G1305900,MD11G1145400_novel04,MD13G1202300,MD12G1131500,MD11G…	27	MD16G1250700_novel01,MD06G1086700,MD12G1042000,MD15G1434900,MD16G1153800_novel02,MD13G1243500,Novelgene3428_novel01,MD11G1031400,MD04G1092800,MD09G1001200,MD16G1247200,MD04G1212100,MD09G1049400,MD02G1043500,MD11G1306200_novel01,MD09G1139200_novel01,MD02G1025500,MD13G1016900,MD03G1224300,MD12G1197200_novel01,MD09G1041500,MD02G1134400,MD15G1231800_novel01,MD09G1111400,MD03G1100400,Novelgene0517_nov…
GO:0046649	lymphocyte activation	biological_process	0.25599	1	2	3303	19	69158	1	MD05G1156100_novel01	1	MD05G1155900
GO:0004402	histone acetyltransferase activity	molecular_function	0.25666	1	5	3303	75	69158	4	MD14G1167000,MD02G1184400_novel01,MD02G1003500,MD02G1184400_novel07	1	MD08G1175900
GO:0004797	thymidine kinase activity	molecular_function	0.25742	1	3	3303	33	69158	1	MD12G1150100_novel01	2	MD13G1092200,MD02G1317800
GO:0019136	deoxynucleoside kinase activity	molecular_function	0.25742	1	3	3303	33	69158	1	MD12G1150100_novel01	2	MD02G1317800,MD13G1092200
GO:0019206	nucleoside kinase activity	molecular_function	0.25742	1	3	3303	33	69158	1	MD12G1150100_novel01	2	MD13G1092200,MD02G1317800
GO:0000150	recombinase activity	molecular_function	0.25916	1	2	3303	22	69158	1	MD00G1083800	1	MD16G1107600
GO:0031224	intrinsic component of membrane	cellular_component	0.25942	1	404	3303	8353	69158	255	MD03G1136800,MD10G1278300_novel01,MD15G1027400_novel01,MD17G1183500,MD10G1037500_novel01,MD04G1037800_novel03,MD09G1177400_novel01,MD03G1100700,MD13G1134500_novel02,MD10G1257300,MD17G1103000_novel23,MD14G1027100,MD15G1209400_novel01,MD01G1072900_novel01,MD05G1081300,MD02G1266900,MD03G1082600,MD15G1162900_novel03,MD09G1080100_novel05,Novelgene0948_novel01,MD02G1019100,MD14G1040900,MD17G1056500,MD1…	149	MD04G1092800,MD11G1031400,MD11G1283400,MD05G1198300_novel03,MD13G1089800,MD06G1210100,MD15G1098000,MD07G1039700,MD02G1137900,MD14G1069500,MD17G1074600,MD10G1195600,MD09G1090500,MD16G1106800,MD13G1106700,MD08G1117200,MD04G1075500_novel01,MD15G1303500,MD11G1189900_novel03,MD10G1249200,MD12G1063900,Novelgene0571_novel02,Novelgene2112_novel03,MD02G1240900,MD05G1123600,MD16G1106800_novel01,MD04G124820…
GO:0051606	detection of stimulus	biological_process	0.25994	1	3	3303	57	69158	0		3	MD16G1153800_novel02,MD12G1197200_novel01,MD16G1063500
GO:0098656	anion transmembrane transport	biological_process	0.26014	1	11	3303	176	69158	8	MD10G1254300_novel01,MD12G1057600,MD17G1217500,MD01G1000200,MD12G1057600_novel03,MD16G1152600_novel01,MD09G1016300,Novelgene0648_novel05	3	MD12G1010300,MD02G1259000,MD15G1091200_novel01
GO:0006119	oxidative phosphorylation	biological_process	0.26127	1	9	3303	146	69158	5	MD05G1114400_novel05,MD01G1102500,MD14G1013400,MD09G1265200,MD06G1166200	4	MD06G1231600,MD01G1126500,MD14G1129900,MD08G1063600_novel04
GO:0042773	ATP synthesis coupled electron transport	biological_process	0.26127	1	9	3303	146	69158	5	MD06G1166200,MD09G1265200,MD14G1013400,MD05G1114400_novel05,MD01G1102500	4	MD08G1063600_novel04,MD14G1129900,MD01G1126500,MD06G1231600
GO:0032787	monocarboxylic acid metabolic process	biological_process	0.2624	1	56	3303	1036	69158	30	MD01G1026400_novel01,MD07G1018400_novel02,MD15G1150600,MD17G1180800,MD13G1072900,MD12G1018800,MD12G1018800_novel01,MD05G1268900_novel01,MD13G1273200,MD00G1025800_novel01,MD05G1351700,MD05G1163200,MD14G1015100_novel09,MD13G1273200_novel06,MD04G1003300,Novelgene2106_novel01,MD02G1127500,MD03G1205300,MD01G1208300,MD11G1221200,MD04G1003000_novel01,MD16G1010900,MD11G1221200_novel01,MD05G1363600,MD00G1…	26	MD07G1187400,MD02G1043200,Novelgene0756_novel01,MD12G1205900,MD17G1247400,MD05G1107300,MD01G1113900,MD15G1261600,MD10G1075000,MD16G1041000,MD09G1032100,MD02G1066000,MD03G1102500,MD00G1107700_novel01,MD08G1009200,MD17G1014800,MD05G1271700,MD04G1215600,MD11G1251600_novel01,MD05G1215100,MD07G1278900,MD04G1064600,MD15G1153500,MD08G1046600,MD14G1100100,MD11G1116500
GO:0030541	plasmid partitioning	biological_process	0.26294	1	1	3303	6	69158	0		1	MD17G1216600
GO:0030170	pyridoxal phosphate binding	molecular_function	0.26339	1	23	3303	397	69158	16	MD06G1235500,MD02G1193700,MD09G1277000,MD05G1110800,MD12G1184100,MD15G1302100,MD10G1175100,MD05G1021600,MD03G1234800_novel01,MD14G1242700_novel23,MD10G1057000_novel06,MD17G1164300,MD17G1051900,MD14G1242700_novel01,MD12G1184100_novel01,MD14G1242700_novel07	7	MD15G1096800,MD10G1035700,MD09G1139200_novel01,MD14G1175000,MD12G1227000,MD06G1169600,MD10G1260100
GO:0004553	hydrolase activity, hydrolyzing O-glycosyl compounds	molecular_function	0.26422	1	86	3303	1690	69158	43	MD15G1162900,MD03G1161800_novel07,MD02G1011200,MD13G1237300,MD06G1112400,MD05G1256100,MD15G1162900_novel04,MD11G1210800,MD16G1175300,MD08G1028100,MD06G1044100,MD17G1072700,MD04G1056200,MD08G1014300,MD16G1140500_novel01,MD12G1002300,MD16G1140500_novel03,MD13G1078600_novel47,MD02G1011100,MD08G1006000,MD16G1010900,MD15G1365200,MD03G1161800,MD15G1170800,MD14G1001800,MD07G1043500_novel03,MD02G1029300,…	43	MD06G1195500,MD02G1079200_novel11,MD05G1347400_novel01,MD14G1017700,MD11G1178000,MD11G1146700,MD10G1063800,MD11G1307100,MD09G1002900_novel02,MD16G1014000,MD16G1021500,MD09G1225800,MD01G1045300,MD11G1199800,MD14G1173400,MD14G1128000,MD09G1193900,MD05G1081200,MD02G1240900,MD05G1080000_novel01,MD15G1206800,MD13G1134600,MD02G1287500,MD00G1032500,MD07G1190100,MD11G1199700,MD05G1262300,MD06G1229100,MD0…
GO:0047661	amino-acid racemase activity	molecular_function	0.26432	1	2	3303	18	69158	1	MD14G1022300	1	Novelgene3296_novel01
GO:0005136	interleukin-4 receptor binding	molecular_function	0.26499	1	1	3303	7	69158	1	MD13G1100100	0
GO:0031555	transcriptional attenuation	biological_process	0.26552	1	2	3303	23	69158	0		2	MD08G1077000,MD02G1165400_novel04
GO:0031556	transcriptional attenuation by ribosome	biological_process	0.26552	1	2	3303	23	69158	0		2	MD08G1077000,MD02G1165400_novel04
GO:0031214	biomineral tissue development	biological_process	0.26571	1	1	3303	10	69158	0		1	MD15G1434200
GO:0070167	regulation of biomineral tissue development	biological_process	0.26571	1	1	3303	10	69158	0		1	MD15G1434200
GO:0006013	mannose metabolic process	biological_process	0.26577	1	2	3303	33	69158	0		2	MD06G1131600,MD09G1002900_novel02
GO:0098533	ATPase dependent transmembrane transport complex	cellular_component	0.266	1	2	3303	20	69158	1	MD05G1146000	1	MD10G1195600
GO:1904564	Nbp35-Cfd1 ATPase complex	cellular_component	0.266	1	2	3303	20	69158	1	MD05G1146000	1	MD10G1195600
GO:0046365	monosaccharide catabolic process	biological_process	0.26668	1	3	3303	36	69158	2	MD12G1195300_novel07,MD12G1195300_novel01	1	MD09G1032100
GO:0000276	mitochondrial proton-transporting ATP synthase complex, coupling factor F(o)	cellular_component	0.26697	1	7	3303	114	69158	3	MD17G1150300,MD17G1150300_novel08,MD02G1073700_novel01	4	MD02G1312900_novel01,MD16G1207600,MD07G1261100,MD00G1164900
GO:0044702	single organism reproductive process	biological_process	0.26701	1	13	3303	217	69158	5	MD16G1200000,MD03G1287000,MD17G1119200,MD13G1003100,MD02G1028700	8	MD11G1154900,MD11G1239200,MD07G1214700,MD11G1275400,MD07G1038100,MD02G1164300_novel02,MD06G1131600,MD06G1037900_novel01
GO:0045132	meiotic chromosome segregation	biological_process	0.26742	1	4	3303	57	69158	3	MD13G1003100,MD10G1324500,MD08G1013800	1	MD07G1038100
GO:0003013	circulatory system process	biological_process	0.26757	1	4	3303	57	69158	3	MD14G1242700_novel23,MD14G1242700_novel01,MD14G1242700_novel07	1	MD05G1345800
GO:0003018	vascular process in circulatory system	biological_process	0.26757	1	4	3303	57	69158	3	MD14G1242700_novel07,MD14G1242700_novel23,MD14G1242700_novel01	1	MD05G1345800
GO:0008015	blood circulation	biological_process	0.26757	1	4	3303	57	69158	3	MD14G1242700_novel07,MD14G1242700_novel01,MD14G1242700_novel23	1	MD05G1345800
GO:0035150	regulation of tube size	biological_process	0.26757	1	4	3303	57	69158	3	MD14G1242700_novel07,MD14G1242700_novel01,MD14G1242700_novel23	1	MD05G1345800
GO:0050880	regulation of blood vessel size	biological_process	0.26757	1	4	3303	57	69158	3	MD14G1242700_novel01,MD14G1242700_novel23,MD14G1242700_novel07	1	MD05G1345800
GO:1903522	regulation of blood circulation	biological_process	0.26757	1	4	3303	57	69158	3	MD14G1242700_novel07,MD14G1242700_novel23,MD14G1242700_novel01	1	MD05G1345800
GO:0004806	triglyceride lipase activity	molecular_function	0.26862	1	2	3303	20	69158	1	MD14G1165900	1	MD17G1020800
GO:0022603	regulation of anatomical structure morphogenesis	biological_process	0.26929	1	4	3303	57	69158	3	MD15G1143600,MD01G1072900_novel01,MD01G1072900	1	MD03G1086000
GO:0007005	mitochondrion organization	biological_process	0.26935	1	19	3303	350	69158	13	MD05G1036500,MD17G1087100,MD01G1169400,MD10G1196900,Novelgene1055_novel01,MD16G1171400,MD15G1407700,MD02G1154100,MD10G1197100,MD15G1209400_novel01,MD05G1323000,MD11G1228300,MD13G1122000_novel01	6	MD10G1289400,MD10G1276700,MD16G1031500,MD12G1126700,MD16G1113800,MD16G1094600
GO:0004652	polynucleotide adenylyltransferase activity	molecular_function	0.26942	1	3	3303	47	69158	1	MD17G1263100	2	MD13G1055800,Novelgene0440_novel01
GO:0044429	mitochondrial part	cellular_component	0.26978	1	48	3303	932	69158	29	MD13G1122000_novel01,MD02G1185100,MD05G1114400_novel05,MD05G1323000,MD07G1255800,MD11G1265400_novel05,MD02G1154100,MD05G1305900,MD02G1107800,MD14G1013400,MD17G1150300_novel08,MD10G1196900,MD15G1181400_novel02,MD03G1227400,MD00G1025800_novel01,MD10G1057000_novel06,MD14G1107500,MD04G1081700,MD09G1265200,MD11G1228300,MD15G1209400_novel01,MD10G1197100,Novelgene1055_novel01,MD15G1263800,MD02G1158400_n…	19	MD16G1113800,MD02G1312900_novel01,MD00G1129800,MD16G1207600,MD13G1101900,MD00G1164900,MD10G1289400,MD09G1106400_novel01,MD06G1231600,MD11G1265700,MD07G1198900,MD12G1193900_novel01,MD13G1056100,MD01G1063000,MD11G1283400,MD16G1031500,MD03G1047800,MD08G1063600_novel04,MD07G1261100
GO:0004879	RNA polymerase II transcription factor activity, ligand-activated sequence-specific DNA binding	molecular_function	0.27031	1	3	3303	41	69158	2	MD16G1155400,MD14G1121700	1	MD12G1042000
GO:0004882	androgen receptor activity	molecular_function	0.27031	1	3	3303	41	69158	2	MD14G1121700,MD16G1155400	1	MD12G1042000
GO:0030521	androgen receptor signaling pathway	biological_process	0.27031	1	3	3303	41	69158	2	MD14G1121700,MD16G1155400	1	MD12G1042000
GO:0098531	transcription factor activity, direct ligand regulated sequence-specific DNA binding	molecular_function	0.27031	1	3	3303	41	69158	2	MD14G1121700,MD16G1155400	1	MD12G1042000
GO:0003743	translation initiation factor activity	molecular_function	0.2714	1	14	3303	245	69158	14	MD10G1124300_novel01,MD05G1116800_novel01,MD05G1116800,MD12G1025200_novel01,MD16G1225300,MD13G1098600,MD01G1169400,MD10G1119900,MD02G1080600,MD16G1099600,MD14G1003400,MD12G1086400,MD11G1217400,MD10G1068300	0
GO:0010024	phytochromobilin biosynthetic process	biological_process	0.27147	1	1	3303	7	69158	0		1	MD03G1169100
GO:0016636	oxidoreductase activity, acting on the CH-CH group of donors, iron-sulfur protein as acceptor	molecular_function	0.27147	1	1	3303	7	69158	0		1	MD03G1169100
GO:0051202	phytochromobilin metabolic process	biological_process	0.27147	1	1	3303	7	69158	0		1	MD03G1169100
GO:0009617	response to bacterium	biological_process	0.27208	1	12	3303	207	69158	7	MD15G1436100,MD16G1121200,MD16G1121200_novel01,MD06G1053300,Novelgene1441_novel02,MD14G1101900_novel01,MD05G1130300	5	MD09G1111100,MD06G1073100,MD11G1189900_novel03,MD15G1434200,MD00G1039300
GO:0042742	defense response to bacterium	biological_process	0.27208	1	12	3303	207	69158	7	MD14G1101900_novel01,MD05G1130300,MD15G1436100,MD16G1121200,MD16G1121200_novel01,MD06G1053300,Novelgene1441_novel02	5	MD11G1189900_novel03,MD15G1434200,MD00G1039300,MD09G1111100,MD06G1073100
GO:0017070	U6 snRNA binding	molecular_function	0.27223	1	1	3303	11	69158	0		1	MD02G1091800
GO:0004565	beta-galactosidase activity	molecular_function	0.27241	1	5	3303	95	69158	1	MD08G1028100	4	MD02G1287500,MD15G1206800,MD08G1075100,MD09G1193900
GO:0006221	pyrimidine nucleotide biosynthetic process	biological_process	0.27252	1	7	3303	104	69158	5	MD10G1221000,MD12G1150100_novel01,MD10G1221000_novel02,MD15G1286400_novel02,MD17G1165300	2	MD13G1092200,MD17G1023300
GO:0046488	phosphatidylinositol metabolic process	biological_process	0.27275	1	27	3303	534	69158	11	MD07G1130000,MD15G1275800_novel01,MD07G1098600,MD01G1170100,MD07G1268800_novel27,MD17G1217900,MD15G1275500,MD05G1049700,MD10G1056800_novel08,Novelgene3672_novel01,MD05G1163900	16	MD01G1177400,MD09G1173300,MD02G1163000,MD02G1211500,MD17G1018500,MD07G1188700,MD12G1089200,MD01G1119700,MD02G1162900,MD02G1060100,MD10G1153600_novel01,MD16G1174000,MD04G1247600,MD14G1141900,MD09G1038500,MD07G1237000
GO:0016052	carbohydrate catabolic process	biological_process	0.27343	1	29	3303	515	69158	23	MD12G1195300_novel01,MD04G1056200,MD06G1043900,MD06G1044100,MD15G1162900,MD02G1019200,MD16G1231500_novel09,MD12G1195300_novel07,MD15G1150600,MD16G1175300,MD17G1180800,MD15G1162900_novel03,MD12G1018800,MD05G1363600,MD12G1018800_novel01,MD15G1061700,MD15G1162900_novel04,MD13G1174000,MD05G1256100,MD13G1226400,MD06G1112400,MD15G1201000,MD07G1043500_novel03	6	MD11G1199800,MD05G1107300,MD11G1199700,MD15G1344100_novel03,MD09G1032100,MD17G1281200
GO:0032507	maintenance of protein location in cell	biological_process	0.27383	1	4	3303	63	69158	4	MD15G1147000_novel02,MD00G1008400,MD15G1147100,MD03G1066200	0
GO:0045185	maintenance of protein location	biological_process	0.27383	1	4	3303	63	69158	4	MD15G1147000_novel02,MD15G1147100,MD00G1008400,MD03G1066200	0
GO:0051651	maintenance of location in cell	biological_process	0.27383	1	4	3303	63	69158	4	MD03G1066200,MD00G1008400,MD15G1147100,MD15G1147000_novel02	0
GO:0032504	multicellular organism reproduction	biological_process	0.27394	1	12	3303	203	69158	5	MD16G1200000,MD03G1287000,MD13G1003100,MD17G1119200,MD02G1028700	7	MD11G1154900,MD11G1239200,MD07G1214700,MD07G1038100,MD02G1164300_novel02,MD06G1131600,MD06G1037900_novel01
GO:0000148	1,3-beta-D-glucan synthase complex	cellular_component	0.27453	1	3	3303	65	69158	2	MD10G1295000_novel03,MD17G1240300	1	MD02G1211500
GO:0003843	1,3-beta-D-glucan synthase activity	molecular_function	0.27453	1	3	3303	65	69158	2	MD10G1295000_novel03,MD17G1240300	1	MD02G1211500
GO:0006074	(1->3)-beta-D-glucan metabolic process	biological_process	0.27453	1	3	3303	65	69158	2	MD17G1240300,MD10G1295000_novel03	1	MD02G1211500
GO:0006075	(1->3)-beta-D-glucan biosynthetic process	biological_process	0.27453	1	3	3303	65	69158	2	MD17G1240300,MD10G1295000_novel03	1	MD02G1211500
GO:0043938	positive regulation of sporulation	biological_process	0.27748	1	1	3303	7	69158	1	MD15G1143600	0
GO:0045597	positive regulation of cell differentiation	biological_process	0.27748	1	1	3303	7	69158	1	MD15G1143600	0
GO:0045881	positive regulation of sporulation resulting in formation of a cellular spore	biological_process	0.27748	1	1	3303	7	69158	1	MD15G1143600	0
GO:0045158	electron transporter, transferring electrons within cytochrome b6/f complex of photosystem II activity	molecular_function	0.27877	1	2	3303	22	69158	1	MD03G1259200	1	MD15G1285800
GO:0008771	[citrate (pro-3S)-lyase] ligase activity	molecular_function	0.27881	1	1	3303	9	69158	0		1	MD06G1024300
GO:0006063	uronic acid metabolic process	biological_process	0.27928	1	1	3303	7	69158	0		1	MD09G1032100
GO:0006064	glucuronate catabolic process	biological_process	0.27928	1	1	3303	7	69158	0		1	MD09G1032100
GO:0019585	glucuronate metabolic process	biological_process	0.27928	1	1	3303	7	69158	0		1	MD09G1032100
GO:0051726	regulation of cell cycle	biological_process	0.27955	1	17	3303	321	69158	7	MD01G1017100,MD08G1187800_novel01,MD14G1084200,MD05G1274300,MD13G1003300_novel18,MD14G1073800,MD13G1003300_novel22	10	MD15G1261900,MD06G1142100,MD07G1236900,MD14G1172000,MD03G1051900,MD00G1044500,Novelgene0446_novel01,MD09G1232700,MD16G1066100_novel01,MD13G1153300
GO:0030162	regulation of proteolysis	biological_process	0.28054	1	10	3303	186	69158	4	MD13G1003300_novel22,MD13G1003300_novel18,MD14G1084200,MD14G1192200	6	MD07G1236900,MD14G1172000,MD04G1092800,MD12G1126700,MD03G1051900,MD13G1095500
GO:0004016	adenylate cyclase activity	molecular_function	0.28102	1	2	3303	20	69158	1	MD16G1006900	1	MD15G1097900
GO:0019956	chemokine binding	molecular_function	0.28219	1	1	3303	9	69158	1	MD00G1130600	0
GO:0032259	methylation	biological_process	0.28238	1	23	3303	418	69158	18	MD14G1235300_novel03,MD02G1037100,MD11G1314900,MD15G1203800,MD07G1018200,MD13G1245300,MD16G1168900,MD02G1074300,MD03G1215400,MD07G1046100,MD15G1027400_novel01,MD05G1064300,MD07G1221400,MD09G1027200,MD02G1267300_novel01,MD07G1018200_novel01,MD06G1226700,MD08G1007400	5	MD04G1039600,MD15G1054300,MD04G1063800,MD15G1434900,MD11G1239200
GO:0007127	meiosis I	biological_process	0.28244	1	5	3303	75	69158	4	MD05G1274300,MD08G1013800,MD13G1003100,MD10G1324500	1	MD07G1038100
GO:0004112	cyclic-nucleotide phosphodiesterase activity	molecular_function	0.28305	1	3	3303	39	69158	1	MD16G1189900	2	MD07G1256700,MD09G1034800
GO:0005200	structural constituent of cytoskeleton	molecular_function	0.28356	1	2	3303	22	69158	1	Novelgene2746_novel01	1	MD10G1289400
GO:0009147	pyrimidine nucleoside triphosphate metabolic process	biological_process	0.28402	1	2	3303	19	69158	1	MD17G1165300	1	MD17G1001700
GO:0042060	wound healing	biological_process	0.28403	1	15	3303	273	69158	7	MD17G1270700,MD14G1012300_novel06,MD14G1192200,MD05G1163200,MD17G1213400,MD00G1040600,MD14G1012300	8	MD04G1149300,MD06G1205700,MD07G1236900,MD12G1162400,MD04G1092800,MD09G1092700,MD13G1226700,MD10G1289400
GO:0006024	glycosaminoglycan biosynthetic process	biological_process	0.28472	1	3	3303	39	69158	0		3	MD15G1288700,MD02G1240900,MD07G1076200
GO:0007167	enzyme linked receptor protein signaling pathway	biological_process	0.2854	1	1	3303	6	69158	1	MD11G1134600	0
GO:0007169	transmembrane receptor protein tyrosine kinase signaling pathway	biological_process	0.2854	1	1	3303	6	69158	1	MD11G1134600	0
GO:0034212	peptide N-acetyltransferase activity	molecular_function	0.28568	1	5	3303	78	69158	4	MD02G1184400_novel01,MD14G1167000,MD02G1003500,MD02G1184400_novel07	1	MD08G1175900
GO:0061733	peptide-lysine-N-acetyltransferase activity	molecular_function	0.28568	1	5	3303	78	69158	4	MD02G1184400_novel07,MD02G1003500,MD02G1184400_novel01,MD14G1167000	1	MD08G1175900
GO:0045321	leukocyte activation	biological_process	0.28588	1	2	3303	21	69158	1	MD05G1156100_novel01	1	MD05G1155900
GO:0008757	S-adenosylmethionine-dependent methyltransferase activity	molecular_function	0.28602	1	24	3303	438	69158	18	MD02G1074300,MD03G1215400,MD11G1314900,MD14G1235300_novel03,MD02G1037100,MD01G1165000,MD13G1245300,MD07G1143800_novel04,MD07G1018200,MD15G1420600,MD02G1267300_novel01,MD06G1226700,MD07G1018200_novel01,MD08G1007400,MD07G1046100,MD16G1091000_novel03,MD16G1091000_novel02,MD00G1049000_novel01	6	MD14G1036600,MD09G1139300_novel01,MD15G1054300,MD02G1301500,MD04G1063800,MD11G1239200
GO:0044057	regulation of system process	biological_process	0.2863	1	4	3303	59	69158	3	MD14G1242700_novel07,MD14G1242700_novel23,MD14G1242700_novel01	1	MD05G1345800
GO:0006413	translational initiation	biological_process	0.28679	1	12	3303	208	69158	9	MD10G1124300_novel01,MD12G1025200_novel01,MD16G1225300,MD01G1169400,MD02G1080600,MD14G1003400,MD11G1217400,MD10G1068300,MD12G1086400	3	MD07G1004600,MD10G1238800,MD00G1044500
GO:0030435	sporulation resulting in formation of a cellular spore	biological_process	0.28797	1	2	3303	23	69158	1	MD15G1143600	1	MD11G1117300
GO:0009425	bacterial-type flagellum basal body	cellular_component	0.28843	1	2	3303	25	69158	1	MD10G1274500	1	MD16G1029900
GO:0016811	hydrolase activity, acting on carbon-nitrogen (but not peptide) bonds, in linear amides	molecular_function	0.28865	1	6	3303	89	69158	1	MD11G1133800_novel02	5	MD02G1318500,MD00G1015700,MD09G1281500,MD15G1294800,MD00G1015600
GO:0045861	negative regulation of proteolysis	biological_process	0.28879	1	7	3303	129	69158	3	MD13G1003300_novel18,MD14G1192200,MD13G1003300_novel22	4	MD03G1051900,MD07G1236900,MD14G1172000,MD04G1092800
GO:0005750	mitochondrial respiratory chain complex III	cellular_component	0.2889	1	2	3303	22	69158	1	MD14G1013400	1	MD06G1231600
GO:0006122	mitochondrial electron transport, ubiquinol to cytochrome c	biological_process	0.2889	1	2	3303	22	69158	1	MD14G1013400	1	MD06G1231600
GO:0045275	respiratory chain complex III	cellular_component	0.2889	1	2	3303	22	69158	1	MD14G1013400	1	MD06G1231600
GO:0009435	NAD biosynthetic process	biological_process	0.28924	1	3	3303	39	69158	3	MD14G1170100,MD14G1170100_novel05,MD06G1164800	0
GO:0019674	NAD metabolic process	biological_process	0.28924	1	3	3303	39	69158	3	MD14G1170100_novel05,MD14G1170100,MD06G1164800	0
GO:0046486	glycerolipid metabolic process	biological_process	0.28977	1	29	3303	578	69158	12	MD15G1275800_novel01,MD07G1130000,MD07G1098600,MD01G1170100,MD06G1105500,MD07G1268800_novel27,MD17G1217900,MD15G1275500,MD05G1163900,MD10G1056800_novel08,MD05G1049700,Novelgene3672_novel01	17	MD01G1177400,MD02G1163000,MD17G1018500,MD02G1211500,MD09G1173300,MD07G1188700,MD12G1089200,MD02G1162900,MD02G1060100,MD01G1119700,MD02G1104100,MD10G1153600_novel01,MD16G1174000,MD14G1141900,MD04G1247600,MD09G1038500,MD07G1237000
GO:0022618	ribonucleoprotein complex assembly	biological_process	0.29022	1	4	3303	51	69158	4	MD00G1115400,MD09G1110800_novel01,MD00G1115400_novel01,MD10G1017600	0
GO:0010207	photosystem II assembly	biological_process	0.29083	1	3	3303	36	69158	0		3	MD17G1079700,MD09G1090500,Novelgene1297_novel02
GO:0050897	cobalt ion binding	molecular_function	0.29123	1	1	3303	9	69158	0		1	MD03G1169100
GO:0042173	regulation of sporulation resulting in formation of a cellular spore	biological_process	0.29139	1	1	3303	8	69158	1	MD15G1143600	0
GO:0043937	regulation of sporulation	biological_process	0.29139	1	1	3303	8	69158	1	MD15G1143600	0
GO:0016741	transferase activity, transferring one-carbon groups	molecular_function	0.29224	1	81	3303	1553	69158	54	MD11G1059300,MD13G1007600,MD11G1314900,MD12G1203100,MD06G1226700,MD07G1043500_novel01,MD10G1252200,MD00G1049000_novel01,MD09G1284000,MD15G1205400_novel01,MD12G1120700_novel01,MD13G1274600_novel01,MD16G1168900,MD03G1215400,MD05G1263800_novel03,MD07G1143800_novel04,MD13G1245300,MD15G1203800,Novelgene0356_novel01,MD10G1241500_novel02,MD14G1015100_novel09,MD07G1133500,MD15G1286400_novel02,MD07G101820…	27	MD06G1125400,MD02G1026100,MD10G1074000,MD04G1063800,MD10G1071200,MD06G1192300,MD07G1128700_novel01,MD09G1260700,MD14G1143200_novel02,MD07G1004300,MD05G1080000_novel01,MD15G1054300,MD08G1184700,MD04G1039600,MD17G1021500_novel02,MD08G1024000_novel01,MD02G1130800,MD01G1229700,MD12G1090000,MD15G1153400,MD11G1265700,MD09G1139300_novel01,MD14G1036600,MD02G1301500,MD11G1239200,MD10G1330400,MD10G1057600_…
GO:0005525	GTP binding	molecular_function	0.29231	1	93	3303	2009	69158	61	MD10G1275700,MD14G1233200_novel13,MD05G1363800,MD11G1313800_novel04,MD11G1049800,MD05G1194500,MD10G1056800,MD11G1286300,MD03G1136800,MD11G1145400_novel07,MD03G1287500_novel03,MD04G1050400,MD03G1172200,MD10G1037500_novel01,MD05G1049700,MD11G1304000_novel01,MD10G1009500,MD03G1099100,MD10G1341700,MD05G1036100,MD15G1151700_novel03,MD08G1071000,MD13G1202300,MD17G1017500,MD10G1286600,MD11G1313800_novel…	32	MD05G1352300,MD11G1034400_novel02,MD08G1222200,MD10G1203200_novel01,MD11G1033600,MD03G1267900,MD10G1039000_novel01,MD02G1254900,MD10G1039000,MD04G1092800,MD11G1131300_novel03,MD10G1203200,MD11G1043500_novel03,MD17G1001700,MD11G1189900_novel03,MD13G1020000,MD11G1203500,MD07G1308500_novel01,MD17G1045300,MD03G1103900,MD02G1081700,MD15G1134300,Novelgene3296_novel01,MD03G1104900,MD11G1067500,MD04G1243…
GO:0004367	glycerol-3-phosphate dehydrogenase [NAD+] activity	molecular_function	0.29271	1	2	3303	22	69158	1	MD07G1026300	1	MD14G1077200
GO:0004424	imidazoleglycerol-phosphate dehydratase activity	molecular_function	0.29385	1	1	3303	6	69158	0		1	MD16G1193500
GO:0017003	protein-heme linkage	biological_process	0.29395	1	1	3303	6	69158	1	MD11G1029300_novel02	0
GO:0016423	tRNA (guanine) methyltransferase activity	molecular_function	0.29462	1	8	3303	129	69158	5	MD01G1165000,MD16G1091000_novel02,MD16G1091000_novel03,MD06G1226700,MD15G1420600	3	MD09G1139300_novel01,MD14G1036600,MD15G1054300
GO:0018106	peptidyl-histidine phosphorylation	biological_process	0.29504	1	1	3303	7	69158	0		1	MD03G1224300
GO:0018202	peptidyl-histidine modification	biological_process	0.29504	1	1	3303	7	69158	0		1	MD03G1224300
GO:0010639	negative regulation of organelle organization	biological_process	0.29565	1	9	3303	163	69158	5	MD15G1181400_novel02,MD05G1274300,MD11G1206900,MD13G1003300_novel18,MD13G1003300_novel22	4	MD03G1051900,MD13G1153300,MD07G1236900,MD14G1172000
GO:0004345	glucose-6-phosphate dehydrogenase activity	molecular_function	0.29642	1	3	3303	38	69158	3	MD09G1017200_novel08,MD16G1123600,MD09G1017200_novel01	0
GO:0000075	cell cycle checkpoint	biological_process	0.2967	1	10	3303	198	69158	5	MD05G1274300,MD01G1017100,MD13G1003300_novel18,MD13G1003300_novel22,MD13G1034900_novel01	5	MD12G1046500,MD05G1229900,MD07G1236900,MD14G1172000,MD03G1051900
GO:0043900	regulation of multi-organism process	biological_process	0.29815	1	7	3303	118	69158	7	MD11G1313800_novel04,MD11G1108500,MD16G1266900,MD11G1313300,MD17G1139400,MD11G1108300,MD11G1313800_novel09	0
GO:0004555	alpha,alpha-trehalase activity	molecular_function	0.29842	1	1	3303	7	69158	1	MD05G1256100	0
GO:0015927	trehalase activity	molecular_function	0.29842	1	1	3303	7	69158	1	MD05G1256100	0
GO:0051499	D-aminoacyl-tRNA deacylase activity	molecular_function	0.29876	1	1	3303	7	69158	1	MD16G1055900	0
GO:0006313	transposition, DNA-mediated	biological_process	0.29908	1	12	3303	234	69158	4	Novelgene1670_novel01,MD16G1124800_novel02,MD14G1128900,MD00G1092500	8	MD15G1134300,MD07G1297100,MD04G1236400,MD12G1033200_novel01,MD09G1126200,MD04G1186800,MD09G1064200,MD14G1034000_novel01
GO:0032196	transposition	biological_process	0.29908	1	12	3303	234	69158	4	Novelgene1670_novel01,MD00G1092500,MD14G1128900,MD16G1124800_novel02	8	MD12G1033200_novel01,MD07G1297100,MD04G1236400,MD15G1134300,MD09G1064200,MD14G1034000_novel01,MD04G1186800,MD09G1126200
GO:0015662	ATPase activity, coupled to transmembrane movement of ions, phosphorylative mechanism	molecular_function	0.29928	1	2	3303	24	69158	2	MD03G1231800,Novelgene0373_novel04	0
GO:0032270	positive regulation of cellular protein metabolic process	biological_process	0.30001	1	4	3303	61	69158	1	MD02G1021700	3	MD12G1126700,MD16G1066400,MD13G1095500
GO:0051247	positive regulation of protein metabolic process	biological_process	0.30001	1	4	3303	61	69158	1	MD02G1021700	3	MD16G1066400,MD12G1126700,MD13G1095500
GO:0015105	arsenite transmembrane transporter activity	molecular_function	0.30095	1	2	3303	21	69158	1	MD13G1064400_novel01	1	MD07G1275300
GO:0015700	arsenite transport	biological_process	0.30095	1	2	3303	21	69158	1	MD13G1064400_novel01	1	MD07G1275300
GO:0009165	nucleotide biosynthetic process	biological_process	0.301	1	36	3303	675	69158	21	MD01G1085700,MD16G1006900,MD10G1221000_novel02,MD14G1170100_novel05,MD17G1150300_novel08,MD06G1164800,MD01G1138900,MD14G1105600,MD07G1255800,MD11G1265400_novel05,MD17G1070100,MD13G1093600_novel03,MD12G1150100_novel01,MD09G1151500,MD10G1221000,MD02G1073700_novel01,MD17G1150300,MD17G1165300,MD15G1263800,MD14G1170100,MD15G1286400_novel02	15	MD15G1097900,MD00G1164900,MD17G1003000,MD16G1207600,Novelgene3468_novel01,MD05G1113100,MD02G1312900_novel01,MD13G1092200,MD07G1261100,MD02G1087100_novel01,MD17G1023300,MD11G1265700,MD05G1347300,MD07G1198900,MD10G1043200
GO:1901293	nucleoside phosphate biosynthetic process	biological_process	0.301	1	36	3303	675	69158	21	MD10G1221000,MD02G1073700_novel01,MD17G1150300,MD17G1165300,MD15G1263800,MD14G1170100,MD15G1286400_novel02,MD01G1085700,MD10G1221000_novel02,MD16G1006900,MD14G1170100_novel05,MD17G1150300_novel08,MD01G1138900,MD06G1164800,MD14G1105600,MD11G1265400_novel05,MD07G1255800,MD17G1070100,MD13G1093600_novel03,MD12G1150100_novel01,MD09G1151500	15	MD07G1261100,MD02G1087100_novel01,MD17G1023300,MD11G1265700,MD05G1347300,MD07G1198900,MD10G1043200,MD15G1097900,MD00G1164900,MD17G1003000,MD16G1207600,Novelgene3468_novel01,MD05G1113100,MD02G1312900_novel01,MD13G1092200
GO:0004169	dolichyl-phosphate-mannose-protein mannosyltransferase activity	molecular_function	0.30109	1	1	3303	7	69158	1	MD13G1063300	0
GO:0035268	protein mannosylation	biological_process	0.30109	1	1	3303	7	69158	1	MD13G1063300	0
GO:0035269	protein O-linked mannosylation	biological_process	0.30109	1	1	3303	7	69158	1	MD13G1063300	0
GO:0097502	mannosylation	biological_process	0.30109	1	1	3303	7	69158	1	MD13G1063300	0
GO:0006164	purine nucleotide biosynthetic process	biological_process	0.30144	1	25	3303	466	69158	12	MD01G1085700,MD02G1073700_novel01,MD17G1150300,MD17G1165300,MD16G1006900,MD15G1263800,MD17G1150300_novel08,MD14G1105600,MD07G1255800,MD11G1265400_novel05,MD17G1070100,MD13G1093600_novel03	13	MD15G1097900,MD07G1261100,MD00G1164900,MD17G1003000,MD02G1087100_novel01,MD16G1207600,Novelgene3468_novel01,MD11G1265700,MD05G1347300,MD07G1198900,MD05G1113100,MD02G1312900_novel01,MD10G1043200
GO:0016746	transferase activity, transferring acyl groups	molecular_function	0.30187	1	72	3303	1343	69158	41	MD02G1300500_novel01,MD15G1275500,MD00G1025800_novel01,MD02G1076600,Novelgene2971_novel01,MD16G1057500_novel01,MD12G1066700,MD07G1130000,MD04G1216900,MD04G1003000_novel01,MD15G1385200,MD00G1083900_novel03,MD02G1184400_novel01,MD05G1081400_novel09,Novelgene3242_novel01,MD07G1098600,MD16G1057500_novel08,MD10G1283900,MD04G1003300,MD14G1167000,MD10G1057000_novel06,Novelgene3672_novel01,MD17G1269000_n…	31	MD04G1016900,MD02G1060100,MD16G1108700_novel01,MD02G1104100,MD07G1187400,MD08G1058900,Novelgene1496_novel01,MD15G1153500,MD04G1247600,MD08G1046600,MD02G1162900,MD02G1163000,MD15G1213500_novel01,MD11G1071500,MD10G1075000,MD16G1109100,MD03G1102500,MD02G1187100,MD16G1108700,MD15G1386300,MD10G1167800_novel01,MD12G1038300,MD03G1064100,MD12G1238900,MD08G1175900,MD04G1243900,MD11G1116500,Novelgene2432_n…
GO:0006643	membrane lipid metabolic process	biological_process	0.302	1	27	3303	525	69158	12	MD05G1049700,MD10G1056800_novel08,Novelgene3672_novel01,MD05G1163900,MD17G1217900,MD15G1275500,Novelgene3154_novel01,MD07G1098600,MD01G1170100,MD07G1268800_novel27,MD07G1130000,MD15G1275800_novel01	15	MD04G1247600,MD14G1141900,MD09G1038500,MD07G1237000,MD01G1119700,MD02G1162900,MD02G1060100,MD10G1153600_novel01,MD16G1174000,MD07G1188700,MD12G1089200,MD01G1177400,MD02G1163000,MD17G1018500,MD02G1211500
GO:0006260	DNA replication	biological_process	0.30253	1	74	3303	1499	69158	46	MD05G1349800,Novelgene3714_novel01,MD14G1023900,MD01G1216600,Novelgene3623_novel01,MD04G1192700_novel01,MD07G1143800_novel02,MD09G1110800_novel03,MD10G1069900_novel01,MD08G1147100,Novelgene1637_novel01,MD11G1234200,Novelgene0963_novel02,MD15G1286400,MD10G1324500,MD13G1063100,MD00G1115400_novel08,MD17G1213400,MD15G1014900,MD07G1143800_novel18,MD14G1005700,MD14G1136100,MD15G1233000,MD10G1069900_nov…	28	MD08G1080600_novel02,MD15G1143000_novel01,MD06G1230600,MD11G1187600,MD15G1319800,MD01G1036200,MD14G1201600,MD06G1157800,MD01G1229700,MD13G1101900,MD08G1104300,MD02G1081700,MD07G1297100,MD01G1036200_novel03,MD03G1051900,MD05G1047200_novel02,MD12G1002400_novel02,MD00G1140800,MD04G1248200,MD04G1045300,Novelgene1240_novel01,MD09G1049400,MD09G1121600,MD02G1164300_novel02,MD15G1304900,MD06G1164700,MD14…
GO:0007157	heterophilic cell-cell adhesion via plasma membrane cell adhesion molecules	biological_process	0.30324	1	1	3303	9	69158	1	MD03G1136800	0
GO:0000295	adenine nucleotide transmembrane transporter activity	molecular_function	0.30345	1	2	3303	22	69158	1	MD17G1201800	1	MD01G1164100
GO:0005346	purine ribonucleotide transmembrane transporter activity	molecular_function	0.30345	1	2	3303	22	69158	1	MD17G1201800	1	MD01G1164100
GO:0005347	ATP transmembrane transporter activity	molecular_function	0.30345	1	2	3303	22	69158	1	MD17G1201800	1	MD01G1164100
GO:0005471	ATP:ADP antiporter activity	molecular_function	0.30345	1	2	3303	22	69158	1	MD17G1201800	1	MD01G1164100
GO:0015211	purine nucleoside transmembrane transporter activity	molecular_function	0.30345	1	2	3303	22	69158	1	MD17G1201800	1	MD01G1164100
GO:0015215	nucleotide transmembrane transporter activity	molecular_function	0.30345	1	2	3303	22	69158	1	MD17G1201800	1	MD01G1164100
GO:0015216	purine nucleotide transmembrane transporter activity	molecular_function	0.30345	1	2	3303	22	69158	1	MD17G1201800	1	MD01G1164100
GO:0015217	ADP transmembrane transporter activity	molecular_function	0.30345	1	2	3303	22	69158	1	MD17G1201800	1	MD01G1164100
GO:0015301	anion:anion antiporter activity	molecular_function	0.30345	1	2	3303	22	69158	1	MD17G1201800	1	MD01G1164100
GO:0015605	organophosphate ester transmembrane transporter activity	molecular_function	0.30345	1	2	3303	22	69158	1	MD17G1201800	1	MD01G1164100
GO:0009271	phage shock	biological_process	0.30464	1	3	3303	45	69158	3	MD05G1163200,MD17G1098700,MD09G1110800_novel03	0
GO:0098586	cellular response to virus	biological_process	0.30464	1	3	3303	45	69158	3	MD05G1163200,MD17G1098700,MD09G1110800_novel03	0
GO:0016837	carbon-oxygen lyase activity, acting on polysaccharides	molecular_function	0.30476	1	3	3303	43	69158	1	MD15G1061700	2	MD17G1281200,MD15G1344100_novel03
GO:0071555	cell wall organization	biological_process	0.3061	1	11	3303	181	69158	5	MD08G1195600,MD14G1214800,MD02G1190500,MD15G1153000_novel02,MD14G1214800_novel02	6	MD09G1172600,MD11G1307200,MD15G1224900,MD15G1066500_novel02,MD04G1030100,MD17G1154500
GO:0015749	monosaccharide transport	biological_process	0.30677	1	2	3303	25	69158	0		2	MD07G1206200,MD07G1206400
GO:0000976	transcription regulatory region sequence-specific DNA binding	molecular_function	0.30707	1	2	3303	25	69158	1	MD09G1015800	1	MD17G1020400
GO:0030246	carbohydrate binding	molecular_function	0.30774	1	31	3303	645	69158	17	MD04G1102000,MD14G1128800,MD02G1249700,MD15G1223800_novel07,MD12G1263800,MD05G1195500,MD06G1172700,MD16G1106600_novel17,Novelgene0205_novel01,MD13G1241000,MD08G1107600_novel01,Novelgene1212_novel01,MD15G1223800,MD12G1158000,MD03G1026600,MD13G1036100_novel01,MD13G1078600_novel24	14	MD10G1249200,MD14G1128000,MD09G1193900,MD02G1159100,MD13G1071300,MD17G1212100,MD05G1347400_novel01,MD15G1285800,MD06G1105900,MD09G1099700_novel01,MD12G1110100,MD10G1321600,MD15G1434900,MD15G1226500
GO:0004883	glucocorticoid receptor activity	molecular_function	0.30786	1	1	3303	7	69158	0		1	MD02G1025500
GO:0031958	corticosteroid receptor signaling pathway	biological_process	0.30786	1	1	3303	7	69158	0		1	MD02G1025500
GO:0031960	response to corticosteroid	biological_process	0.30786	1	1	3303	7	69158	0		1	MD02G1025500
GO:0042921	glucocorticoid receptor signaling pathway	biological_process	0.30786	1	1	3303	7	69158	0		1	MD02G1025500
GO:0043402	glucocorticoid mediated signaling pathway	biological_process	0.30786	1	1	3303	7	69158	0		1	MD02G1025500
GO:0051384	response to glucocorticoid	biological_process	0.30786	1	1	3303	7	69158	0		1	MD02G1025500
GO:0071384	cellular response to corticosteroid stimulus	biological_process	0.30786	1	1	3303	7	69158	0		1	MD02G1025500
GO:0071385	cellular response to glucocorticoid stimulus	biological_process	0.30786	1	1	3303	7	69158	0		1	MD02G1025500
GO:0009074	aromatic amino acid family catabolic process	biological_process	0.30838	1	2	3303	22	69158	1	MD05G1110800	1	MD12G1227000
GO:0009636	response to toxic substance	biological_process	0.30849	1	7	3303	127	69158	3	MD17G1255200_novel01,MD06G1107100,MD16G1226800	4	Novelgene1701_novel01,MD00G1130900,MD08G1231500,MD09G1181200
GO:0006464	cellular protein modification process	biological_process	0.30905	1	313	3303	6756	69158	174	MD04G1102000,MD02G1249800,MD02G1074300,MD05G1331300,MD15G1253700_novel04,MD12G1195200,Novelgene3649_novel01,MD13G1110100,MD03G1107700_novel02,MD17G1270600,MD11G1052000,MD14G1040300,MD02G1021700,Novelgene2500_novel01,MD17G1097500_novel01,Novelgene0205_novel01,MD11G1280600,MD01G1076400_novel04,MD03G1228100_novel03,Novelgene1212_novel01,MD15G1230200,MD10G1110700_novel01,MD05G1359500,MD09G1150400,MD0…	139	MD00G1046700,MD17G1007200,MD13G1071300,MD11G1238700_novel01,MD00G1105400,MD06G1085900_novel02,MD09G1035000_novel01,MD06G1100200,MD15G1153500,Novelgene0928_novel01,MD14G1065000,MD09G1099700_novel01,MD10G1334300,MD11G1160000,MD11G1239200,MD06G1141500,MD13G1153300,MD15G1311300,MD15G1226500,MD00G1089100,MD10G1313600,MD10G1193900,MD02G1030100,MD05G1140300,MD12G1253300,MD16G1014000,MD06G1231600,MD04G11…
GO:0036211	protein modification process	biological_process	0.30905	1	313	3303	6756	69158	174	MD12G1186500,Novelgene2042_novel01,MD15G1039300,MD10G1109800,MD10G1278300_novel01,MD13G1036100_novel01,MD15G1131500_novel02,MD13G1078100_novel01,MD07G1133900,MD09G1287200,MD12G1185000_novel03,MD11G1121500,MD06G1186000,MD16G1016500,MD07G1043500_novel03,MD11G1217400,MD00G1101700,MD10G1187800,MD07G1136700_novel07,MD14G1089400,MD15G1190500,MD06G1134200,MD10G1056800_novel08,MD05G1276300,MD13G1003300_n…	139	MD00G1023600,MD15G1192500_novel01,Novelgene3730_novel03,MD02G1159100,MD15G1091200_novel01,MD11G1280100,Novelgene3730_novel01,MD15G1240200,MD12G1185400,MD07G1236500,MD00G1192900,MD05G1041800,MD16G1058700,MD05G1226800,MD15G1007200,MD11G1117300,MD06G1175200,MD06G1099700,MD10G1154600,MD04G1204600,Novelgene2209_novel01,MD09G1032300,MD04G1182200,MD10G1308700,MD04G1112600_novel02,MD08G1175000,MD11G10214…
GO:0046406	magnesium protoporphyrin IX methyltransferase activity	molecular_function	0.30917	1	1	3303	8	69158	1	MD00G1049000_novel01	0
GO:0010564	regulation of cell cycle process	biological_process	0.30987	1	10	3303	187	69158	4	MD14G1084200,MD13G1003300_novel22,MD13G1003300_novel18,MD05G1274300	6	MD13G1153300,MD16G1066100_novel01,MD03G1051900,MD14G1172000,MD07G1236900,Novelgene0446_novel01
GO:0005337	nucleoside transmembrane transporter activity	molecular_function	0.31049	1	4	3303	56	69158	3	MD17G1086200,MD17G1201800,MD17G1086200_novel07	1	MD01G1164100
GO:0004645	phosphorylase activity	molecular_function	0.31101	1	3	3303	47	69158	2	MD05G1167500,MD11G1082200_novel13	1	MD16G1063300
GO:0008184	glycogen phosphorylase activity	molecular_function	0.31101	1	3	3303	47	69158	2	MD11G1082200_novel13,MD05G1167500	1	MD16G1063300
GO:0005787	signal peptidase complex	cellular_component	0.31134	1	5	3303	75	69158	2	Novelgene1232_novel01,Novelgene3165_novel01	3	MD02G1137900,MD02G1179600,MD11G1034200
GO:0006465	signal peptide processing	biological_process	0.31134	1	5	3303	75	69158	2	Novelgene1232_novel01,Novelgene3165_novel01	3	MD02G1137900,MD11G1034200,MD02G1179600
GO:0000105	histidine biosynthetic process	biological_process	0.31216	1	9	3303	139	69158	5	MD12G1166700,Novelgene0728_novel02,Novelgene0728_novel04,MD04G1192700_novel01,MD01G1052700	4	MD02G1049800,MD11G1214000,MD16G1193500,MD17G1148900
GO:0007131	reciprocal meiotic recombination	biological_process	0.31226	1	3	3303	38	69158	2	MD05G1274300,MD13G1003100	1	MD07G1038100
GO:0035825	reciprocal DNA recombination	biological_process	0.31226	1	3	3303	38	69158	2	MD05G1274300,MD13G1003100	1	MD07G1038100
GO:0004651	polynucleotide 5'-phosphatase activity	molecular_function	0.31314	1	1	3303	7	69158	0		1	MD01G1179800
GO:0098518	polynucleotide phosphatase activity	molecular_function	0.31314	1	1	3303	7	69158	0		1	MD01G1179800
GO:0016714	oxidoreductase activity, acting on paired donors, with incorporation or reduction of molecular oxygen, reduced pteridine as one donor, and incorporation of one atom of oxygen	molecular_function	0.31365	1	1	3303	12	69158	0		1	MD09G1064700
GO:0016021	integral component of membrane	cellular_component	0.31376	1	397	3303	8264	69158	249	MD14G1027100,MD05G1081300,MD01G1072900_novel01,MD15G1209400_novel01,MD17G1183500,MD15G1027400_novel01,MD10G1278300_novel01,MD03G1136800,MD17G1103000_novel23,MD10G1257300,MD13G1134500_novel02,MD03G1100700,MD09G1177400_novel01,MD04G1037800_novel03,MD10G1037500_novel01,MD01G1071300,MD04G1078900,MD16G1121700,MD17G1056500,MD14G1040900,MD02G1019100,MD10G1058200_novel03,MD07G1251500,MD00G1101700,MD12G12…	148	MD02G1137900,MD07G1039700,MD06G1210100,MD15G1098000,MD13G1089800,MD14G1069500,MD05G1198300_novel03,MD11G1283400,MD11G1031400,MD04G1092800,MD04G1075500_novel01,MD08G1117200,MD13G1106700,MD10G1249200,MD11G1189900_novel03,MD15G1303500,MD09G1090500,MD10G1195600,MD17G1074600,MD16G1106800,MD08G1171700,MD03G1238700,MD05G1068600,MD13G1024300,MD00G1140800,MD02G1240900,Novelgene2112_novel03,Novelgene0571_n…
GO:0016151	nickel cation binding	molecular_function	0.31402	1	10	3303	170	69158	3	MD14G1146000,MD16G1014900,MD08G1010500	7	MD06G1141500,MD04G1100300_novel01,MD16G1014000,MD04G1100300,MD07G1062300,MD12G1120300,MD00G1018400
GO:0051235	maintenance of location	biological_process	0.31467	1	6	3303	109	69158	6	MD03G1066200,MD15G1147100,MD00G1008400,MD10G1202900,MD10G1202900_novel01,MD15G1147000_novel02	0
GO:0030975	thiamine binding	molecular_function	0.31482	1	2	3303	23	69158	2	MD16G1015100,MD03G1285900	0
GO:0009162	deoxyribonucleoside monophosphate metabolic process	biological_process	0.3151	1	3	3303	38	69158	2	MD15G1286400_novel02,MD12G1150100_novel01	1	MD13G1092200
GO:0019887	protein kinase regulator activity	molecular_function	0.3157	1	6	3303	107	69158	1	MD10G1054700	5	MD09G1232700,MD00G1044500,MD11G1149400,MD17G1268700,MD17G1045300
GO:0005876	spindle microtubule	cellular_component	0.31744	1	4	3303	60	69158	0		4	MD07G1236900,MD12G1242900,MD09G1092700,MD11G1307200
GO:0007268	synaptic transmission	biological_process	0.31782	1	2	3303	30	69158	0		2	MD03G1224100,MD07G1186200
GO:0010496	intercellular transport	biological_process	0.31793	1	4	3303	60	69158	3	MD16G1168900,MD02G1076600,MD14G1237500	1	MD06G1105900
GO:0044000	movement in host	biological_process	0.31793	1	4	3303	60	69158	3	MD16G1168900,MD02G1076600,MD14G1237500	1	MD06G1105900
GO:0046739	transport of virus in multicellular host	biological_process	0.31793	1	4	3303	60	69158	3	MD16G1168900,MD02G1076600,MD14G1237500	1	MD06G1105900
GO:0046740	transport of virus in host, cell to cell	biological_process	0.31793	1	4	3303	60	69158	3	MD14G1237500,MD02G1076600,MD16G1168900	1	MD06G1105900
GO:0051814	movement in other organism involved in symbiotic interaction	biological_process	0.31793	1	4	3303	60	69158	3	MD16G1168900,MD14G1237500,MD02G1076600	1	MD06G1105900
GO:1902586	multi-organism intercellular transport	biological_process	0.31793	1	4	3303	60	69158	3	MD16G1168900,MD14G1237500,MD02G1076600	1	MD06G1105900
GO:1901137	carbohydrate derivative biosynthetic process	biological_process	0.31805	1	62	3303	1246	69158	33	MD15G1286400_novel02,MD15G1079400,MD05G1081600,MD07G1268800_novel27,MD17G1217900,MD15G1263800,MD17G1150300,MD17G1165300,MD17G1097500_novel01,MD05G1049700,MD02G1073700_novel01,MD10G1056800_novel08,MD00G1026700,MD10G1187800,MD13G1093600_novel03,MD12G1150100_novel01,MD07G1130000,MD06G1058200,MD13G1100100,MD17G1070100,MD04G1190900,MD11G1265400_novel05,MD07G1255800,MD13G1093700,MD06G1212300_novel01,No…	29	MD10G1043200,MD07G1198900,MD07G1076200,MD05G1347300,MD11G1265700,Novelgene3730_novel03,MD05G1201000,MD02G1240900,MD06G1099700,MD02G1087100_novel01,MD07G1261100,MD02G1211500,MD15G1288700,MD13G1092200,MD13G1071300,MD17G1007200,MD02G1060500,MD12G1089200,MD05G1113100,MD02G1312900_novel01,MD17G1001700,MD16G1207600,MD08G1235900,Novelgene3468_novel01,MD15G1097900,MD14G1141900,Novelgene3730_novel01,MD17G…
GO:0050497	transferase activity, transferring alkylthio groups	molecular_function	0.31821	1	1	3303	7	69158	0		1	MD06G1129400_novel01
GO:0050524	coenzyme-B sulfoethylthiotransferase activity	molecular_function	0.31821	1	1	3303	7	69158	0		1	MD06G1129400_novel01
GO:0005157	macrophage colony-stimulating factor receptor binding	molecular_function	0.31837	1	1	3303	8	69158	1	MD02G1021700	0
GO:0005275	amine transmembrane transporter activity	molecular_function	0.31904	1	1	3303	8	69158	1	MD03G1226500	0
GO:0015101	organic cation transmembrane transporter activity	molecular_function	0.31904	1	1	3303	8	69158	1	MD03G1226500	0
GO:0015665	alcohol transmembrane transporter activity	molecular_function	0.31904	1	1	3303	8	69158	1	MD03G1226500	0
GO:0015695	organic cation transport	biological_process	0.31904	1	1	3303	8	69158	1	MD03G1226500	0
GO:0015837	amine transport	biological_process	0.31904	1	1	3303	8	69158	1	MD03G1226500	0
GO:0034228	ethanolamine transmembrane transporter activity	molecular_function	0.31904	1	1	3303	8	69158	1	MD03G1226500	0
GO:0034229	ethanolamine transport	biological_process	0.31904	1	1	3303	8	69158	1	MD03G1226500	0
GO:0098602	single organism cell adhesion	biological_process	0.32031	1	2	3303	26	69158	0		2	MD12G1205600_novel01,MD03G1086000
GO:0004109	coproporphyrinogen oxidase activity	molecular_function	0.32095	1	1	3303	7	69158	0		1	MD09G1144600
GO:0006547	histidine metabolic process	biological_process	0.32104	1	9	3303	141	69158	5	MD12G1166700,Novelgene0728_novel04,Novelgene0728_novel02,MD01G1052700,MD04G1192700_novel01	4	MD02G1049800,MD16G1193500,MD11G1214000,MD17G1148900
GO:0052803	imidazole-containing compound metabolic process	biological_process	0.32104	1	9	3303	141	69158	5	MD04G1192700_novel01,MD01G1052700,Novelgene0728_novel02,Novelgene0728_novel04,MD12G1166700	4	MD16G1193500,MD11G1214000,MD02G1049800,MD17G1148900
GO:0006825	copper ion transport	biological_process	0.32203	1	3	3303	41	69158	3	MD03G1227400,MD03G1082600_novel02,MD03G1082600	0
GO:0071705	nitrogen compound transport	biological_process	0.32233	1	28	3303	540	69158	23	Novelgene0648_novel05,MD16G1061500,MD15G1143600,MD16G1152600_novel01,MD02G1035700,MD01G1000200,MD03G1226500,MD14G1136100,MD12G1174700,MD16G1183500,MD10G1254300_novel01,MD12G1057600,MD02G1021700,MD15G1175900,MD09G1016300,MD04G1212300_novel07,MD14G1170300,MD10G1025300,MD12G1057600_novel03,MD14G1153400_novel02,MD17G1217500,MD16G1226800,MD14G1040900	5	MD15G1091200_novel01,MD06G1171200,MD12G1075900,MD12G1010300,MD02G1259000
GO:0007166	cell surface receptor signaling pathway	biological_process	0.32464	1	14	3303	271	69158	9	MD17G1261000,MD10G1221000_novel02,MD02G1116500_novel03,MD10G1221000,MD03G1288000,MD10G1041200_novel01,MD15G1027400_novel01,MD11G1134600,Novelgene0954_novel01	5	MD17G1023300,MD11G1038100,MD15G1213400,MD15G1231800_novel01,MD03G1036900
GO:0016070	RNA metabolic process	biological_process	0.32497	1	488	3303	10400	69158	307	MD12G1120700_novel01,MD02G1140600_novel01,MD09G1261900,MD05G1030800,Novelgene0356_novel01,MD11G1138900,MD12G1025200_novel01,MD15G1420600,MD14G1139400,MD15G1415100_novel03,MD10G1056800_novel08,MD16G1119000,MD02G1176000_novel01,MD07G1046100,MD16G1091000_novel02,MD11G1306500,MD02G1306200,MD16G1123100_novel01,MD02G1258500,MD05G1350900_novel04,MD14G1210500_novel02,MD11G1231900,MD13G1150700,MD15G141790…	181	MD00G1140800,MD12G1002400_novel02,MD09G1032300,MD07G1047300_novel02,Novelgene1840_novel01,MD06G1115200,MD06G1012900,MD05G1123600,MD15G1106400,MD03G1143600,MD01G1238400,MD15G1052500,MD01G1038600,MD03G1028800,MD03G1224300,MD09G1233700_novel01,MD16G1091700,MD09G1209500,MD05G1213200,MD06G1104100,MD01G1021600,MD07G1039700,MD02G1137900,MD15G1143000_novel01,MD14G1188600_novel01,MD09G1168200,MD04G1055500…
GO:0008073	ornithine decarboxylase inhibitor activity	molecular_function	0.32601	1	1	3303	7	69158	0		1	MD06G1234100
GO:0042979	ornithine decarboxylase regulator activity	molecular_function	0.32601	1	1	3303	7	69158	0		1	MD06G1234100
GO:0006304	DNA modification	biological_process	0.32602	1	9	3303	176	69158	7	MD10G1298700,MD10G1299100,MD13G1245300,MD09G1027200,MD10G1298500,MD03G1215400,MD14G1167000	2	MD15G1434900,MD11G1252200
GO:0000052	citrulline metabolic process	biological_process	0.32717	1	1	3303	11	69158	0		1	MD14G1111400
GO:0018101	protein citrullination	biological_process	0.32717	1	1	3303	11	69158	0		1	MD14G1111400
GO:0019240	citrulline biosynthetic process	biological_process	0.32717	1	1	3303	11	69158	0		1	MD14G1111400
GO:0042623	ATPase activity, coupled	molecular_function	0.32718	1	35	3303	793	69158	18	MD11G1313300,MD17G1284300,MD05G1187600_novel04,MD06G1216900_novel04,MD06G1216900_novel07,MD06G1237600_novel01,MD01G1085700,MD01G1213600,MD03G1231800,MD11G1313800_novel04,MD08G1189800,MD11G1049800,MD14G1205300_novel08,MD06G1197800,MD06G1216900_novel09,MD02G1284000_novel01,MD11G1313800_novel01,Novelgene0373_novel04	17	MD09G1049400,MD09G1041500,MD15G1235700,MD11G1203500,MD09G1283900_novel01,MD17G1045300,MD05G1273300_novel02,MD17G1003000,MD09G1283900,MD15G1134300,MD10G1043200,MD07G1198900,MD05G1047200_novel02,MD05G1347300,MD02G1087100_novel01,Novelgene2275_novel02,MD04G1092800
GO:0016989	sigma factor antagonist activity	molecular_function	0.32729	1	1	3303	8	69158	1	MD00G1171900	0
GO:0006796	phosphate-containing compound metabolic process	biological_process	0.32739	1	327	3303	6969	69158	182	MD15G1230200,MD05G1359500,MD09G1150400,MD03G1059600,Novelgene0205_novel01,MD05G1363600,MD11G1280600,MD01G1076400_novel04,MD03G1228100_novel03,Novelgene1212_novel01,Novelgene2500_novel01,MD07G1182900,MD05G1112000,MD02G1319400_novel04,MD02G1105400,Novelgene0728_novel02,MD02G1021700,MD03G1285900,MD14G1013400,MD03G1107700_novel02,MD15G1275500,MD17G1270600,MD01G1085700,MD13G1110100,MD15G1253700_novel0…	145	MD02G1162900,MD13G1153300,MD15G1311300,MD15G1226500,MD09G1099700_novel01,Novelgene0928_novel01,MD15G1153500,MD14G1065000,MD11G1160000,MD10G1334300,MD07G1261100,MD14G1077200,MD06G1100200,MD01G1119700,MD06G1085900_novel02,MD00G1105400,MD13G1092200,MD11G1238700_novel01,MD17G1018500,MD00G1046700,MD04G1183100,Novelgene1200_novel01,MD08G1063600_novel04,MD02G1087100_novel01,MD01G1177400,MD06G1231600,MD0…
GO:0050080	malonyl-CoA decarboxylase activity	molecular_function	0.32762	1	1	3303	7	69158	1	MD05G1351700	0
GO:1901505	carbohydrate derivative transporter activity	molecular_function	0.32817	1	6	3303	92	69158	4	MD17G1201800,MD10G1254100,MD17G1086200,MD17G1086200_novel07	2	MD03G1108400,MD01G1164100
GO:0032886	regulation of microtubule-based process	biological_process	0.32824	1	4	3303	65	69158	0		4	MD13G1153300,MD07G1236900,MD09G1092700,MD15G1036000
GO:0070507	regulation of microtubule cytoskeleton organization	biological_process	0.32824	1	4	3303	65	69158	0		4	MD15G1036000,MD07G1236900,MD13G1153300,MD09G1092700
GO:0018958	phenol-containing compound metabolic process	biological_process	0.32952	1	1	3303	8	69158	0		1	MD08G1046300
GO:0042451	purine nucleoside biosynthetic process	biological_process	0.32988	1	21	3303	389	69158	11	MD01G1085700,MD02G1073700_novel01,MD17G1150300,MD17G1165300,MD15G1263800,MD17G1150300_novel08,MD14G1105600,MD07G1255800,MD11G1265400_novel05,MD17G1070100,MD13G1093600_novel03	10	MD07G1261100,MD00G1164900,MD17G1003000,MD02G1087100_novel01,MD16G1207600,MD11G1265700,MD05G1347300,MD07G1198900,MD02G1312900_novel01,MD10G1043200
GO:0046129	purine ribonucleoside biosynthetic process	biological_process	0.32988	1	21	3303	389	69158	11	MD17G1165300,MD17G1150300,MD02G1073700_novel01,MD01G1085700,MD14G1105600,MD15G1263800,MD17G1150300_novel08,MD17G1070100,MD07G1255800,MD11G1265400_novel05,MD13G1093600_novel03	10	MD02G1087100_novel01,MD07G1261100,MD17G1003000,MD00G1164900,MD16G1207600,MD02G1312900_novel01,MD07G1198900,MD11G1265700,MD05G1347300,MD10G1043200
GO:0010466	negative regulation of peptidase activity	biological_process	0.33048	1	2	3303	26	69158	1	MD14G1192200	1	MD04G1092800
GO:0010951	negative regulation of endopeptidase activity	biological_process	0.33048	1	2	3303	26	69158	1	MD14G1192200	1	MD04G1092800
GO:0046434	organophosphate catabolic process	biological_process	0.3306	1	8	3303	131	69158	5	MD05G1112000,MD15G1421500,MD16G1010900,MD02G1105400,MD07G1026300	3	MD11G1251600_novel01,MD14G1077200,MD05G1215100
GO:0009426	bacterial-type flagellum basal body, distal rod	cellular_component	0.33194	1	1	3303	7	69158	0		1	MD16G1029900
GO:0009427	bacterial-type flagellum basal body, distal rod, L ring	cellular_component	0.33194	1	1	3303	7	69158	0		1	MD16G1029900
GO:0030694	bacterial-type flagellum basal body, rod	cellular_component	0.33194	1	1	3303	7	69158	0		1	MD16G1029900
GO:0004932	mating-type factor pheromone receptor activity	molecular_function	0.33298	1	2	3303	24	69158	1	MD09G1018600	1	MD13G1016900
GO:0015672	monovalent inorganic cation transport	biological_process	0.33308	1	73	3303	1495	69158	38	MD17G1150300,Novelgene0373_novel04,MD08G1189800,MD01G1238500,MD05G1286400,MD05G1163200,Novelgene2106_novel01,MD10G1266500_novel01,MD01G1085700,MD03G1226500,MD05G1146000,MD13G1064400_novel01,MD00G1101700,MD10G1058200_novel03,MD07G1018400_novel02,MD04G1078900,MD09G1137000_novel04,MD08G1012800_novel01,MD02G1019100,MD16G1010900,MD02G1073700_novel01,MD10G1122400,MD10G1221000,MD02G1275000,Novelgene3401…	35	MD07G1261100,MD07G1186200,MD14G1100100,MD12G1200500,MD06G1037900_novel01,MD10G1052600,MD08G1009200,MD05G1155900,MD09G1098300,MD05G1347300,MD10G1043200,MD03G1169200,MD05G1271700,MD07G1229300,MD06G1210100,MD13G1089800,MD04G1194100_novel01,MD00G1164900,MD05G1326000,MD02G1312900_novel01,MD01G1165900_novel03,MD02G1087100_novel01,MD17G1161300,MD07G1198900,MD07G1232700,MD11G1251600_novel01,MD07G1275300,…
GO:0004619	phosphoglycerate mutase activity	molecular_function	0.33337	1	3	3303	39	69158	2	MD12G1195300_novel01,MD12G1195300_novel07	1	MD09G1292900_novel01
GO:0051784	negative regulation of nuclear division	biological_process	0.3336	1	6	3303	113	69158	3	MD13G1003300_novel22,MD13G1003300_novel18,MD05G1274300	3	MD07G1236900,MD14G1172000,MD03G1051900
GO:0016051	carbohydrate biosynthetic process	biological_process	0.33375	1	35	3303	756	69158	22	MD13G1078600_novel24,MD06G1203900,MD12G1257700,MD06G1226700,MD04G1240800,MD10G1057000_novel06,MD14G1215200,MD12G1193700_novel01,MD11G1314900,MD17G1240300,MD15G1415100,MD15G1326700,MD15G1415100_novel03,MD15G1223800,MD07G1018200_novel01,MD15G1148400_novel07,MD10G1295000_novel03,MD00G1026700,MD05G1291500,MD15G1223800_novel07,MD11G1007500,MD04G1178100	13	MD01G1046200_novel01,MD02G1211500,MD10G1043800,MD09G1234800,MD15G1054300,MD17G1001700,MD03G1028800,MD14G1132200,MD03G1029000,MD07G1190100,MD02G1301500,MD05G1081200,MD00G1140800
GO:0008318	protein prenyltransferase activity	molecular_function	0.33378	1	3	3303	51	69158	3	MD16G1016500,MD15G1153000_novel02,MD11G1308900	0
GO:0006814	sodium ion transport	biological_process	0.33399	1	12	3303	215	69158	7	MD10G1333000,MD05G1146000,MD11G1096000,MD08G1012800_novel01,MD09G1137000_novel04,MD00G1101700,MD10G1221000	5	MD16G1020400,MD07G1275300,MD06G1037900_novel01,MD10G1052600,MD05G1155900
GO:0004672	protein kinase activity	molecular_function	0.33402	1	221	3303	4855	69158	115	MD11G1134600,MD11G1231200,MD12G1151200,MD07G1043500_novel01,MD05G1112600,MD10G1278300,MD02G1008400_novel03,MD10G1308000,MD06G1007200_novel01,MD02G1011200,MD11G1061700,MD16G1015000,MD01G1032200,MD01G1076400_novel02,MD03G1108500,MD14G1192200,MD05G1338300_novel02,MD08G1107600_novel01,MD16G1015200_novel01,MD16G1015100,MD02G1299900,MD01G1198500,MD16G1076300,MD02G1249500,MD00G1159200,MD03G1107700_novel…	106	MD07G1236800,MD11G1034200,MD05G1169100,MD02G1030100,MD17G1081400,MD03G1036900,MD10G1313600,MD08G1243600_novel01,MD11G1267900,Novelgene3787_novel01,MD04G1183100,MD08G1095100,Novelgene1200_novel01,MD15G1437800,MD16G1057000_novel05,MD06G1231600,MD14G1150700,MD10G1215200,MD07G1274900,MD05G1140300,MD03G1100400,MD06G1085900_novel02,MD10G1229900_novel02,MD05G1226700,MD17G1183700,MD00G1105400,MD11G130620…
GO:0006817	phosphate ion transport	biological_process	0.33464	1	4	3303	70	69158	0		4	MD08G1117200,MD13G1049800,MD15G1096800,MD16G1102200
GO:0070566	adenylyltransferase activity	molecular_function	0.33481	1	7	3303	121	69158	4	MD17G1263100,MD14G1105600,MD10G1172300,MD15G1023600	3	Novelgene0440_novel01,MD13G1055800,MD01G1139300
GO:0001510	RNA methylation	biological_process	0.33485	1	10	3303	166	69158	9	MD15G1203800,MD07G1018200,MD02G1037100,MD07G1046100,MD07G1018200_novel01,MD08G1007400,MD06G1226700,MD02G1074300,MD16G1168900	1	MD04G1039600
GO:0004420	hydroxymethylglutaryl-CoA reductase (NADPH) activity	molecular_function	0.33539	1	2	3303	23	69158	2	MD10G1143400,MD15G1227900	0
GO:0008535	respiratory chain complex IV assembly	biological_process	0.33543	1	2	3303	26	69158	2	MD05G1036500,MD17G1087100	0
GO:0033617	mitochondrial respiratory chain complex IV assembly	biological_process	0.33543	1	2	3303	26	69158	2	MD17G1087100,MD05G1036500	0
GO:0006793	phosphorus metabolic process	biological_process	0.33587	1	327	3303	6980	69158	182	MD07G1026300,MD08G1107600_novel01,MD17G1165300,MD01G1076400_novel02,MD13G1182000,MD14G1192200,MD03G1108500,MD02G1249500,MD16G1076300,MD14G1170100,MD07G1072600,MD16G1015100,MD02G1299900,MD01G1198500,Novelgene3672_novel01,MD10G1221000_novel02,MD16G1006900,MD11G1231200,MD11G1134600,MD01G1138900,MD11G1061700,MD04G1120600_novel01,MD15G1150600,MD10G1278300,MD10G1308000,MD02G1008400_novel03,MD11G1133800…	145	MD08G1095100,MD07G1274900,MD10G1215200,MD14G1150700,MD16G1057000_novel05,MD15G1437800,MD17G1003000,MD07G1236800,MD11G1034200,MD05G1169100,MD16G1207600,MD12G1089200,Novelgene3787_novel01,MD11G1267900,MD17G1081400,MD03G1036900,MD08G1243600_novel01,MD05G1107300,MD15G1207500,MD15G1373200,MD17G1262700_novel01,MD15G1049300,MD12G1256500_novel01,MD04G1174900,MD11G1265700,MD05G1226600,MD16G1057000_novel04…
GO:0050664	oxidoreductase activity, acting on NAD(P)H, oxygen as acceptor	molecular_function	0.33652	1	2	3303	37	69158	2	MD13G1134500_novel02,MD13G1134500	0
GO:0015833	peptide transport	biological_process	0.33806	1	2	3303	23	69158	2	MD02G1035700,MD15G1175900	0
GO:0004861	cyclin-dependent protein serine/threonine kinase inhibitor activity	molecular_function	0.33851	1	2	3303	29	69158	0		2	MD00G1044500,MD09G1232700
GO:0007409	axonogenesis	biological_process	0.33864	1	4	3303	62	69158	2	MD04G1054400,MD12G1131500	2	MD16G1285500,MD13G1020000
GO:0007411	axon guidance	biological_process	0.33864	1	4	3303	62	69158	2	MD04G1054400,MD12G1131500	2	MD16G1285500,MD13G1020000
GO:0048667	cell morphogenesis involved in neuron differentiation	biological_process	0.33864	1	4	3303	62	69158	2	MD12G1131500,MD04G1054400	2	MD13G1020000,MD16G1285500
GO:0048812	neuron projection morphogenesis	biological_process	0.33864	1	4	3303	62	69158	2	MD12G1131500,MD04G1054400	2	MD13G1020000,MD16G1285500
GO:0061564	axon development	biological_process	0.33864	1	4	3303	62	69158	2	MD04G1054400,MD12G1131500	2	MD13G1020000,MD16G1285500
GO:0097485	neuron projection guidance	biological_process	0.33864	1	4	3303	62	69158	2	MD04G1054400,MD12G1131500	2	MD16G1285500,MD13G1020000
GO:0006023	aminoglycan biosynthetic process	biological_process	0.33956	1	3	3303	45	69158	0		3	MD02G1240900,MD15G1288700,MD07G1076200
GO:0005451	monovalent cation:proton antiporter activity	molecular_function	0.3396	1	2	3303	25	69158	1	MD02G1019100	1	MD07G1275300
GO:0015491	cation:cation antiporter activity	molecular_function	0.3396	1	2	3303	25	69158	1	MD02G1019100	1	MD07G1275300
GO:0015103	inorganic anion transmembrane transporter activity	molecular_function	0.33965	1	11	3303	201	69158	4	MD05G1069700_novel01,MD13G1064400_novel01,MD07G1189900,MD03G1259900	7	MD07G1275300,MD11G1280200,MD11G1157800,MD02G1021600,MD16G1198300,MD11G1280200_novel02,MD13G1024300
GO:0000813	ESCRT I complex	cellular_component	0.33979	1	1	3303	10	69158	1	Novelgene2723_novel01	0
GO:0032509	endosome transport via multivesicular body sorting pathway	biological_process	0.33979	1	1	3303	10	69158	1	Novelgene2723_novel01	0
GO:0036452	ESCRT complex	cellular_component	0.33979	1	1	3303	10	69158	1	Novelgene2723_novel01	0
GO:0005890	sodium:potassium-exchanging ATPase complex	cellular_component	0.34048	1	1	3303	8	69158	1	MD05G1146000	0
GO:0090533	cation-transporting ATPase complex	cellular_component	0.34048	1	1	3303	8	69158	1	MD05G1146000	0
GO:0050793	regulation of developmental process	biological_process	0.3407	1	6	3303	110	69158	3	MD01G1072900_novel01,MD01G1072900,MD15G1143600	3	MD08G1104200,MD15G1434200,MD03G1086000
GO:0001836	release of cytochrome c from mitochondria	biological_process	0.34137	1	2	3303	25	69158	1	MD15G1407700	1	MD12G1126700
GO:0008637	apoptotic mitochondrial changes	biological_process	0.34137	1	2	3303	25	69158	1	MD15G1407700	1	MD12G1126700
GO:0097190	apoptotic signaling pathway	biological_process	0.34137	1	2	3303	25	69158	1	MD15G1407700	1	MD12G1126700
GO:0017148	negative regulation of translation	biological_process	0.34212	1	3	3303	40	69158	1	MD06G1085400	2	MD00G1044500,MD10G1238800
GO:0034249	negative regulation of cellular amide metabolic process	biological_process	0.34212	1	3	3303	40	69158	1	MD06G1085400	2	MD10G1238800,MD00G1044500
GO:0009611	response to wounding	biological_process	0.34243	1	15	3303	283	69158	7	MD17G1213400,MD00G1040600,MD14G1012300,MD14G1012300_novel06,MD17G1270700,MD05G1163200,MD14G1192200	8	MD09G1092700,MD04G1092800,MD07G1236900,MD12G1162400,MD10G1289400,MD13G1226700,MD04G1149300,MD06G1205700
GO:0008168	methyltransferase activity	molecular_function	0.34256	1	77	3303	1497	69158	53	MD07G1018200,MD15G1151700_novel03,MD14G1235300_novel03,MD08G1008400_novel02,MD08G1088100,MD02G1074300,MD15G1023600,MD06G1223600,MD17G1023500,MD09G1137100_novel02,MD15G1151700,MD01G1165000,MD10G1314900_novel01,MD02G1037100,MD05G1263800,MD16G1000500,MD15G1021600,MD15G1027400_novel01,Novelgene0689_novel01,MD05G1064300,MD16G1091000_novel03,MD08G1007400,MD02G1267300_novel01,MD14G1084000,MD13G1007600,M…	24	MD17G1021500_novel02,MD04G1039600,MD08G1184700,MD08G1024000_novel01,MD15G1054300,MD15G1153400,MD02G1130800,MD12G1090000,MD11G1265700,MD02G1301500,MD14G1036600,MD09G1139300_novel01,MD10G1057600_novel03,MD11G1239200,MD10G1074000,MD02G1026100,MD06G1125400,MD06G1192300,MD04G1063800,MD10G1071200,MD07G1004300,MD14G1143200_novel02,MD05G1080000_novel01,MD07G1128700_novel01
GO:0031175	neuron projection development	biological_process	0.34288	1	4	3303	63	69158	2	MD04G1054400,MD12G1131500	2	MD13G1020000,MD16G1285500
GO:0048666	neuron development	biological_process	0.34288	1	4	3303	63	69158	2	MD04G1054400,MD12G1131500	2	MD16G1285500,MD13G1020000
GO:0015643	toxic substance binding	molecular_function	0.34323	1	3	3303	50	69158	1	MD01G1182100	2	MD07G1160700,MD15G1265800_novel02
GO:0016840	carbon-nitrogen lyase activity	molecular_function	0.34385	1	4	3303	63	69158	3	MD14G1185400_novel01,MD17G1203900,Novelgene1830_novel01	1	MD10G1313600
GO:0010927	cellular component assembly involved in morphogenesis	biological_process	0.34387	1	1	3303	10	69158	0		1	MD13G1153300
GO:0042384	cilium assembly	biological_process	0.34387	1	1	3303	10	69158	0		1	MD13G1153300
GO:0060271	cilium morphogenesis	biological_process	0.34387	1	1	3303	10	69158	0		1	MD13G1153300
GO:0044763	single-organism cellular process	biological_process	0.3445	1	938	3303	20112	69158	521	MD04G1003300,MD08G1108700_novel04,MD10G1111300,MD15G1209400_novel01,MD16G1057500_novel08,MD07G1098600,MD17G1031400,MD09G1255400,MD13G1078100_novel01,MD05G1286400,MD10G1274500,MD10G1056800,MD15G1027400_novel01,MD01G1238500,MD09G1018600,MD02G1314600_novel01,MD15G1039300,MD03G1100700,MD04G1050400,MD17G1103000_novel23,MD14G1040900,MD15G1151700_novel03,MD09G1137000_novel04,MD07G1018400_novel02,MD03G10…	417	MD13G1089800,MD03G1029900,MD08G1009200,MD11G1157400,MD13G1193000,MD07G1291200,MD09G1126200,MD05G1229900,MD05G1198300_novel03,MD05G1226800,MD09G1173300,MD12G1178800,MD17G1001700,MD15G1231800_novel01,Novelgene3468_novel01,MD00G1164900,MD12G1185400,MD03G1212700,MD03G1238700,MD00G1140800,MD16G1084400,MD05G1068600,Novelgene0571_novel02,MD02G1240900,MD01G1238400,MD05G1123600,MD15G1007200,MD14G1246000_n…
GO:0046058	cAMP metabolic process	biological_process	0.34478	1	2	3303	25	69158	1	MD16G1006900	1	MD15G1097900
GO:0050804	modulation of synaptic transmission	biological_process	0.34504	1	1	3303	8	69158	0		1	MD07G1186200
GO:0009291	unidirectional conjugation	biological_process	0.34619	1	1	3303	9	69158	1	MD04G1103000	0
GO:0010333	terpene synthase activity	molecular_function	0.34703	1	5	3303	72	69158	0		5	MD11G1208700_novel01,MD11G1208700,MD10G1216200,MD17G1080400,MD17G1091300
GO:0007093	mitotic cell cycle checkpoint	biological_process	0.34724	1	6	3303	114	69158	3	MD01G1017100,MD13G1003300_novel18,MD13G1003300_novel22	3	MD03G1051900,MD07G1236900,MD14G1172000
GO:0004308	exo-alpha-sialidase activity	molecular_function	0.34754	1	1	3303	12	69158	0		1	MD06G1195500
GO:0016997	alpha-sialidase activity	molecular_function	0.34754	1	1	3303	12	69158	0		1	MD06G1195500
GO:0031683	G-protein beta/gamma-subunit complex binding	molecular_function	0.34888	1	11	3303	221	69158	7	MD17G1284300,MD09G1288000,MD10G1077700,MD13G1202300,MD10G1009500,MD11G1145400_novel04,MD10G1038200	4	MD13G1243500,MD09G1049400,MD09G1041500,MD04G1092800
GO:0009163	nucleoside biosynthetic process	biological_process	0.34899	1	22	3303	416	69158	11	MD13G1093600_novel03,MD17G1070100,MD07G1255800,MD11G1265400_novel05,MD14G1105600,MD15G1263800,MD17G1150300_novel08,MD17G1165300,MD17G1150300,MD02G1073700_novel01,MD01G1085700	11	MD10G1043200,MD17G1001700,MD02G1312900_novel01,MD07G1198900,MD11G1265700,MD05G1347300,MD16G1207600,MD02G1087100_novel01,MD07G1261100,MD00G1164900,MD17G1003000
GO:0042455	ribonucleoside biosynthetic process	biological_process	0.34899	1	22	3303	416	69158	11	MD11G1265400_novel05,MD07G1255800,MD17G1070100,MD13G1093600_novel03,MD01G1085700,MD02G1073700_novel01,MD17G1150300,MD17G1165300,MD17G1150300_novel08,MD15G1263800,MD14G1105600	11	MD05G1347300,MD11G1265700,MD07G1198900,MD02G1312900_novel01,MD17G1001700,MD10G1043200,MD17G1003000,MD00G1164900,MD07G1261100,MD02G1087100_novel01,MD16G1207600
GO:1901659	glycosyl compound biosynthetic process	biological_process	0.34899	1	22	3303	416	69158	11	MD07G1255800,MD11G1265400_novel05,MD17G1070100,MD13G1093600_novel03,MD01G1085700,MD02G1073700_novel01,MD17G1150300,MD17G1165300,MD15G1263800,MD17G1150300_novel08,MD14G1105600	11	MD11G1265700,MD05G1347300,MD07G1198900,MD17G1001700,MD02G1312900_novel01,MD10G1043200,MD07G1261100,MD17G1003000,MD00G1164900,MD02G1087100_novel01,MD16G1207600
GO:0031589	cell-substrate adhesion	biological_process	0.35053	1	2	3303	26	69158	1	MD09G1265200	1	MD03G1086000
GO:0019201	nucleotide kinase activity	molecular_function	0.35091	1	8	3303	140	69158	4	MD03G1172200,MD14G1146000,MD01G1114300,MD07G1182200	4	MD11G1189900_novel03,MD15G1134300,MD04G1243700,MD05G1042600
GO:0000904	cell morphogenesis involved in differentiation	biological_process	0.35165	1	5	3303	83	69158	2	MD04G1054400,MD12G1131500	3	MD03G1086000,MD16G1285500,MD13G1020000
GO:0000014	single-stranded DNA endodeoxyribonuclease activity	molecular_function	0.35248	1	1	3303	10	69158	0		1	MD12G1046500
GO:0005685	U1 snRNP	cellular_component	0.35491	1	3	3303	40	69158	3	MD00G1115400,MD09G1110800_novel01,MD00G1115400_novel01	0
GO:0006376	mRNA splice site selection	biological_process	0.35491	1	3	3303	40	69158	3	MD09G1110800_novel01,MD00G1115400,MD00G1115400_novel01	0
GO:0030532	small nuclear ribonucleoprotein complex	cellular_component	0.35491	1	3	3303	40	69158	3	MD00G1115400,MD09G1110800_novel01,MD00G1115400_novel01	0
GO:0097525	spliceosomal snRNP complex	cellular_component	0.35491	1	3	3303	40	69158	3	MD09G1110800_novel01,MD00G1115400,MD00G1115400_novel01	0
GO:0008593	regulation of Notch signaling pathway	biological_process	0.35508	1	1	3303	8	69158	0		1	MD17G1023300
GO:0045747	positive regulation of Notch signaling pathway	biological_process	0.35508	1	1	3303	8	69158	0		1	MD17G1023300
GO:0019385	methanogenesis, from acetate	biological_process	0.35546	1	1	3303	9	69158	1	MD00G1054500	0
GO:0003689	DNA clamp loader activity	molecular_function	0.35547	1	1	3303	12	69158	0		1	MD05G1047200_novel02
GO:0005657	replication fork	cellular_component	0.35547	1	1	3303	12	69158	0		1	MD05G1047200_novel02
GO:0005663	DNA replication factor C complex	cellular_component	0.35547	1	1	3303	12	69158	0		1	MD05G1047200_novel02
GO:0033170	protein-DNA loading ATPase activity	molecular_function	0.35547	1	1	3303	12	69158	0		1	MD05G1047200_novel02
GO:0016226	iron-sulfur cluster assembly	biological_process	0.35647	1	5	3303	78	69158	4	MD05G1163900,MD13G1007600,MD16G1000500,MD14G1179700	1	MD10G1153600_novel01
GO:0031163	metallo-sulfur cluster assembly	biological_process	0.35647	1	5	3303	78	69158	4	MD13G1007600,MD05G1163900,MD16G1000500,MD14G1179700	1	MD10G1153600_novel01
GO:0004930	G-protein coupled receptor activity	molecular_function	0.35681	1	10	3303	209	69158	8	MD12G1131500,MD08G1108700_novel17,MD09G1103300,MD09G1018600,MD08G1108700_novel04,MD13G1107500,MD11G1180900,MD08G1190600	2	MD02G1043500,MD13G1016900
GO:0051861	glycolipid binding	molecular_function	0.35685	1	3	3303	41	69158	1	MD10G1254100	2	MD03G1108400,MD07G1186200
GO:0015919	peroxisomal membrane transport	biological_process	0.35747	1	1	3303	8	69158	1	MD08G1195200_novel01	0
GO:0045046	protein import into peroxisome membrane	biological_process	0.35747	1	1	3303	8	69158	1	MD08G1195200_novel01	0
GO:0031967	organelle envelope	cellular_component	0.3576	1	47	3303	967	69158	29	MD11G1228300,MD10G1197100,MD15G1209400_novel01,MD02G1158400_novel01,Novelgene1055_novel01,MD15G1263800,MD17G1150300,MD02G1190500,MD06G1166200,MD02G1073700_novel01,MD02G1185100,MD05G1323000,MD05G1114400_novel05,MD16G1226800,MD13G1122000_novel01,MD05G1305900,MD02G1107800,MD02G1154100,MD11G1265400_novel05,MD07G1255800,MD10G1196900,MD15G1181400_novel02,MD00G1025800_novel01,MD03G1227400,MD14G1013400,M…	18	MD06G1231600,MD07G1198900,MD11G1265700,MD13G1056100,MD12G1193900_novel01,MD16G1031500,MD03G1047800,MD11G1283400,MD07G1261100,MD08G1063600_novel04,MD16G1113800,MD02G1312900_novel01,MD16G1207600,MD00G1129800,MD10G1289400,MD09G1106400_novel01,MD13G1101900,MD00G1164900
GO:0046148	pigment biosynthetic process	biological_process	0.35802	1	24	3303	468	69158	14	MD17G1132400_novel02,MD06G1049200,MD15G1061700,MD02G1258500,MD02G1306200,MD07G1290500,MD02G1076600,MD00G1049000_novel01,MD07G1018400_novel02,MD10G1303600,MD05G1112000,MD11G1231900,Novelgene2106_novel01,MD06G1049200_novel01	10	MD09G1096300,MD05G1123600,MD14G1100100,MD00G1178300,MD08G1046300,MD00G1013300,MD08G1009200,MD02G1083500,MD05G1164000,MD05G1157000
GO:0006487	protein N-linked glycosylation	biological_process	0.35836	1	4	3303	61	69158	4	MD16G1101100,MD06G1212300_novel01,MD15G1079400,MD13G1100100	0
GO:0005125	cytokine activity	molecular_function	0.35849	1	3	3303	46	69158	0		3	MD07G1275300,MD07G1261100,MD08G1077000
GO:0010941	regulation of cell death	biological_process	0.3588	1	10	3303	203	69158	2	MD14G1107500,MD15G1407700	8	MD11G1283400,MD12G1178800,MD08G1248600,MD15G1065300_novel09,MD12G1126700,MD05G1147600,MD02G1020100,MD13G1095500
GO:0042981	regulation of apoptotic process	biological_process	0.3588	1	10	3303	203	69158	2	MD15G1407700,MD14G1107500	8	MD15G1065300_novel09,MD12G1178800,MD08G1248600,MD11G1283400,MD13G1095500,MD05G1147600,MD02G1020100,MD12G1126700
GO:0043067	regulation of programmed cell death	biological_process	0.3588	1	10	3303	203	69158	2	MD14G1107500,MD15G1407700	8	MD11G1283400,MD12G1178800,MD08G1248600,MD15G1065300_novel09,MD12G1126700,MD05G1147600,MD02G1020100,MD13G1095500
GO:0030983	mismatched DNA binding	molecular_function	0.35927	1	4	3303	78	69158	3	MD08G1121400,MD00G1095300_novel01,MD14G1040900	1	MD12G1120000_novel02
GO:0009264	deoxyribonucleotide catabolic process	biological_process	0.35978	1	2	3303	26	69158	2	MD02G1105400,MD15G1421500	0
GO:0009512	cytochrome b6f complex	cellular_component	0.35996	1	5	3303	81	69158	4	MD13G1099800_novel01,MD03G1259200,MD13G1099800_novel05,MD15G1076900_novel01	1	MD15G1285800
GO:0003729	mRNA binding	molecular_function	0.36005	1	5	3303	90	69158	5	MD00G1115400,MD09G1110800_novel01,MD00G1115400_novel01,MD15G1212200,MD15G1212200_novel01	0
GO:0044822	poly(A) RNA binding	molecular_function	0.36005	1	5	3303	90	69158	5	MD15G1212200_novel01,MD09G1110800_novel01,MD00G1115400,MD00G1115400_novel01,MD15G1212200	0
GO:0016973	poly(A)+ mRNA export from nucleus	biological_process	0.36119	1	1	3303	11	69158	1	MD16G1226800	0
GO:0009081	branched-chain amino acid metabolic process	biological_process	0.36178	1	4	3303	68	69158	1	MD03G1268700_novel02	3	MD03G1224100,MD02G1061100,MD08G1118800
GO:0009082	branched-chain amino acid biosynthetic process	biological_process	0.36178	1	4	3303	68	69158	1	MD03G1268700_novel02	3	MD02G1061100,MD08G1118800,MD03G1224100
GO:0030278	regulation of ossification	biological_process	0.36215	1	1	3303	12	69158	0		1	MD15G1434200
GO:0006915	apoptotic process	biological_process	0.3624	1	14	3303	286	69158	4	MD14G1012300_novel06,MD15G1407700,MD14G1012300,MD14G1107500	10	MD13G1095500,MD02G1020100,MD05G1147600,MD12G1126700,MD15G1065300_novel09,MD05G1213400,MD08G1248600,MD05G1213100,MD12G1178800,MD11G1283400
GO:0012501	programmed cell death	biological_process	0.3624	1	14	3303	286	69158	4	MD14G1012300_novel06,MD14G1107500,MD15G1407700,MD14G1012300	10	MD12G1126700,MD13G1095500,MD05G1147600,MD02G1020100,MD12G1178800,MD08G1248600,MD05G1213100,MD11G1283400,MD15G1065300_novel09,MD05G1213400
GO:0019902	phosphatase binding	molecular_function	0.36245	1	1	3303	8	69158	1	MD08G1131200_novel01	0
GO:0032801	receptor catabolic process	biological_process	0.36261	1	3	3303	44	69158	2	MD12G1131500,MD00G1060900	1	MD13G1251000
GO:0006729	tetrahydrobiopterin biosynthetic process	biological_process	0.36359	1	1	3303	8	69158	0		1	MD13G1112000
GO:0008124	4-alpha-hydroxytetrahydrobiopterin dehydratase activity	molecular_function	0.36359	1	1	3303	8	69158	0		1	MD13G1112000
GO:0046146	tetrahydrobiopterin metabolic process	biological_process	0.36359	1	1	3303	8	69158	0		1	MD13G1112000
GO:0008774	acetaldehyde dehydrogenase (acetylating) activity	molecular_function	0.36372	1	1	3303	8	69158	0		1	MD04G1245900
GO:0003677	DNA binding	molecular_function	0.36373	1	357	3303	7859	69158	194	MD09G1199900,MD00G1083800,MD07G1277400,MD16G1071600,MD09G1184100,MD07G1051300,MD05G1187600_novel04,MD00G1033600,MD11G1145400_novel04,MD02G1012900,MD01G1112400_novel01,MD16G1121200_novel01,MD01G1148700,MD07G1026300,MD15G1149000,MD17G1278100,MD08G1061600,MD10G1298700,Novelgene0804_novel01,MD17G1098700,MD15G1344900,MD05G1242400_novel01,MD07G1143800_novel18,Novelgene3651_novel01,MD05G1059800,MD10G119…	163	MD14G1184100,MD08G1046300,MD09G1023600,Novelgene2852_novel01,MD15G1232900,MD00G1126800,MD04G1124800,MD02G1025500,MD11G1154900,MD05G1147600,MD15G1247400,MD12G1238900,MD14G1154900,Novelgene1240_novel01,MD17G1020400,MD09G1283900,MD01G1033000,MD17G1258400,MD12G1120300,MD15G1134300,MD01G1036200_novel03,MD03G1051900,MD04G1172500,MD05G1310200,MD04G1226600,MD09G1117900,MD17G1045300,MD06G1197700,MD03G1294…
GO:0042025	host cell nucleus	cellular_component	0.36397	1	13	3303	262	69158	8	MD11G1133100_novel02,MD16G1119000,MD09G1142400_novel01,MD09G1265200,MD07G1233400_novel03,MD16G1183500,MD01G1216600,MD11G1307000_novel20	5	MD04G1064600,MD11G1208700_novel01,MD15G1143000_novel01,MD15G1434900,MD09G1049400
GO:0005874	microtubule	cellular_component	0.3641	1	4	3303	64	69158	0		4	MD07G1236900,MD12G1242900,MD09G1092700,MD11G1307200
GO:0006298	mismatch repair	biological_process	0.3643	1	5	3303	97	69158	4	MD14G1040900,MD00G1095300_novel01,MD04G1155700_novel04,MD08G1121400	1	MD12G1120000_novel02
GO:0008080	N-acetyltransferase activity	molecular_function	0.36474	1	14	3303	259	69158	8	MD02G1184400_novel07,MD02G1184400_novel01,MD13G1053400,MD02G1003500,MD15G1217100_novel01,MD14G1167000,Novelgene2971_novel01,MD02G1300500_novel01	6	MD08G1175900,MD11G1071500,MD06G1234100,MD01G1108300,MD03G1064100,MD02G1187100
GO:0007050	cell cycle arrest	biological_process	0.36477	1	2	3303	30	69158	0		2	MD00G1044500,MD09G1232700
GO:0008171	O-methyltransferase activity	molecular_function	0.3663	1	15	3303	252	69158	11	MD06G1167600,MD14G1235300_novel03,MD11G1314900,MD02G1037100,MD07G1046100,MD07G1018200,MD00G1049000_novel01,MD02G1074300,MD07G1018200_novel01,MD08G1007400,MD06G1226700	4	MD05G1080000_novel01,MD15G1054300,MD11G1239200,MD04G1063800
GO:0035737	injection of substance in to other organism	biological_process	0.36691	1	1	3303	10	69158	0		1	MD13G1071300
GO:0035738	envenomation resulting in modification of morphology or physiology of other organism	biological_process	0.36691	1	1	3303	10	69158	0		1	MD13G1071300
GO:0044559	envenomation resulting in modulation of voltage-gated potassium channel activity in other organism	biological_process	0.36691	1	1	3303	10	69158	0		1	MD13G1071300
GO:0044560	envenomation resulting in modulation of ion channel activity in other organism	biological_process	0.36691	1	1	3303	10	69158	0		1	MD13G1071300
GO:0044562	envenomation resulting in negative regulation of voltage-gated potassium channel activity in other organism	biological_process	0.36691	1	1	3303	10	69158	0		1	MD13G1071300
GO:0044564	envenomation resulting in occlusion of the pore of voltage-gated potassium channel in other organism	biological_process	0.36691	1	1	3303	10	69158	0		1	MD13G1071300
GO:0016742	hydroxymethyl-, formyl- and related transferase activity	molecular_function	0.36738	1	2	3303	23	69158	0		2	MD09G1260700,MD10G1330400
GO:0009916	alternative oxidase activity	molecular_function	0.36909	1	2	3303	24	69158	2	MD16G1236400,MD10G1328600_novel08	0
GO:0006364	rRNA processing	biological_process	0.36983	1	22	3303	416	69158	17	MD06G1226700,MD00G1066800,MD17G1203900,MD13G1177300,MD15G1151700,MD11G1296600,MD07G1046100,MD05G1064300,MD12G1120700_novel01,MD16G1168900,MD02G1074300,MD11G1308900,Novelgene0356_novel01,MD15G1203800,MD15G1151700_novel03,MD10G1314900_novel01,MD02G1037100	5	MD15G1036000,MD11G1265700,MD15G1054300,MD10G1074000,MD04G1039600
GO:0016072	rRNA metabolic process	biological_process	0.36983	1	22	3303	416	69158	17	MD11G1308900,MD02G1074300,MD16G1168900,MD12G1120700_novel01,MD02G1037100,MD10G1314900_novel01,MD15G1151700_novel03,MD15G1203800,Novelgene0356_novel01,MD15G1151700,MD13G1177300,MD17G1203900,MD00G1066800,MD06G1226700,MD05G1064300,MD07G1046100,MD11G1296600	5	MD15G1054300,MD11G1265700,MD04G1039600,MD10G1074000,MD15G1036000
GO:0015994	chlorophyll metabolic process	biological_process	0.37007	1	9	3303	190	69158	5	MD16G1266900,MD16G1165100,MD00G1049000_novel01,MD12G1013100_novel03,MD16G1183500	4	MD12G1046500,MD07G1186200,MD10G1068500,MD02G1060100
GO:0008297	single-stranded DNA exodeoxyribonuclease activity	molecular_function	0.37052	1	1	3303	8	69158	1	MD03G1105200_novel01	0
GO:0008409	5'-3' exonuclease activity	molecular_function	0.37052	1	1	3303	8	69158	1	MD03G1105200_novel01	0
GO:0035312	5'-3' exodeoxyribonuclease activity	molecular_function	0.37052	1	1	3303	8	69158	1	MD03G1105200_novel01	0
GO:0045145	single-stranded DNA 5'-3' exodeoxyribonuclease activity	molecular_function	0.37052	1	1	3303	8	69158	1	MD03G1105200_novel01	0
GO:0006457	protein folding	biological_process	0.37092	1	30	3303	558	69158	15	MD15G1209400_novel01,MD00G1065300_novel23,MD01G1185400,MD12G1177600,MD01G1102500,MD13G1095600,MD12G1030900,MD11G1209700,MD17G1030400_novel02,MD05G1032800_novel02,MD03G1193500,Novelgene0071_novel02,MD10G1252200,MD09G1110800_novel03,MD02G1158400_novel01	15	MD12G1242900,MD08G1160300,MD00G1103800,MD04G1225700,MD05G1170800,MD05G1166200,MD04G1022400,MD04G1247000,MD04G1045300,MD06G1230600,MD09G1266100,Novelgene0234_novel01,MD05G1047100,MD07G1279200,MD09G1035000_novel01
GO:0009190	cyclic nucleotide biosynthetic process	biological_process	0.37108	1	2	3303	26	69158	1	MD16G1006900	1	MD15G1097900
GO:0052652	cyclic purine nucleotide metabolic process	biological_process	0.37108	1	2	3303	26	69158	1	MD16G1006900	1	MD15G1097900
GO:0005542	folic acid binding	molecular_function	0.37121	1	1	3303	8	69158	0		1	MD09G1092400
GO:0072341	modified amino acid binding	molecular_function	0.37121	1	1	3303	8	69158	0		1	MD09G1092400
GO:0004506	squalene monooxygenase activity	molecular_function	0.3716	1	4	3303	56	69158	3	MD06G1049200_novel01,MD05G1112000,MD06G1049200	1	MD05G1123600
GO:0042180	cellular ketone metabolic process	biological_process	0.37254	1	6	3303	110	69158	5	MD10G1258500_novel06,MD10G1328600_novel08,MD11G1273800,MD03G1252200_novel02,MD16G1236400	1	MD14G1017700
GO:0033743	peptide-methionine (R)-S-oxide reductase activity	molecular_function	0.37265	1	2	3303	30	69158	1	MD15G1348300	1	MD07G1295400
GO:0042330	taxis	biological_process	0.37281	1	9	3303	171	69158	6	MD15G1039300,MD14G1004100,MD04G1054400,MD11G1075200,MD10G1274500,MD12G1131500	3	MD02G1134400,MD16G1285500,MD13G1020000
GO:1990234	transferase complex	cellular_component	0.37366	1	75	3303	1532	69158	53	MD17G1236500,MD03G1146100,MD03G1129800_novel02,MD04G1178100,MD05G1314700,MD14G1128800,MD07G1125100,Novelgene2583_novel02,MD10G1110700_novel01,Novelgene2629_novel01,MD15G1237800,Novelgene2065_novel01,MD02G1313900,MD14G1084200,MD06G1220700_novel04,MD17G1240300,MD12G1165500_novel03,MD14G1136100,MD05G1061300_novel01,MD04G1151400,MD15G1233000,MD02G1105700_novel01,Novelgene3755_novel01,MD15G1160000,MD1…	22	MD02G1137900,MD11G1071500,MD12G1109100,MD02G1239200,Novelgene3011_novel01,MD15G1199200,MD01G1107300,MD06G1088300,MD13G1070100,Novelgene2495_novel01,MD05G1047200_novel02,MD00G1140800,MD01G1228600,MD12G1193900_novel01,MD08G1175900,MD06G1122600,Novelgene1240_novel01,MD02G1211500,MD02G1179600,MD14G1172000,MD11G1034200,MD15G1304900
GO:0004017	adenylate kinase activity	molecular_function	0.37406	1	3	3303	40	69158	3	MD07G1182200,MD01G1114300,MD14G1146000	0
GO:1901070	guanosine-containing compound biosynthetic process	biological_process	0.37423	1	2	3303	25	69158	2	MD17G1165300,MD14G1105600	0
GO:0044767	single-organism developmental process	biological_process	0.37428	1	56	3303	1145	69158	29	MD09G1137300,MD14G1012300_novel06,MD15G1147000_novel02,MD06G1113000,MD01G1072900_novel01,MD14G1121700,MD09G1076000_novel03,MD15G1027400_novel01,MD10G1056800,MD02G1028700,MD05G1049700,MD13G1095600,MD10G1221000,MD15G1143600,MD15G1147100,MD03G1287000,MD04G1054400,MD12G1057800,MD03G1288000,MD12G1131500,MD05G1242400_novel01,MD01G1072900,MD16G1200000,MD10G1221000_novel02,MD02G1300500_novel01,MD14G10123…	27	MD09G1231100,MD17G1133300_novel01,MD10G1071200,MD13G1153300,MD06G1037900_novel01,MD11G1239200,MD11G1117300,MD03G1136600_novel01,MD06G1032500_novel02,MD02G1164300_novel02,MD03G1036900,MD15G1150900,MD01G1126500,MD10G1313600,MD16G1285500,MD11G1154900,MD15G1169700,MD08G1104200,MD11G1275400,MD12G1162400,MD13G1020000,MD06G1066000,MD11G1038100,MD04G1149300,MD03G1086000,MD15G1434200,MD07G1214700
GO:0009251	glucan catabolic process	biological_process	0.37436	1	4	3303	68	69158	4	MD02G1019200,MD15G1162900_novel04,MD15G1162900,MD15G1162900_novel03	0
GO:0030245	cellulose catabolic process	biological_process	0.37436	1	4	3303	68	69158	4	MD15G1162900_novel03,MD15G1162900,MD15G1162900_novel04,MD02G1019200	0
GO:0044247	cellular polysaccharide catabolic process	biological_process	0.37436	1	4	3303	68	69158	4	MD15G1162900_novel04,MD02G1019200,MD15G1162900,MD15G1162900_novel03	0
GO:0051275	beta-glucan catabolic process	biological_process	0.37436	1	4	3303	68	69158	4	MD15G1162900_novel04,MD15G1162900,MD02G1019200,MD15G1162900_novel03	0
GO:0047750	cholestenol delta-isomerase activity	molecular_function	0.37515	1	1	3303	11	69158	0		1	MD13G1133800
GO:0015179	L-amino acid transmembrane transporter activity	molecular_function	0.3756	1	1	3303	13	69158	0		1	MD07G1187400
GO:0071804	cellular potassium ion transport	biological_process	0.37767	1	6	3303	124	69158	1	MD02G1275000	5	MD01G1165900_novel03,MD13G1089800,MD07G1186200,MD07G1232700,MD02G1096300
GO:0071805	potassium ion transmembrane transport	biological_process	0.37767	1	6	3303	124	69158	1	MD02G1275000	5	MD13G1089800,MD01G1165900_novel03,MD07G1186200,MD02G1096300,MD07G1232700
GO:0006493	protein O-linked glycosylation	biological_process	0.37768	1	1	3303	9	69158	1	MD13G1063300	0
GO:0034622	cellular macromolecular complex assembly	biological_process	0.37935	1	50	3303	1012	69158	24	MD05G1036500,MD05G1163200,MD07G1072600,MD10G1208800,MD11G1029300_novel02,MD10G1017600,MD15G1209400_novel01,MD00G1115400_novel01,MD15G1181400_novel02,MD11G1110600,MD03G1173900_novel02,MD09G1110800_novel01,MD02G1092100,MD17G1087100,MD00G1040600,MD05G1229600_novel01,MD14G1040900,MD03G1111600,MD16G1171400,MD00G1115400,MD03G1259200,MD11G1206900,MD17G1213400,MD06G1007200_novel01	26	MD05G1204100,MD15G1247400,Novelgene1297_novel02,MD15G1036000,MD10G1276700,MD10G1191200,MD09G1263200,MD15G1285800,MD03G1051900,MD13G1049600,MD17G1258400,MD09G1188600,MD06G1209300,MD04G1226600,MD06G1191600,MD09G1090500,MD03G1086000,MD10G1289400,MD13G1226700,MD06G1205700,MD16G1094600,MD15G1137200,MD09G1092700,MD17G1079700,MD07G1236900,MD02G1134400
GO:0016485	protein processing	biological_process	0.37972	1	10	3303	183	69158	4	Novelgene3165_novel01,Novelgene1232_novel01,MD16G1071600,MD12G1005100	6	MD13G1070900_novel01,MD02G1179600,MD12G1126700,MD11G1034200,MD13G1095500,MD02G1137900
GO:0051604	protein maturation	biological_process	0.37972	1	10	3303	183	69158	4	Novelgene3165_novel01,Novelgene1232_novel01,MD16G1071600,MD12G1005100	6	MD13G1070900_novel01,MD11G1034200,MD12G1126700,MD02G1179600,MD02G1137900,MD13G1095500
GO:0045930	negative regulation of mitotic cell cycle	biological_process	0.37986	1	6	3303	118	69158	3	MD13G1003300_novel22,MD01G1017100,MD13G1003300_novel18	3	MD07G1236900,MD14G1172000,MD03G1051900
GO:0017111	nucleoside-triphosphatase activity	molecular_function	0.38166	1	163	3303	3819	69158	101	MD11G1304000,MD06G1216900_novel04,MD05G1163900,MD09G1196600,MD09G1288000,MD17G1284300,MD11G1313300,MD05G1177400,MD14G1004100,MD05G1187600_novel04,MD11G1145400_novel04,MD00G1033600,MD07G1169900,MD06G1216900_novel09,Novelgene0989_novel01,MD11G1313800_novel01,MD09G1017000,MD09G1193400_novel02,MD12G1199100,MD03G1231800,MD03G1285800_novel01,MD10G1038200,MD05G1242400_novel01,MD15G1058500_novel01,MD11G1…	62	MD05G1042600,MD15G1313400,MD17G1003000,MD00G1165400,MD10G1289400,MD02G1059900,MD09G1049400,MD09G1041500,MD15G1010300,MD08G1175900,MD10G1261900,MD02G1087100_novel01,Novelgene3296_novel01,MD15G1134300,MD09G1283900,MD03G1001300,MD04G1067100,MD17G1045300,MD11G1203500,MD04G1130900,MD02G1166800,MD11G1043500_novel03,MD02G1101600,MD10G1040800,MD02G1254900,MD13G1243500,MD10G1135300_novel12,Novelgene2275_n…
GO:0007126	meiotic nuclear division	biological_process	0.38227	1	5	3303	85	69158	4	MD13G1003100,MD10G1324500,MD08G1013800,MD05G1274300	1	MD07G1038100
GO:1903046	meiotic cell cycle process	biological_process	0.38227	1	5	3303	85	69158	4	MD13G1003100,MD10G1324500,MD08G1013800,MD05G1274300	1	MD07G1038100
GO:0006914	autophagy	biological_process	0.38244	1	39	3303	780	69158	23	MD07G1143800_novel04,MD00G1118600,MD05G1163200,MD07G1143800_novel02,MD15G1209400_novel01,MD02G1140600_novel01,MD17G1098700,MD01G1074700,MD09G1110800_novel03,MD08G1147100,MD10G1069900_novel01,Novelgene3150_novel01,MD15G1201700,Novelgene1637_novel01,MD12G1022300,MD14G1162200_novel05,MD15G1253800_novel01,Novelgene3062_novel01,MD10G1069900_novel02,MD14G1019200,MD17G1230100_novel02,MD07G1143800_novel1…	16	MD16G1013200_novel02,MD12G1109100,MD03G1051900,MD14G1069500,MD05G1201200,MD16G1013200_novel01,MD01G1038600,MD06G1037900_novel01,MD15G1361100,MD09G1233700_novel01,MD06G1205700,MD14G1008500_novel01,MD07G1236900,MD06G1191600,MD10G1289400,MD13G1226700
GO:0034220	ion transmembrane transport	biological_process	0.38274	1	56	3303	1156	69158	29	MD03G1231800,MD05G1163200,MD08G1189800,MD01G1238500,MD02G1275000,Novelgene0373_novel04,MD02G1073700_novel01,MD10G1221000,Novelgene0648_novel05,MD17G1150300,MD08G1012800_novel01,MD11G1096000,MD17G1217500,MD09G1129700_novel15,MD12G1057600_novel03,MD06G1007200_novel01,MD12G1145000,MD00G1101700,MD09G1016300,MD17G1070100,MD03G1082600_novel02,MD17G1150300_novel08,MD13G1064400_novel01,MD12G1057600,MD10G…	27	MD07G1229300,MD13G1089800,MD10G1043200,MD07G1232700,MD05G1347300,MD09G1098300,MD05G1155900,MD07G1198900,MD06G1037900_novel01,MD12G1200500,MD07G1186200,Novelgene3428_novel01,MD07G1261100,MD02G1087100_novel01,MD01G1165900_novel03,MD02G1259000,MD06G1205700,MD12G1010300,MD02G1211500,MD02G1312900_novel01,MD16G1020400,MD02G1096300,MD16G1207600,MD00G1164900,MD17G1003000,MD05G1326000,MD15G1091200_novel01
GO:0015850	organic hydroxy compound transport	biological_process	0.38328	1	3	3303	50	69158	3	MD15G1081800_novel02,MD03G1226500,MD08G1099600_novel01	0
GO:0015631	tubulin binding	molecular_function	0.38386	1	21	3303	485	69158	6	MD07G1169900,Novelgene2954_novel02,MD11G1227200,MD15G1201700,MD09G1211100_novel03,MD09G1211100	15	MD03G1193200,MD15G1313400,MD16G1013200_novel01,MD11G1209400_novel01,MD03G1211800,MD10G1289400,Novelgene3828_novel01,MD15G1066500_novel02,MD02G1101600,MD03G1001300,MD02G1185300,MD16G1013200_novel02,MD13G1182100,MD09G1092700,MD07G1236900
GO:0019637	organophosphate metabolic process	biological_process	0.38502	1	113	3303	2309	69158	67	MD15G1150600,MD13G1093600_novel03,MD15G1275800_novel01,MD01G1102500,MD11G1265400_novel05,MD01G1170100,MD17G1070100,MD17G1150300_novel08,MD14G1105600,MD01G1138900,Novelgene3672_novel01,MD05G1163900,MD12G1018800_novel01,MD16G1006900,MD10G1221000_novel02,MD17G1180800,MD14G1170100,MD16G1015100,MD15G1286400_novel02,MD11G1072800,MD07G1268800_novel27,MD15G1421500,MD10G1143400,MD13G1182000,MD10G1056800_n…	46	MD02G1130800_novel01,MD05G1107300,MD02G1211500,MD07G1188700,MD12G1089200,MD16G1207600,MD17G1003000,MD01G1177400,MD06G1231600,MD11G1251600_novel01,MD07G1198900,MD16G1174000,MD10G1153600_novel01,MD08G1063600_novel04,MD05G1215100,MD17G1023300,MD14G1129900,MD02G1087100_novel01,MD07G1237000,MD01G1126500,MD13G1092200,MD09G1173300,MD17G1018500,MD09G1281500,MD02G1312900_novel01,MD17G1001700,MD05G1113100,…
GO:0007017	microtubule-based process	biological_process	0.38512	1	28	3303	619	69158	9	MD13G1166300,MD14G1040900,MD09G1067200,MD08G1121400,MD09G1211100_novel03,MD09G1211100,MD03G1217900_novel01,MD14G1004100,MD07G1169900	19	MD02G1101600,MD03G1001300,MD12G1242900,MD16G1013200_novel02,MD10G1303800,MD11G1307200,MD10G1303700_novel04,MD09G1092700,MD01G1180500,MD07G1236900,MD03G1193200,MD15G1313400,MD11G1209400_novel01,MD16G1013200_novel01,MD13G1153300,MD10G1289400,MD15G1036000,MD13G1226700,MD15G1066500_novel02
GO:0016125	sterol metabolic process	biological_process	0.38554	1	2	3303	28	69158	0		2	MD12G1224000,MD13G1133800
GO:0098813	nuclear chromosome segregation	biological_process	0.38571	1	16	3303	324	69158	9	MD13G1003300_novel22,MD13G1003100,MD13G1003300_novel18,MD08G1013800,MD14G1004100,MD09G1067200,MD14G1084200,MD10G1324500,MD14G1040900	7	MD07G1038100,MD14G1172000,MD07G1236900,MD01G1180500,MD11G1307200,MD12G1242900,MD03G1051900
GO:0009225	nucleotide-sugar metabolic process	biological_process	0.3859	1	2	3303	24	69158	0		2	MD02G1130800_novel01,MD02G1130800
GO:0032040	small-subunit processome	cellular_component	0.38652	1	13	3303	242	69158	11	MD15G1014900,MD11G1234200,MD09G1264600_novel02,Novelgene0963_novel02,Novelgene3623_novel01,MD08G1015900,Novelgene2238_novel01,MD11G1308900,MD05G1274300,MD03G1288000,MD17G1203900	2	MD15G1271000,MD15G1036000
GO:0006004	fucose metabolic process	biological_process	0.38725	1	1	3303	11	69158	0		1	MD08G1191400_novel01
GO:0008736	L-fucose isomerase activity	molecular_function	0.38725	1	1	3303	11	69158	0		1	MD08G1191400_novel01
GO:0005507	copper ion binding	molecular_function	0.38794	1	16	3303	287	69158	6	MD02G1187800_novel04,MD02G1187800_novel03,MD15G1276700,MD03G1227400,MD09G1256300,Novelgene2670_novel01	10	MD08G1007200_novel01,MD11G1182500,MD02G1257400,MD15G1006300,MD13G1102300_novel01,MD05G1326000,MD04G1248100,Novelgene1701_novel01,MD06G1066000,MD08G1046300
GO:0008948	oxaloacetate decarboxylase activity	molecular_function	0.38829	1	7	3303	122	69158	4	MD00G1101700,MD11G1096000,MD10G1221000,MD08G1012800_novel01	3	MD05G1155900,MD06G1037900_novel01,MD16G1020400
GO:0035725	sodium ion transmembrane transport	biological_process	0.38829	1	7	3303	122	69158	4	MD08G1012800_novel01,MD11G1096000,MD10G1221000,MD00G1101700	3	MD06G1037900_novel01,MD16G1020400,MD05G1155900
GO:0071436	sodium ion export	biological_process	0.38829	1	7	3303	122	69158	4	MD00G1101700,MD11G1096000,MD10G1221000,MD08G1012800_novel01	3	MD05G1155900,MD06G1037900_novel01,MD16G1020400
GO:0015774	polysaccharide transport	biological_process	0.38917	1	2	3303	27	69158	2	MD15G1223800_novel07,MD15G1223800	0
GO:0033037	polysaccharide localization	biological_process	0.38917	1	2	3303	27	69158	2	MD15G1223800_novel07,MD15G1223800	0
GO:0006808	regulation of nitrogen utilization	biological_process	0.38918	1	1	3303	13	69158	0		1	MD11G1043500_novel03
GO:0019740	nitrogen utilization	biological_process	0.38918	1	1	3303	13	69158	0		1	MD11G1043500_novel03
GO:0033646	host intracellular part	cellular_component	0.38969	1	14	3303	287	69158	8	MD11G1307000_novel20,MD16G1183500,MD01G1216600,MD09G1265200,MD07G1233400_novel03,MD11G1133100_novel02,MD09G1142400_novel01,MD16G1119000	6	MD15G1434900,MD09G1049400,Novelgene3503_novel01,MD15G1143000_novel01,MD11G1208700_novel01,MD04G1064600
GO:0043656	intracellular region of host	cellular_component	0.38969	1	14	3303	287	69158	8	MD07G1233400_novel03,MD09G1265200,MD11G1133100_novel02,MD09G1142400_novel01,MD16G1119000,MD11G1307000_novel20,MD16G1183500,MD01G1216600	6	MD11G1208700_novel01,MD04G1064600,MD15G1434900,MD09G1049400,Novelgene3503_novel01,MD15G1143000_novel01
GO:0015889	cobalamin transport	biological_process	0.39021	1	1	3303	10	69158	1	MD16G1183500	0
GO:0044212	transcription regulatory region DNA binding	molecular_function	0.39107	1	2	3303	31	69158	1	MD09G1015800	1	MD17G1020400
GO:0007267	cell-cell signaling	biological_process	0.39112	1	2	3303	34	69158	0		2	MD03G1224100,MD07G1186200
GO:0006040	amino sugar metabolic process	biological_process	0.3917	1	5	3303	83	69158	3	MD12G1166700,Novelgene0728_novel02,Novelgene0728_novel04	2	MD15G1207500,MD04G1204500
GO:0098742	cell-cell adhesion via plasma-membrane adhesion molecules	biological_process	0.39172	1	1	3303	12	69158	1	MD03G1136800	0
GO:0016503	pheromone receptor activity	molecular_function	0.39332	1	2	3303	27	69158	1	MD09G1018600	1	MD13G1016900
GO:0007128	meiotic prophase I	biological_process	0.39528	1	2	3303	32	69158	2	MD10G1324500,MD08G1013800	0
GO:0051324	prophase	biological_process	0.39528	1	2	3303	32	69158	2	MD08G1013800,MD10G1324500	0
GO:0098762	meiotic cell cycle phase	biological_process	0.39528	1	2	3303	32	69158	2	MD10G1324500,MD08G1013800	0
GO:0098764	meiosis I cell cycle phase	biological_process	0.39528	1	2	3303	32	69158	2	MD08G1013800,MD10G1324500	0
GO:0009200	deoxyribonucleoside triphosphate metabolic process	biological_process	0.39575	1	1	3303	9	69158	0		1	MD17G1001700
GO:0009211	pyrimidine deoxyribonucleoside triphosphate metabolic process	biological_process	0.39575	1	1	3303	9	69158	0		1	MD17G1001700
GO:0046080	dUTP metabolic process	biological_process	0.39575	1	1	3303	9	69158	0		1	MD17G1001700
GO:0008047	enzyme activator activity	molecular_function	0.39596	1	18	3303	351	69158	6	MD12G1244000_novel01,MD00G1207300,MD05G1324100,MD05G1324100_novel07,MD10G1301800,MD13G1110100	12	MD13G1042200_novel01,Novelgene2328_novel01,MD07G1037300_novel03,MD14G1226400_novel03,MD02G1164300_novel02,MD08G1026400_novel02,MD16G1043000,MD06G1215800,MD05G1272000,MD13G1042200,Novelgene0234_novel01,MD06G1215800_novel01
GO:0016999	antibiotic metabolic process	biological_process	0.39599	1	1	3303	9	69158	0		1	MD04G1168600
GO:0017000	antibiotic biosynthetic process	biological_process	0.39599	1	1	3303	9	69158	0		1	MD04G1168600
GO:0017144	drug metabolic process	biological_process	0.39599	1	1	3303	9	69158	0		1	MD04G1168600
GO:0042765	GPI-anchor transamidase complex	cellular_component	0.39744	1	3	3303	47	69158	3	Novelgene2256_novel01,MD05G1049700,MD10G1056800_novel08	0
GO:0016706	oxidoreductase activity, acting on paired donors, with incorporation or reduction of molecular oxygen, 2-oxoglutarate as one donor, and incorporation of one atom each of oxygen into both donors	molecular_function	0.39774	1	4	3303	74	69158	2	MD07G1043500_novel01,MD09G1284000	2	MD10G1057600_novel03,Novelgene0241_novel01
GO:0051050	positive regulation of transport	biological_process	0.3987	1	2	3303	26	69158	1	MD03G1215400	1	MD07G1186200
GO:0098797	plasma membrane protein complex	cellular_component	0.39939	1	14	3303	313	69158	10	MD05G1146000,MD04G1078900,MD15G1147100,MD15G1147000_novel02,MD17G1240300,MD11G1070100,Novelgene3154_novel01,MD10G1295000_novel03,MD03G1066200,MD16G1229000	4	MD02G1211500,MD10G1153600_novel01,MD09G1179800,MD10G1195600
GO:0009036	Type II site-specific deoxyribonuclease activity	molecular_function	0.39986	1	4	3303	72	69158	4	MD10G1299100,MD14G1167000,MD10G1298700,MD10G1298500	0
GO:0015666	restriction endodeoxyribonuclease activity	molecular_function	0.39986	1	4	3303	72	69158	4	MD10G1299100,MD10G1298500,MD10G1298700,MD14G1167000	0
GO:0033178	proton-transporting two-sector ATPase complex, catalytic domain	cellular_component	0.39988	1	11	3303	225	69158	6	MD11G1265400_novel05,MD07G1255800,MD12G1145000,MD06G1007200_novel01,MD01G1238500,MD15G1263800	5	MD07G1198900,MD05G1326000,MD11G1265700,MD05G1347300,MD07G1229300
GO:0003953	NAD+ nucleosidase activity	molecular_function	0.4005	1	1	3303	10	69158	0		1	MD03G1258200
GO:0008284	positive regulation of cell proliferation	biological_process	0.40054	1	3	3303	53	69158	3	MD10G1202900_novel01,MD02G1021700,MD10G1202900	0
GO:0034637	cellular carbohydrate biosynthetic process	biological_process	0.4008	1	22	3303	518	69158	15	MD05G1291500,MD04G1178100,MD15G1415100,MD17G1240300,MD06G1203900,MD15G1326700,MD13G1078600_novel24,MD15G1148400_novel07,MD10G1295000_novel03,MD14G1215200,MD12G1193700_novel01,MD00G1026700,MD04G1240800,MD15G1415100_novel03,MD12G1257700	7	MD09G1234800,MD02G1211500,MD00G1140800,MD03G1028800,MD05G1081200,MD03G1029000,MD14G1132200
GO:0005669	transcription factor TFIID complex	cellular_component	0.40115	1	4	3303	70	69158	4	Novelgene3755_novel01,MD14G1020000,MD09G1184100,MD14G1136100	0
GO:0006720	isoprenoid metabolic process	biological_process	0.40186	1	21	3303	397	69158	14	MD06G1049200,MD17G1132400_novel02,MD16G1083900,MD10G1258500_novel06,MD03G1034900_novel01,MD00G1049000_novel01,MD02G1258500,MD02G1306200,MD11G1273800,MD05G1112000,MD07G1018400_novel02,MD03G1252200_novel02,MD06G1049200_novel01,MD11G1231900	7	MD10G1340100,MD05G1123600,MD14G1100100,MD00G1178300,MD02G1083500,MD00G1013300,MD05G1157000
GO:0008299	isoprenoid biosynthetic process	biological_process	0.40186	1	21	3303	397	69158	14	MD16G1083900,MD17G1132400_novel02,MD06G1049200,MD02G1258500,MD02G1306200,MD00G1049000_novel01,MD03G1034900_novel01,MD10G1258500_novel06,MD11G1273800,MD11G1231900,MD03G1252200_novel02,MD06G1049200_novel01,MD07G1018400_novel02,MD05G1112000	7	MD05G1123600,MD10G1340100,MD14G1100100,MD00G1178300,MD00G1013300,MD02G1083500,MD05G1157000
GO:0005768	endosome	cellular_component	0.40199	1	2	3303	34	69158	1	Novelgene2723_novel01	1	MD14G1008500_novel01
GO:0044440	endosomal part	cellular_component	0.40199	1	2	3303	34	69158	1	Novelgene2723_novel01	1	MD14G1008500_novel01
GO:0030976	thiamine pyrophosphate binding	molecular_function	0.40297	1	6	3303	107	69158	4	MD15G1151700_novel03,MD16G1083900,MD15G1151700,MD00G1054500	2	MD13G1045100,MD16G1046400
GO:0016655	oxidoreductase activity, acting on NAD(P)H, quinone or similar compound as acceptor	molecular_function	0.40445	1	11	3303	214	69158	6	MD16G1057500_novel08,MD06G1166200,MD08G1021600,MD09G1265200,MD09G1270200,MD05G1114400_novel05	5	MD08G1063600_novel04,MD08G1124100,MD01G1126500,MD12G1033200_novel01,MD15G1133300
GO:0032502	developmental process	biological_process	0.40476	1	59	3303	1227	69158	30	MD09G1137300,MD01G1208300,MD14G1012300_novel06,MD15G1147000_novel02,MD06G1113000,MD01G1072900_novel01,MD14G1121700,MD09G1076000_novel03,MD02G1028700,MD15G1027400_novel01,MD10G1056800,MD05G1049700,MD10G1221000,MD15G1143600,MD13G1095600,MD15G1147100,MD03G1287000,MD12G1057800,MD04G1054400,MD03G1288000,MD12G1131500,MD05G1242400_novel01,MD10G1221000_novel02,MD16G1200000,MD01G1072900,MD02G1300500_novel…	29	MD09G1231100,MD17G1133300_novel01,MD10G1071200,MD04G1175900,MD13G1153300,MD06G1037900_novel01,MD11G1117300,MD03G1136600_novel01,MD11G1239200,MD06G1032500_novel02,MD02G1164300_novel02,MD01G1126500,MD15G1150900,MD03G1036900,MD10G1313600,MD11G1154900,MD16G1285500,MD15G1169700,MD08G1104200,MD11G1275400,MD12G1162400,MD13G1020000,MD06G1066000,MD12G1059100,MD11G1038100,MD04G1149300,MD15G1434200,MD03G108…
GO:0090231	regulation of spindle checkpoint	biological_process	0.40588	1	1	3303	9	69158	0		1	MD14G1172000
GO:0090266	regulation of mitotic cell cycle spindle assembly checkpoint	biological_process	0.40588	1	1	3303	9	69158	0		1	MD14G1172000
GO:1901976	regulation of cell cycle checkpoint	biological_process	0.40588	1	1	3303	9	69158	0		1	MD14G1172000
GO:1903504	regulation of mitotic spindle checkpoint	biological_process	0.40588	1	1	3303	9	69158	0		1	MD14G1172000
GO:0007094	mitotic spindle assembly checkpoint	biological_process	0.40619	1	5	3303	103	69158	2	MD13G1003300_novel22,MD13G1003300_novel18	3	MD07G1236900,MD14G1172000,MD03G1051900
GO:0009895	negative regulation of catabolic process	biological_process	0.40619	1	5	3303	103	69158	2	MD13G1003300_novel18,MD13G1003300_novel22	3	MD03G1051900,MD07G1236900,MD14G1172000
GO:0031330	negative regulation of cellular catabolic process	biological_process	0.40619	1	5	3303	103	69158	2	MD13G1003300_novel22,MD13G1003300_novel18	3	MD07G1236900,MD14G1172000,MD03G1051900
GO:0031396	regulation of protein ubiquitination	biological_process	0.40619	1	5	3303	103	69158	2	MD13G1003300_novel22,MD13G1003300_novel18	3	MD07G1236900,MD14G1172000,MD03G1051900
GO:0031397	negative regulation of protein ubiquitination	biological_process	0.40619	1	5	3303	103	69158	2	MD13G1003300_novel18,MD13G1003300_novel22	3	MD03G1051900,MD14G1172000,MD07G1236900
GO:0031577	spindle checkpoint	biological_process	0.40619	1	5	3303	103	69158	2	MD13G1003300_novel18,MD13G1003300_novel22	3	MD03G1051900,MD07G1236900,MD14G1172000
GO:0032435	negative regulation of proteasomal ubiquitin-dependent protein catabolic process	biological_process	0.40619	1	5	3303	103	69158	2	MD13G1003300_novel22,MD13G1003300_novel18	3	MD07G1236900,MD14G1172000,MD03G1051900
GO:0033046	negative regulation of sister chromatid segregation	biological_process	0.40619	1	5	3303	103	69158	2	MD13G1003300_novel22,MD13G1003300_novel18	3	MD14G1172000,MD07G1236900,MD03G1051900
GO:0033048	negative regulation of mitotic sister chromatid segregation	biological_process	0.40619	1	5	3303	103	69158	2	MD13G1003300_novel18,MD13G1003300_novel22	3	MD03G1051900,MD07G1236900,MD14G1172000
GO:0042177	negative regulation of protein catabolic process	biological_process	0.40619	1	5	3303	103	69158	2	MD13G1003300_novel18,MD13G1003300_novel22	3	MD03G1051900,MD07G1236900,MD14G1172000
GO:0045839	negative regulation of mitotic nuclear division	biological_process	0.40619	1	5	3303	103	69158	2	MD13G1003300_novel18,MD13G1003300_novel22	3	MD03G1051900,MD14G1172000,MD07G1236900
GO:0045841	negative regulation of mitotic metaphase/anaphase transition	biological_process	0.40619	1	5	3303	103	69158	2	MD13G1003300_novel22,MD13G1003300_novel18	3	MD14G1172000,MD07G1236900,MD03G1051900
GO:0051340	regulation of ligase activity	biological_process	0.40619	1	5	3303	103	69158	2	MD13G1003300_novel22,MD13G1003300_novel18	3	MD14G1172000,MD07G1236900,MD03G1051900
GO:0051352	negative regulation of ligase activity	biological_process	0.40619	1	5	3303	103	69158	2	MD13G1003300_novel22,MD13G1003300_novel18	3	MD14G1172000,MD07G1236900,MD03G1051900
GO:0051436	negative regulation of ubiquitin-protein ligase activity involved in mitotic cell cycle	biological_process	0.40619	1	5	3303	103	69158	2	MD13G1003300_novel22,MD13G1003300_novel18	3	MD14G1172000,MD07G1236900,MD03G1051900
GO:0051438	regulation of ubiquitin-protein transferase activity	biological_process	0.40619	1	5	3303	103	69158	2	MD13G1003300_novel18,MD13G1003300_novel22	3	MD03G1051900,MD07G1236900,MD14G1172000
GO:0051439	regulation of ubiquitin-protein ligase activity involved in mitotic cell cycle	biological_process	0.40619	1	5	3303	103	69158	2	MD13G1003300_novel18,MD13G1003300_novel22	3	MD03G1051900,MD14G1172000,MD07G1236900
GO:0051444	negative regulation of ubiquitin-protein transferase activity	biological_process	0.40619	1	5	3303	103	69158	2	MD13G1003300_novel18,MD13G1003300_novel22	3	MD03G1051900,MD07G1236900,MD14G1172000
GO:0051985	negative regulation of chromosome segregation	biological_process	0.40619	1	5	3303	103	69158	2	MD13G1003300_novel18,MD13G1003300_novel22	3	MD03G1051900,MD14G1172000,MD07G1236900
GO:0071173	spindle assembly checkpoint	biological_process	0.40619	1	5	3303	103	69158	2	MD13G1003300_novel22,MD13G1003300_novel18	3	MD14G1172000,MD07G1236900,MD03G1051900
GO:0071174	mitotic spindle checkpoint	biological_process	0.40619	1	5	3303	103	69158	2	MD13G1003300_novel22,MD13G1003300_novel18	3	MD07G1236900,MD14G1172000,MD03G1051900
GO:1901799	negative regulation of proteasomal protein catabolic process	biological_process	0.40619	1	5	3303	103	69158	2	MD13G1003300_novel22,MD13G1003300_novel18	3	MD14G1172000,MD07G1236900,MD03G1051900
GO:1902100	negative regulation of metaphase/anaphase transition of cell cycle	biological_process	0.40619	1	5	3303	103	69158	2	MD13G1003300_novel22,MD13G1003300_novel18	3	MD07G1236900,MD14G1172000,MD03G1051900
GO:1903051	negative regulation of proteolysis involved in cellular protein catabolic process	biological_process	0.40619	1	5	3303	103	69158	2	MD13G1003300_novel18,MD13G1003300_novel22	3	MD03G1051900,MD07G1236900,MD14G1172000
GO:1903320	regulation of protein modification by small protein conjugation or removal	biological_process	0.40619	1	5	3303	103	69158	2	MD13G1003300_novel18,MD13G1003300_novel22	3	MD03G1051900,MD14G1172000,MD07G1236900
GO:1903321	negative regulation of protein modification by small protein conjugation or removal	biological_process	0.40619	1	5	3303	103	69158	2	MD13G1003300_novel18,MD13G1003300_novel22	3	MD03G1051900,MD14G1172000,MD07G1236900
GO:1903363	negative regulation of cellular protein catabolic process	biological_process	0.40619	1	5	3303	103	69158	2	MD13G1003300_novel18,MD13G1003300_novel22	3	MD03G1051900,MD14G1172000,MD07G1236900
GO:1904666	regulation of ubiquitin protein ligase activity	biological_process	0.40619	1	5	3303	103	69158	2	MD13G1003300_novel22,MD13G1003300_novel18	3	MD07G1236900,MD14G1172000,MD03G1051900
GO:1904667	negative regulation of ubiquitin protein ligase activity	biological_process	0.40619	1	5	3303	103	69158	2	MD13G1003300_novel18,MD13G1003300_novel22	3	MD03G1051900,MD14G1172000,MD07G1236900
GO:2000816	negative regulation of mitotic sister chromatid separation	biological_process	0.40619	1	5	3303	103	69158	2	MD13G1003300_novel18,MD13G1003300_novel22	3	MD03G1051900,MD07G1236900,MD14G1172000
GO:2001251	negative regulation of chromosome organization	biological_process	0.40619	1	5	3303	103	69158	2	MD13G1003300_novel22,MD13G1003300_novel18	3	MD14G1172000,MD07G1236900,MD03G1051900
GO:0019104	DNA N-glycosylase activity	molecular_function	0.40811	1	2	3303	30	69158	0		2	MD10G1225100,MD10G1218500
GO:0042803	protein homodimerization activity	molecular_function	0.4082	1	17	3303	348	69158	10	MD11G1209700,MD09G1110800_novel01,MD03G1193500,MD09G1110800_novel03,MD02G1158400_novel01,MD15G1209400_novel01,MD00G1065300_novel23,MD17G1098700,MD12G1177600,MD00G1118600	7	MD10G1289400,MD06G1037900_novel01,MD05G1047100,Novelgene0234_novel01,MD07G1236900,MD14G1121500,MD00G1103800
GO:1901565	organonitrogen compound catabolic process	biological_process	0.40829	1	16	3303	312	69158	8	MD05G1110800,MD16G1266900,MD12G1013100_novel03,Novelgene1830_novel01,MD09G1151500,MD16G1165100,MD14G1185400_novel01,MD16G1183500	8	MD02G1246300,MD12G1227000,MD02G1245800,MD04G1204500,MD07G1186200,MD12G1046500,MD02G1060100,MD10G1068500
GO:0033897	ribonuclease T2 activity	molecular_function	0.40842	1	2	3303	26	69158	2	MD10G1146300_novel01,MD15G1194500_novel02	0
GO:0010309	acireductone dioxygenase [iron(II)-requiring] activity	molecular_function	0.40849	1	2	3303	25	69158	0		2	MD08G1232300,MD16G1199500
GO:0032403	protein complex binding	molecular_function	0.40853	1	31	3303	709	69158	16	MD10G1009500,MD16G1080800,MD09G1270500,MD07G1169900,Novelgene2954_novel02,MD09G1211100,MD13G1202300,MD09G1211100_novel03,Novelgene1479_novel01,MD11G1145400_novel04,MD10G1038200,MD09G1288000,MD08G1195200_novel01,MD15G1201700,MD17G1284300,MD10G1077700	15	MD15G1066500_novel02,MD04G1092800,MD03G1086000,MD16G1013200_novel01,MD11G1209400_novel01,MD13G1243500,MD03G1193200,MD15G1313400,MD09G1092700,MD09G1041500,MD07G1236900,MD16G1013200_novel02,MD02G1101600,MD09G1049400,MD03G1001300
GO:0097034	mitochondrial respiratory chain complex IV biogenesis	biological_process	0.40918	1	2	3303	32	69158	2	MD17G1087100,MD05G1036500	0
GO:0009236	cobalamin biosynthetic process	biological_process	0.40966	1	9	3303	175	69158	6	MD17G1240300,MD15G1061700,MD14G1073800,MD11G1133800_novel02,MD14G1005700,MD08G1195200_novel01	3	MD09G1281500,MD02G1081700,MD15G1153400
GO:0004820	glycine-tRNA ligase activity	molecular_function	0.40969	1	1	3303	13	69158	0		1	MD11G1178000
GO:0006426	glycyl-tRNA aminoacylation	biological_process	0.40969	1	1	3303	13	69158	0		1	MD11G1178000
GO:0006303	double-strand break repair via nonhomologous end joining	biological_process	0.41	1	2	3303	29	69158	1	MD08G1189800	1	MD17G1045300
GO:0003779	actin binding	molecular_function	0.41045	1	26	3303	513	69158	22	MD04G1231200,MD03G1098000,MD15G1365200,Novelgene1479_novel01,MD13G1070600,MD03G1185000,MD14G1121700,MD12G1123100,MD04G1178100,MD05G1197900,MD04G1102000,MD03G1046100,MD15G1417900,MD05G1064300,MD07G1268400,MD14G1018400_novel01,MD10G1224800,MD16G1080800,Novelgene2064_novel01,MD10G1257300,MD09G1270500,MD05G1242800	4	MD00G1156300,MD08G1222300,MD13G1123700,MD09G1010200
GO:0043085	positive regulation of catalytic activity	biological_process	0.41049	1	3	3303	49	69158	0		3	MD13G1095500,MD12G1126700,MD08G1026400_novel02
GO:0000808	origin recognition complex	cellular_component	0.4111	1	4	3303	64	69158	0		4	MD04G1247000,MD14G1184100,MD06G1164700,MD06G1230600
GO:0004611	phosphoenolpyruvate carboxykinase activity	molecular_function	0.41116	1	4	3303	78	69158	1	MD03G1242000_novel01	3	MD17G1001700,MD10G1043800,MD01G1046200_novel01
GO:0003887	DNA-directed DNA polymerase activity	molecular_function	0.41145	1	19	3303	401	69158	8	Novelgene2769_novel01,MD04G1192700_novel01,MD08G1195200_novel01,Novelgene2238_novel01,MD11G1160700_novel13,MD05G1274300,MD15G1233000,MD05G1126500_novel01	11	MD08G1059000,MD05G1047200_novel02,MD00G1140800,MD12G1002400_novel02,MD17G1133300_novel01,MD04G1248200,MD05G1229900,MD16G1139700,Novelgene1240_novel01,MD06G1197700,MD15G1304900
GO:0000922	spindle pole	cellular_component	0.41153	1	2	3303	35	69158	0		2	MD10G1289400,MD15G1036000
GO:0006006	glucose metabolic process	biological_process	0.41238	1	8	3303	140	69158	5	MD12G1195300_novel07,MD16G1123600,MD09G1017200_novel08,MD12G1195300_novel01,MD09G1017200_novel01	3	MD10G1043800,MD17G1001700,MD01G1046200_novel01
GO:0000795	synaptonemal complex	cellular_component	0.41315	1	2	3303	33	69158	2	MD08G1013800,MD10G1324500	0
GO:0051128	regulation of cellular component organization	biological_process	0.41325	1	22	3303	444	69158	10	MD11G1206900,MD03G1215400,MD01G1072900_novel01,MD15G1407700,MD14G1084200,MD13G1003300_novel18,MD05G1274300,MD01G1072900,MD13G1003300_novel22,MD15G1181400_novel02	12	MD08G1077000,MD14G1172000,MD16G1066400,MD07G1236900,MD09G1092700,MD03G1051900,MD03G1086000,MD15G1036000,Novelgene0446_novel01,MD02G1165400_novel04,MD13G1153300,MD16G1066100_novel01
GO:0007346	regulation of mitotic cell cycle	biological_process	0.41334	1	9	3303	182	69158	4	MD13G1003300_novel18,MD01G1017100,MD13G1003300_novel22,MD14G1084200	5	Novelgene0446_novel01,MD14G1172000,MD07G1236900,MD03G1051900,MD16G1066100_novel01
GO:0016459	myosin complex	cellular_component	0.41377	1	7	3303	193	69158	5	MD13G1052900,MD13G1003300_novel18,MD07G1283800,MD00G1118600,MD13G1003300_novel22	2	MD14G1218200,MD03G1001300
GO:0051494	negative regulation of cytoskeleton organization	biological_process	0.41382	1	3	3303	47	69158	2	MD11G1206900,MD15G1181400_novel02	1	MD13G1153300
GO:0016301	kinase activity	molecular_function	0.41464	1	276	3303	6213	69158	152	MD11G1121500,MD12G1185000_novel03,MD09G1287200,MD07G1133900,MD06G1186000,MD05G1100600_novel01,MD10G1109800,MD15G1039300,MD12G1186500,MD11G1145400_novel07,MD15G1131500_novel02,MD13G1036100_novel01,MD10G1278300_novel01,MD00G1101700,MD15G1151700_novel03,MD07G1136700_novel07,MD15G1151700,MD11G1217400,MD07G1043500_novel03,MD11G1072800,MD01G1114300,MD04G1056200,MD14G1227800,MD13G1251500,MD02G1194100,MD…	124	MD15G1143000_novel01,MD06G1086700,MD02G1159100,MD04G1092800,MD15G1192500_novel01,MD00G1023600,MD12G1224000,MD10G1249200,MD11G1189900_novel03,MD05G1226800,MD16G1058700,MD09G1173300,MD07G1236500,MD12G1185400,MD15G1240200,MD11G1280100,MD15G1091200_novel01,MD05G1041800,MD00G1192900,MD10G1308700,MD04G1182200,Novelgene2209_novel01,MD06G1175200,MD11G1117300,MD15G1007200,MD15G1133500,MD03G1224300,MD17G10…
GO:0005773	vacuole	cellular_component	0.41479	1	7	3303	147	69158	3	MD01G1238500,MD12G1145000,MD06G1007200_novel01	4	MD05G1326000,MD07G1229300,MD14G1008500_novel01,MD09G1111400
GO:0016462	pyrophosphatase activity	molecular_function	0.41578	1	167	3303	3925	69158	103	MD11G1145400_novel04,MD04G1120600_novel01,MD00G1033600,MD05G1187600_novel04,MD14G1004100,MD05G1177400,MD11G1313300,MD17G1284300,MD09G1288000,MD09G1196600,MD05G1163900,MD06G1216900_novel04,MD11G1304000,MD10G1038200,MD03G1285800_novel01,MD03G1231800,MD12G1199100,MD09G1193400_novel02,MD09G1017000,MD11G1313800_novel01,Novelgene0989_novel01,MD06G1216900_novel09,MD07G1169900,MD15G1398700,MD15G1411200,M…	64	MD15G1010300,MD09G1041500,MD09G1049400,MD02G1059900,MD10G1289400,MD00G1165400,MD17G1003000,MD15G1313400,MD05G1042600,MD17G1161300,MD09G1283900,MD03G1001300,MD15G1134300,Novelgene3296_novel01,MD02G1087100_novel01,MD10G1261900,MD08G1175900,MD02G1101600,MD11G1043500_novel03,MD02G1166800,MD04G1194100_novel01,MD04G1130900,MD11G1203500,MD17G1045300,MD04G1067100,MD11G1031300,MD11G1265700,MD03G1267900,MD…
GO:0006022	aminoglycan metabolic process	biological_process	0.41627	1	7	3303	131	69158	2	MD04G1054400,MD09G1291600_novel06	5	MD15G1288700,MD02G1240900,MD15G1207500,MD07G1076200,MD04G1204500
GO:0046789	host cell surface receptor binding	molecular_function	0.4165	1	2	3303	31	69158	1	MD08G1162500_novel01	1	MD08G1059000
GO:0051302	regulation of cell division	biological_process	0.41705	1	10	3303	220	69158	4	MD14G1084200,MD13G1003300_novel18,MD05G1274300,MD13G1003300_novel22	6	MD03G1051900,MD16G1198400,MD16G1066100_novel01,Novelgene0446_novel01,MD14G1172000,MD07G1236900
GO:0060590	ATPase regulator activity	molecular_function	0.4171	1	10	3303	203	69158	7	MD03G1193500,MD11G1209700,MD12G1145000,MD00G1065300_novel23,MD09G1110800_novel03,MD12G1177600,MD17G1271400	3	MD00G1103800,MD05G1047100,Novelgene0234_novel01
GO:0000103	sulfate assimilation	biological_process	0.41729	1	6	3303	127	69158	4	MD17G1017500,MD17G1284300,MD09G1017000,MD05G1100600_novel01	2	MD09G1041500,MD04G1092800
GO:0004020	adenylylsulfate kinase activity	molecular_function	0.41729	1	6	3303	127	69158	4	MD17G1017500,MD17G1284300,MD05G1100600_novel01,MD09G1017000	2	MD09G1041500,MD04G1092800
GO:0009229	thiamine diphosphate biosynthetic process	biological_process	0.41738	1	2	3303	28	69158	2	MD03G1285900,MD16G1015100	0
GO:0042357	thiamine diphosphate metabolic process	biological_process	0.41738	1	2	3303	28	69158	2	MD03G1285900,MD16G1015100	0
GO:0000902	cell morphogenesis	biological_process	0.41777	1	15	3303	290	69158	9	MD12G1131500,MD10G1056800,MD09G1137300,MD05G1049700,MD04G1054400,MD16G1239900,MD06G1113000,MD01G1072900_novel01,MD01G1072900	6	MD01G1126500,MD13G1153300,MD13G1020000,MD03G1086000,MD16G1285500,MD15G1169700
GO:0032989	cellular component morphogenesis	biological_process	0.41777	1	15	3303	290	69158	9	MD10G1056800,MD09G1137300,MD12G1131500,MD01G1072900_novel01,MD06G1113000,MD01G1072900,MD16G1239900,MD04G1054400,MD05G1049700	6	MD13G1020000,MD13G1153300,MD01G1126500,MD15G1169700,MD03G1086000,MD16G1285500
GO:0007283	spermatogenesis	biological_process	0.41847	1	4	3303	68	69158	2	MD03G1287000,MD13G1003100	2	MD11G1154900,MD07G1038100
GO:0048232	male gamete generation	biological_process	0.41847	1	4	3303	68	69158	2	MD03G1287000,MD13G1003100	2	MD11G1154900,MD07G1038100
GO:0033647	host intracellular organelle	cellular_component	0.4198	1	13	3303	272	69158	8	MD16G1183500,MD01G1216600,MD11G1307000_novel20,MD09G1142400_novel01,MD16G1119000,MD11G1133100_novel02,MD09G1265200,MD07G1233400_novel03	5	MD15G1143000_novel01,MD15G1434900,MD09G1049400,MD04G1064600,MD11G1208700_novel01
GO:0033648	host intracellular membrane-bounded organelle	cellular_component	0.4198	1	13	3303	272	69158	8	MD07G1233400_novel03,MD09G1265200,MD11G1133100_novel02,MD09G1142400_novel01,MD16G1119000,MD11G1307000_novel20,MD16G1183500,MD01G1216600	5	MD11G1208700_novel01,MD04G1064600,MD09G1049400,MD15G1434900,MD15G1143000_novel01
GO:0016641	oxidoreductase activity, acting on the CH-NH2 group of donors, oxygen as acceptor	molecular_function	0.42004	1	4	3303	65	69158	1	Novelgene2670_novel01	3	MD02G1257400,MD13G1102300_novel01,MD04G1248100
GO:0008608	attachment of spindle microtubules to kinetochore	biological_process	0.42008	1	6	3303	112	69158	3	MD09G1067200,MD14G1004100,MD14G1040900	3	MD12G1242900,MD01G1180500,MD11G1307200
GO:0007259	JAK-STAT cascade	biological_process	0.4214	1	1	3303	10	69158	0		1	MD07G1275300
GO:0030182	neuron differentiation	biological_process	0.42205	1	4	3303	70	69158	2	MD12G1131500,MD04G1054400	2	MD16G1285500,MD13G1020000
GO:0048699	generation of neurons	biological_process	0.42205	1	4	3303	70	69158	2	MD12G1131500,MD04G1054400	2	MD16G1285500,MD13G1020000
GO:0030597	RNA glycosylase activity	molecular_function	0.42258	1	1	3303	10	69158	1	MD06G1085400	0
GO:0030598	rRNA N-glycosylase activity	molecular_function	0.42258	1	1	3303	10	69158	1	MD06G1085400	0
GO:0009975	cyclase activity	molecular_function	0.42272	1	3	3303	50	69158	2	MD06G1105500,MD16G1006900	1	MD15G1097900
GO:0051129	negative regulation of cellular component organization	biological_process	0.42282	1	10	3303	203	69158	5	MD15G1181400_novel02,MD13G1003300_novel18,MD11G1206900,MD05G1274300,MD13G1003300_novel22	5	MD03G1051900,MD13G1153300,MD03G1086000,MD14G1172000,MD07G1236900
GO:0006935	chemotaxis	biological_process	0.42376	1	8	3303	158	69158	5	MD04G1054400,MD15G1039300,MD14G1004100,MD10G1274500,MD12G1131500	3	MD02G1134400,MD16G1285500,MD13G1020000
GO:0043934	sporulation	biological_process	0.42391	1	5	3303	96	69158	2	MD13G1052900,MD15G1143600	3	MD11G1117300,MD09G1231100,MD10G1313600
GO:0048306	calcium-dependent protein binding	molecular_function	0.42528	1	1	3303	10	69158	0		1	MD12G1109100
GO:0005375	copper ion transmembrane transporter activity	molecular_function	0.42547	1	2	3303	31	69158	2	MD03G1082600_novel02,MD03G1082600	0
GO:0035434	copper ion transmembrane transport	biological_process	0.42547	1	2	3303	31	69158	2	MD03G1082600,MD03G1082600_novel02	0
GO:0009307	DNA restriction-modification system	biological_process	0.42631	1	4	3303	74	69158	4	MD10G1298700,MD10G1298500,MD14G1167000,MD10G1299100	0
GO:0044355	clearance of foreign intracellular DNA	biological_process	0.42631	1	4	3303	74	69158	4	MD14G1167000,MD10G1298700,MD10G1298500,MD10G1299100	0
GO:0033313	meiotic cell cycle checkpoint	biological_process	0.4269	1	1	3303	10	69158	1	MD05G1274300	0
GO:0040020	regulation of meiotic nuclear division	biological_process	0.4269	1	1	3303	10	69158	1	MD05G1274300	0
GO:0045835	negative regulation of meiotic nuclear division	biological_process	0.4269	1	1	3303	10	69158	1	MD05G1274300	0
GO:0051445	regulation of meiotic cell cycle	biological_process	0.4269	1	1	3303	10	69158	1	MD05G1274300	0
GO:0051447	negative regulation of meiotic cell cycle	biological_process	0.4269	1	1	3303	10	69158	1	MD05G1274300	0
GO:0051598	meiotic recombination checkpoint	biological_process	0.4269	1	1	3303	10	69158	1	MD05G1274300	0
GO:0043022	ribosome binding	molecular_function	0.42698	1	2	3303	27	69158	1	MD10G1017600	1	MD16G1066400
GO:0015886	heme transport	biological_process	0.42704	1	5	3303	94	69158	3	MD14G1040900,MD10G1025300,MD15G1143600	2	MD12G1075900,MD06G1171200
[truncated: 1,840 more rows]
