# Supplementary material for: Transcriptome profiling of Malus sieversii under freezing stress after being cold-acclimated
Source: BMC Genomics. 2021 Sep 21;22:681. doi: 10.1186/s12864-021-07998-0 (PMC8456659; doi:10.1186/s12864-021-07998-0)
Supplement: Supplementary file 12 — Additional file 12: Table S7. KEGG enrichment analysis for 4410 DETs. [file 12864_2021_7998_MOESM12_ESM.xls]

Table S7 KEGG enrichment analysis for 4410 DETs
##Databases: KEGG PATHWAY
##Statistical test method: hypergeometric test / Fisher's exact test
##FDR correction method: Benjamini and Hochberg
#Term	Database	ID	Input number	Background number	P-Value	Corrected P-Value	Input	KO	Entrez_ID	Ensembl_ID	KO_name	Hyperlink
Photosynthesis	KEGG PATHWAY	mdm00195	38	88	5.25E-14	6.30E-12	MD09G1098300|MD13G1106700|MD03G1042800|MD05G1259200|MD17G1003000|MD08G1007200_novel01|MD13G1106700_novel01|Novelgene1297_novel02|MD11G1169900_novel01|MD04G1244400|MD09G1209500|MD11G1227900|MD09G1090500|MD16G1106800|MD02G1130800|MD09G1146300|MD09G1098300_novel02|MD10G1043200|MD17G1191400|MD17G1079700|MD13G1191300|MD16G1191400|MD17G1191200|MD03G1150500|MD10G1311700|MD12G1260300_novel01|MD03G1150500…	mdm:103442560|mdm:103430669|mdm:103417553|mdm:103423489|mdm:103443904|mdm:103420850|mdm:103430669|mdm:103425919|mdm:103424798|mdm:103434268|mdm:103443793|mdm:103448539|mdm:103442529|mdm:103425509|mdm:103456305|mdm:103443153|mdm:103442560|mdm:103429793|mdm:103443793|mdm:103425919|mdm:103439960|mdm:103403899|mdm:103405453|mdm:103424798|mdm:103434631|mdm:103434268|mdm:103424798|mdm:103445471|mdm:103…	| | | | | | | | | | | | | | | | | | | | | | | | | | | | | | | | | | | | | |	103442560|103430669|103417553|103423489|103443904|103420850|103430669|103425919|103424798|103434268|103443793|103448539|103442529|103425509|103456305|103443153|103442560|103429793|103443793|103425919|103439960|103403899|103405453|103424798|103434631|103434268|103424798|103445471|103435763|103446065|103434495|103445710|103432238|103435784|103425509|103456305|103450341|103434622|	-|-|-|-|-|-|-|-|-|-|-|-|-|-|-|-|-|-|-|-|-|-|-|-|-|-|-|-|-|-|-|-|-|-|-|-|-|-|	http://www.genome.jp/kegg-bin/show_pathway?mdm00195/mdm:103446065%09red/mdm:103423489%09red/mdm:103432238%09red/mdm:103434631%09red/mdm:103425919%09red/mdm:103434495%09red/mdm:103435784%09red/mdm:103448539%09red/mdm:103443153%09red/mdm:103450341%09red/mdm:103445710%09red/mdm:103435763%09red/mdm:103456305%09red/mdm:103429793%09red/mdm:103420850%09red/mdm:103434268%09red/mdm:103439960%09red/mdm:103…
Metabolic pathways	KEGG PATHWAY	mdm01100	416	3521	4.35E-13	2.61E-11	MD09G1098300|MD05G1259200|MD09G1187900|MD05G1167500|MD01G1046200_novel01|MD11G1236900|MD12G1066700|MD09G1129700_novel09|MD16G1057400_novel04|MD00G1221400|MD11G1199700|MD16G1106800|MD04G1030100|MD10G1241500_novel02|MD00G1161400|MD16G1191400|MD16G1231500_novel09|MD11G1307000_novel20|MD06G1189000_novel02|MD04G1003300|MD06G1140600|MD02G1079200_novel11|MD06G1100000|MD09G1146800|MD17G1206300|MD07G12905…	mdm:103442560|mdm:103423489|mdm:103453588|mdm:103447449|mdm:103417932|mdm:103408183|mdm:103454364|mdm:103443015|mdm:103402795|mdm:103447265|mdm:103430089|mdm:103425509|mdm:103448633|mdm:103446079|mdm:103454049|mdm:103403899|mdm:103405347|mdm:103449164|mdm:103420331|mdm:103443513|mdm:103437527|mdm:103450376|mdm:103454643|mdm:103443160|mdm:103440728|mdm:103439880|mdm:103433827|mdm:103450616|mdm:103…	| | | | | | | | | | | | | | | | | | | | | | | | | | | | | | | | | | | | | | | | | | | | | | | | | | | | | | | | | | | | | | | | | | | | | | | | | | | | | | | | | | | | | | | | | | | | | | | | | | | | | | | | | | | | | | | | | | | | | | | | | | | | | | | | | | | | | | | | | | | | | | | | | | | | | | | | | | | | | | | | | | | | | | | | | | | | | | | | | | | | | | | | | | | | | | | | | | | | | | | |…	103442560|103423489|103453588|103447449|103417932|103408183|103454364|103443015|103402795|103447265|103430089|103425509|103448633|103446079|103454049|103403899|103405347|103449164|103420331|103443513|103437527|103450376|103454643|103443160|103440728|103439880|103433827|103450616|103433911|103449627|103433156|103410907|103442231|103444921|103404791|103438774|103435784|103438366|103441793|103402853…	-|-|-|-|-|-|-|-|-|-|-|-|-|-|-|-|-|-|-|-|-|-|-|-|-|-|-|-|-|-|-|-|-|-|-|-|-|-|-|-|-|-|-|-|-|-|-|-|-|-|-|-|-|-|-|-|-|-|-|-|-|-|-|-|-|-|-|-|-|-|-|-|-|-|-|-|-|-|-|-|-|-|-|-|-|-|-|-|-|-|-|-|-|-|-|-|-|-|-|-|-|-|-|-|-|-|-|-|-|-|-|-|-|-|-|-|-|-|-|-|-|-|-|-|-|-|-|-|-|-|-|-|-|-|-|-|-|-|-|-|-|-|-|-|-|-|-|-|-|-|-|-|-|-|-|-|-|-|-|-|-|-|-|-|-|-|-|-|-|-|-|-|-|-|-|-|-|-|-|-|-|-|-|-|-|-|-|-|-|-|-|-|-|-|-|-|-|-|-|-…	http://www.genome.jp/kegg-bin/show_pathway?mdm01100/mdm:103405950%09red/mdm:103411161%09red/mdm:103434138%09red/mdm:103425033%09red/mdm:103440728%09red/mdm:103416852%09red/mdm:103437690%09red/mdm:103436492%09red/mdm:103403339%09red/mdm:103410829%09red/mdm:103443904%09red/mdm:103434976%09red/mdm:103431122%09red/mdm:103445471%09red/mdm:103435445%09red/mdm:103422885%09red/mdm:103433222%09red/mdm:103…
Photosynthesis - antenna proteins	KEGG PATHWAY	mdm00196	26	44	2.29E-12	9.16E-11	MD08G1220900|MD09G1134800|MD09G1292900_novel01|MD03G1218900_novel02|MD11G1236900|MD14G1202000|MD15G1411600|MD15G1411600_novel02|MD14G1202000_novel02|MD14G1202000_novel01|MD17G1113400|MD12G1165400|MD03G1218900|MD10G1265500_novel01|MD06G1195000|MD00G1161400|MD16G1119500_novel03|MD13G1119100|MD05G1289200|MD17G1123800|MD04G1151300|MD09G1292900|MD07G1175900|MD07G1175900_novel02|MD17G1281800_novel01|MD…	mdm:103453723|mdm:103443035|mdm:103421929|mdm:103430085|mdm:103408183|mdm:103455362|mdm:103431753|mdm:103431753|mdm:103455362|mdm:103455362|mdm:103405001|mdm:103450616|mdm:103430085|mdm:103427883|mdm:103437829|mdm:103454049|mdm:103403170|mdm:103452146|mdm:103434976|mdm:103405098|mdm:103433590|mdm:103405950|mdm:103432374|mdm:103432374|mdm:103405950|mdm:103452146|	| | | | | | | | | | | | | | | | | | | | | | | | | |	103453723|103443035|103421929|103430085|103408183|103455362|103431753|103431753|103455362|103455362|103405001|103450616|103430085|103427883|103437829|103454049|103403170|103452146|103434976|103405098|103433590|103405950|103432374|103432374|103405950|103452146|	-|-|-|-|-|-|-|-|-|-|-|-|-|-|-|-|-|-|-|-|-|-|-|-|-|-|	http://www.genome.jp/kegg-bin/show_pathway?mdm00196/mdm:103455362%09red/mdm:103434976%09red/mdm:103421929%09red/mdm:103405950%09red/mdm:103454049%09red/mdm:103432374%09red/mdm:103430085%09red/mdm:103433590%09red/mdm:103431753%09red/mdm:103405001%09red/mdm:103443035%09red/mdm:103408183%09red/mdm:103403170%09red/mdm:103405098%09red/mdm:103427883%09red/mdm:103453723%09red/mdm:103437829%09red/mdm:103…
Biosynthesis of secondary metabolites	KEGG PATHWAY	mdm01110	222	1944	1.46E-06	4.39E-05	MD15G1263800|MD17G1019700_novel01|MD09G1164900|MD03G1267900|MD14G1210700|MD03G1059200|MD10G1216200|MD05G1167500|MD01G1046200_novel01|MD00G1061700|MD15G1137200|MD09G1277000|MD06G1235500|MD07G1143900|MD02G1118000_novel02|MD05G1263800_novel03|MD00G1221400|MD10G1260100|MD10G1061900|MD15G1263800_novel15|MD12G1116700|MD02G1132200|MD05G1363600|MD12G1018800_novel01|MD11G1273800|MD17G1180800|MD06G1229100|…	mdm:103401166|mdm:103442184|mdm:103443342|mdm:103432442|mdm:103455413|mdm:103418409|mdm:103445924|mdm:103447449|mdm:103417932|mdm:103426006|mdm:103431350|mdm:103444239|mdm:103455676|mdm:103412014|mdm:103400423|mdm:103446079|mdm:103447265|mdm:103408898|mdm:103445155|mdm:103401166|mdm:103450046|mdm:103400025|mdm:103439065|mdm:103449399|mdm:103448906|mdm:103439064|mdm:103438060|mdm:103452364|mdm:103…	| | | | | | | | | | | | | | | | | | | | | | | | | | | | | | | | | | | | | | | | | | | | | | | | | | | | | | | | | | | | | | | | | | | | | | | | | | | | | | | | | | | | | | | | | | | | | | | | | | | | | | | | | | | | | | | | | | | | | | | | | | | | | | | | | | | | | | | | | | | | | | | | | | | | | | | | | | | | | | | | | | | | | | | | | | | | | | | | | | | | | | | | | | | | | | | | | | | | | | | |…	103401166|103442184|103443342|103432442|103455413|103418409|103445924|103447449|103417932|103426006|103431350|103444239|103455676|103412014|103400423|103446079|103447265|103408898|103445155|103401166|103450046|103400025|103439065|103449399|103448906|103439064|103438060|103452364|103446079|103428551|103430505|103404486|103406883|103444873|103454566|103442522|103443206|103435019|103403601|103443366…	-|-|-|-|-|-|-|-|-|-|-|-|-|-|-|-|-|-|-|-|-|-|-|-|-|-|-|-|-|-|-|-|-|-|-|-|-|-|-|-|-|-|-|-|-|-|-|-|-|-|-|-|-|-|-|-|-|-|-|-|-|-|-|-|-|-|-|-|-|-|-|-|-|-|-|-|-|-|-|-|-|-|-|-|-|-|-|-|-|-|-|-|-|-|-|-|-|-|-|-|-|-|-|-|-|-|-|-|-|-|-|-|-|-|-|-|-|-|-|-|-|-|-|-|-|-|-|-|-|-|-|-|-|-|-|-|-|-|-|-|-|-|-|-|-|-|-|-|-|-|-|-|-|-|-|-|-|-|-|-|-|-|-|-|-|-|-|-|-|-|-|-|-|-|-|-|-|-|-|-|-|-|-|-|-|-|-|-|-|-|-|-|-|-|-|-|-|-|-|-…	http://www.genome.jp/kegg-bin/show_pathway?mdm01110/mdm:103448906%09red/mdm:103444241%09red/mdm:103455258%09red/mdm:103452364%09red/mdm:103448652%09red/mdm:103403121%09red/mdm:103454421%09red/mdm:103408778%09red/mdm:103400019%09red/mdm:103456069%09red/mdm:103442605%09red/mdm:103440228%09red/mdm:103406562%09red/mdm:103425873%09red/mdm:103403601%09red/mdm:103448413%09red/mdm:103424647%09red/mdm:103…
Alanine, aspartate and glutamate metabolism	KEGG PATHWAY	mdm00250	22	90	2.73E-05	0.00065501	MD15G1052500|MD15G1096800|MD13G1180400|MD09G1139200_novel01|MD06G1235500|MD12G1184100_novel01|MD12G1263800|MD10G1061900_novel01|MD10G1061900|MD09G1277000|MD08G1117200|MD14G1242700_novel01|MD14G1242700_novel07|MD14G1242700_novel23|MD09G1185100|MD06G1189000_novel02|MD12G1184100|MD17G1268700|MD07G1290500|MD16G1181300|MD09G1032700|MD17G1034300_novel16	mdm:103455787|mdm:103441177|mdm:103453050|mdm:103441440|mdm:103455676|mdm:103450725|mdm:103430524|mdm:103445155|mdm:103445155|mdm:103444239|mdm:103441177|mdm:103455676|mdm:103455676|mdm:103455676|mdm:103453601|mdm:103420331|mdm:103450725|mdm:103417448|mdm:103439880|mdm:103416800|mdm:103411161|mdm:103404573|	| | | | | | | | | | | | | | | | | | | | | |	103455787|103441177|103453050|103441440|103455676|103450725|103430524|103445155|103445155|103444239|103441177|103455676|103455676|103455676|103453601|103420331|103450725|103417448|103439880|103416800|103411161|103404573|	-|-|-|-|-|-|-|-|-|-|-|-|-|-|-|-|-|-|-|-|-|-|	http://www.genome.jp/kegg-bin/show_pathway?mdm00250/mdm:103450725%09red/mdm:103417448%09red/mdm:103420331%09red/mdm:103411161%09red/mdm:103455676%09red/mdm:103441440%09red/mdm:103404573%09red/mdm:103453050%09red/mdm:103445155%09red/mdm:103416800%09red/mdm:103439880%09red/mdm:103441177%09red/mdm:103453601%09red/mdm:103444239%09red/mdm:103430524%09red/mdm:103455787%09red
Arginine and proline metabolism	KEGG PATHWAY	mdm00330	30	154	4.83E-05	0.000966953	MD12G1150700_novel04|MD13G1052600|MD15G1096800|MD13G1180400|MD16G1057400|MD16G1091000_novel03|MD16G1091000_novel02|MD17G1132400_novel04|MD17G1206300|MD16G1057400_novel04|MD10G1142800_novel01|MD10G1260100|MD15G1137200|MD17G1070300|MD17G1132400_novel02|MD02G1187100|MD07G1018400_novel02|MD08G1117200|MD15G1293300|MD05G1055300_novel02|MD02G1306200|MD09G1080200|MD12G1150700_novel01|MD13G1090600|MD06G11…	mdm:103450277|mdm:103423769|mdm:103441177|mdm:103453050|mdm:103402795|mdm:103403001|mdm:103451952|mdm:103405136|mdm:103440728|mdm:103402795|mdm:103445495|mdm:103408898|mdm:103431350|mdm:103425910|mdm:103405136|mdm:103425873|mdm:103438425|mdm:103441177|mdm:103401483|mdm:103422167|mdm:103412969|mdm:103442478|mdm:103450277|mdm:103451955|mdm:103420331|mdm:103417448|mdm:103404681|mdm:103435445|mdm:103…	| | | | | | | | | | | | | | | | | | | | | | | | | | | | | |	103450277|103423769|103441177|103453050|103402795|103403001|103451952|103405136|103440728|103402795|103445495|103408898|103431350|103425910|103405136|103425873|103438425|103441177|103401483|103422167|103412969|103442478|103450277|103451955|103420331|103417448|103404681|103435445|103416800|103410829|	-|-|-|-|-|-|-|-|-|-|-|-|-|-|-|-|-|-|-|-|-|-|-|-|-|-|-|-|-|-|	http://www.genome.jp/kegg-bin/show_pathway?mdm00330/mdm:103403001%09red/mdm:103425910%09red/mdm:103431350%09red/mdm:103441177%09red/mdm:103405136%09red/mdm:103425873%09red/mdm:103440728%09red/mdm:103417448%09red/mdm:103450277%09red/mdm:103412969%09red/mdm:103438425%09red/mdm:103401483%09red/mdm:103445495%09red/mdm:103422167%09red/mdm:103410829%09red/mdm:103442478%09red/mdm:103408898%09red/mdm:103…
beta-Alanine metabolism	KEGG PATHWAY	mdm00410	19	78	9.74E-05	0.001670488	MD02G1306200|MD14G1242700_novel01|MD02G1257400|MD15G1137200|MD14G1242700_novel07|MD14G1242700_novel23|MD09G1277000|MD09G1234200|MD15G1309700|MD05G1351700|MD13G1102300_novel01|MD16G1091000_novel03|MD16G1091000_novel02|MD06G1235500|MD06G1232500|MD13G1090600|MD17G1132400_novel04|MD07G1018400_novel02|MD17G1132400_novel02	mdm:103412969|mdm:103455676|mdm:103407292|mdm:103431350|mdm:103455676|mdm:103455676|mdm:103444239|mdm:103444101|mdm:103401538|mdm:103434476|mdm:103452038|mdm:103403001|mdm:103451952|mdm:103455676|mdm:103438108|mdm:103451955|mdm:103405136|mdm:103438425|mdm:103405136|	| | | | | | | | | | | | | | | | | | |	103412969|103455676|103407292|103431350|103455676|103455676|103444239|103444101|103401538|103434476|103452038|103403001|103451952|103455676|103438108|103451955|103405136|103438425|103405136|	-|-|-|-|-|-|-|-|-|-|-|-|-|-|-|-|-|-|-|	http://www.genome.jp/kegg-bin/show_pathway?mdm00410/mdm:103451955%09red/mdm:103451952%09red/mdm:103403001%09red/mdm:103455676%09red/mdm:103452038%09red/mdm:103438425%09red/mdm:103444239%09red/mdm:103412969%09red/mdm:103438108%09red/mdm:103431350%09red/mdm:103444101%09red/mdm:103401538%09red/mdm:103405136%09red/mdm:103434476%09red/mdm:103407292%09red
Plant hormone signal transduction	KEGG PATHWAY	mdm04075	61	443	0.000167779	0.002516692	MD03G1143600|MD17G1198300|MD04G1228800|MD04G1149300|MD14G1086100|MD06G1046300|MD17G1183500|MD08G1035400|MD09G1178600|MD10G1176400|MD15G1355600|MD11G1306200_novel01|MD10G1193000|MD09G1146000|MD12G1178800_novel01|MD01G1083400|MD16G1084400|MD12G1178800|MD01G1021600|MD15G1373200|MD01G1220800|MD07G1047300_novel02|MD07G1291000|MD15G1090700|MD15G1417900|MD08G1059000|MD04G1212100|MD15G1031900|MD08G106630…	mdm:103446591|mdm:103440672|mdm:103427742|mdm:103450608|mdm:103454584|mdm:103436962|mdm:103443742|mdm:103440513|mdm:103443669|mdm:103412189|mdm:103401852|mdm:103449156|mdm:103445716|mdm:103411497|mdm:103433682|mdm:103416152|mdm:103402970|mdm:103433682|mdm:103439342|mdm:103420076|mdm:103443860|mdm:103438606|mdm:103443860|mdm:103421145|mdm:103402330|mdm:103440743|mdm:103433995|mdm:103440434|mdm:103…	| | | | | | | | | | | | | | | | | | | | | | | | | | | | | | | | | | | | | | | | | | | | | | | | | | | | | | | | | | | | |	103446591|103440672|103427742|103450608|103454584|103436962|103443742|103440513|103443669|103412189|103401852|103449156|103445716|103411497|103433682|103416152|103402970|103433682|103439342|103420076|103443860|103438606|103443860|103421145|103402330|103440743|103433995|103440434|103440783|103441126|103400015|103404642|103435436|103445148|103450699|103438088|103425539|103450391|103441116|103435436…	-|-|-|-|-|-|-|-|-|-|-|-|-|-|-|-|-|-|-|-|-|-|-|-|-|-|-|-|-|-|-|-|-|-|-|-|-|-|-|-|-|-|-|-|-|-|-|-|-|-|-|-|-|-|-|-|-|-|-|-|-|	http://www.genome.jp/kegg-bin/show_pathway?mdm04075/mdm:103439931%09red/mdm:103433995%09red/mdm:103422017%09red/mdm:103440672%09red/mdm:103441116%09red/mdm:103432846%09red/mdm:103405139%09red/mdm:103443669%09red/mdm:103402970%09red/mdm:103449156%09red/mdm:103427742%09red/mdm:103421145%09red/mdm:103412189%09red/mdm:103406427%09red/mdm:103445148%09red/mdm:103436243%09red/mdm:103438606%09red/mdm:103…
Sulfur metabolism	KEGG PATHWAY	mdm00920	16	73	0.000902425	0.011056652	MD17G1051900|MD05G1228600|MD15G1233400_novel01|MD07G1135000_novel01|MD02G1119600_novel01|MD05G1228700|MD10G1208500|MD05G1100600_novel01|MD09G1011300|MD15G1395600|MD01G1065600|MD02G1119600|MD10G1208500_novel01|MD08G1213100|MD11G1192000_novel14|MD04G1218500	mdm:103432045|mdm:103419846|mdm:103401004|mdm:103401891|mdm:103455681|mdm:103427942|mdm:103445864|mdm:103436118|mdm:103403160|mdm:103441793|mdm:103405317|mdm:103455681|mdm:103445864|mdm:103441793|mdm:103448261|mdm:103434138|	| | | | | | | | | | | | | | | |	103432045|103419846|103401004|103401891|103455681|103427942|103445864|103436118|103403160|103441793|103405317|103455681|103445864|103441793|103448261|103434138|	-|-|-|-|-|-|-|-|-|-|-|-|-|-|-|-|	http://www.genome.jp/kegg-bin/show_pathway?mdm00920/mdm:103445864%09red/mdm:103455681%09red/mdm:103448261%09red/mdm:103419846%09red/mdm:103401004%09red/mdm:103405317%09red/mdm:103434138%09red/mdm:103427942%09red/mdm:103436118%09red/mdm:103401891%09red/mdm:103441793%09red/mdm:103432045%09red/mdm:103403160%09red
Peroxisome	KEGG PATHWAY	mdm04146	28	170	0.000921388	0.011056652	MD00G1107300|MD11G1161800|MD13G1217400|MD02G1195700|MD01G1026400_novel01|MD12G1004800|MD10G1167800_novel01|MD05G1349300|MD15G1098000|MD09G1129700_novel09|MD17G1270700|MD02G1035600|MD17G1080100|MD00G1054500|MD12G1169900|MD08G1163100_novel01|MD09G1090700_novel01|MD11G1183500_novel02|MD06G1008700|MD05G1249900|MD05G1351700|MD09G1129700_novel15|MD09G1090700|MD09G1029200|MD04G1155700_novel04|MD17G11489…	mdm:103400448|mdm:103417541|mdm:103446735|mdm:103418385|mdm:103433701|mdm:103449311|mdm:103412230|mdm:103419609|mdm:103456045|mdm:103443015|mdm:103444241|mdm:103448292|mdm:103417101|mdm:103405762|mdm:103408450|mdm:103450636|mdm:103442533|mdm:103448176|mdm:103412104|mdm:103435295|mdm:103434476|mdm:103405061|mdm:103442533|mdm:103442231|mdm:103408450|mdm:103426032|mdm:103434214|mdm:103456087|	| | | | | | | | | | | | | | | | | | | | | | | | | | | |	103400448|103417541|103446735|103418385|103433701|103449311|103412230|103419609|103456045|103443015|103444241|103448292|103417101|103405762|103408450|103450636|103442533|103448176|103412104|103435295|103434476|103405061|103442533|103442231|103408450|103426032|103434214|103456087|	-|-|-|-|-|-|-|-|-|-|-|-|-|-|-|-|-|-|-|-|-|-|-|-|-|-|-|-|	http://www.genome.jp/kegg-bin/show_pathway?mdm04146/mdm:103434214%09red/mdm:103450636%09red/mdm:103405061%09red/mdm:103412230%09red/mdm:103419609%09red/mdm:103417541%09red/mdm:103418385%09red/mdm:103449311%09red/mdm:103405762%09red/mdm:103446735%09red/mdm:103412104%09red/mdm:103442231%09red/mdm:103443015%09red/mdm:103448176%09red/mdm:103434476%09red/mdm:103442533%09red/mdm:103433701%09red/mdm:103…
Circadian rhythm - plant	KEGG PATHWAY	mdm04712	16	77	0.001465008	0.015981906	MD16G1153800_novel02|MD12G1197200_novel01|MD01G1114400_novel01|MD07G1267700|MD07G1182500|MD07G1145300_novel01|MD08G1147100|MD10G1328500|MD01G1228200|MD07G1299100|MD06G1197300_novel01|MD04G1003000_novel01|MD04G1003300|MD01G1228200_novel09|MD01G1076400_novel04|MD01G1076400_novel02	mdm:103431933|mdm:103433816|mdm:103417716|mdm:103439743|mdm:103446955|mdm:103410195|mdm:103450118|mdm:103412548|mdm:103439942|mdm:103439942|mdm:103437843|mdm:103421794|mdm:103443513|mdm:103439942|mdm:103412857|mdm:103412857|	| | | | | | | | | | | | | | | |	103431933|103433816|103417716|103439743|103446955|103410195|103450118|103412548|103439942|103439942|103437843|103421794|103443513|103439942|103412857|103412857|	-|-|-|-|-|-|-|-|-|-|-|-|-|-|-|-|	http://www.genome.jp/kegg-bin/show_pathway?mdm04712/mdm:103421794%09red/mdm:103412857%09red/mdm:103437843%09red/mdm:103433816%09red/mdm:103439942%09red/mdm:103439743%09red/mdm:103431933%09red/mdm:103417716%09red/mdm:103443513%09red/mdm:103412548%09red/mdm:103446955%09red/mdm:103450118%09red/mdm:103410195%09red
Other glycan degradation	KEGG PATHWAY	mdm00511	9	31	0.002426944	0.021614739	MD06G1131600|MD15G1206800|MD07G1190100|MD09G1002900_novel02|MD01G1158000|MD00G1032500|MD02G1287500|MD01G1120700|MD02G1079200_novel11	mdm:103437477|mdm:103450376|mdm:103434574|mdm:103442078|mdm:103437613|mdm:103407787|mdm:103411425|mdm:103433494|mdm:103450376|	| | | | | | | | |	103437477|103450376|103434574|103442078|103437613|103407787|103411425|103433494|103450376|	-|-|-|-|-|-|-|-|-|	http://www.genome.jp/kegg-bin/show_pathway?mdm00511/mdm:103411425%09red/mdm:103433494%09red/mdm:103437477%09red/mdm:103442078%09red/mdm:103437613%09red/mdm:103450376%09red/mdm:103407787%09red/mdm:103434574%09red
Linoleic acid metabolism	KEGG PATHWAY	mdm00591	10	38	0.002617503	0.021614739	MD13G1191200|MD13G1114000|MD11G1023100_novel03|MD02G1317800|MD05G1157000|MD07G1004600|MD04G1204500|MD07G1004500|MD04G1204600|MD16G1191300	mdm:103453113|mdm:103452114|mdm:103422578|mdm:103418601|mdm:103428313|mdm:103438366|mdm:103433949|mdm:103438366|mdm:103433950|mdm:103403905|	| | | | | | | | | |	103453113|103452114|103422578|103418601|103428313|103438366|103433949|103438366|103433950|103403905|	-|-|-|-|-|-|-|-|-|-|	http://www.genome.jp/kegg-bin/show_pathway?mdm00591/mdm:103452114%09red/mdm:103428313%09red/mdm:103433950%09red/mdm:103438366%09red/mdm:103418601%09red/mdm:103453113%09red/mdm:103433949%09red/mdm:103403905%09red/mdm:103422578%09red
Flavonoid biosynthesis	KEGG PATHWAY	mdm00941	15	75	0.002795675	0.021614739	MD00G1221400|MD08G1243000|MD14G1210700_novel06|MD08G1168600|MD01G1118200|MD14G1210700|MD02G1132200|MD00G1221400_novel02|MD07G1186300|MD04G1003000_novel01|MD04G1003300|MD08G1242900|MD15G1436500|MD17G1224900|MD15G1246200	mdm:103447265|mdm:103428961|mdm:103455413|mdm:103441586|mdm:103433827|mdm:103455413|mdm:103400025|mdm:103447265|mdm:103454421|mdm:103421794|mdm:103443513|mdm:103441965|mdm:103441965|mdm:103417342|mdm:103436139|	| | | | | | | | | | | | | | |	103447265|103428961|103455413|103441586|103433827|103455413|103400025|103447265|103454421|103421794|103443513|103441965|103441965|103417342|103436139|	-|-|-|-|-|-|-|-|-|-|-|-|-|-|-|	http://www.genome.jp/kegg-bin/show_pathway?mdm00941/mdm:103421794%09red/mdm:103417342%09red/mdm:103428961%09red/mdm:103447265%09red/mdm:103433827%09red/mdm:103454421%09red/mdm:103441965%09red/mdm:103443513%09red/mdm:103400025%09red/mdm:103441586%09red/mdm:103455413%09red/mdm:103436139%09red
Glycosphingolipid biosynthesis - ganglio series	KEGG PATHWAY	mdm00604	4	5	0.002940314	0.021614739	MD15G1206800|MD01G1120700|MD02G1079200_novel11|MD07G1190100	mdm:103450376|mdm:103433494|mdm:103450376|mdm:103434574|	| | | |	103450376|103433494|103450376|103434574|	-|-|-|-|	http://www.genome.jp/kegg-bin/show_pathway?mdm00604/mdm:103450376%09red/mdm:103433494%09red/mdm:103434574%09red
Galactose metabolism	KEGG PATHWAY	mdm00052	18	100	0.003092281	0.021614739	MD04G1190900|MD15G1206800|MD13G1093700|MD09G1285100|MD01G1192300_novel01|MD17G1030100_novel02|MD02G1025500|MD02G1079200_novel11|MD05G1363600|MD02G1287500|MD17G1030100|MD05G1262300|MD17G1183100|MD04G1064600|MD17G1180800|MD06G1108600|MD14G1241800|MD11G1041500	mdm:103419436|mdm:103450376|mdm:103451980|mdm:103444277|mdm:103439907|mdm:103404306|mdm:103454409|mdm:103450376|mdm:103439065|mdm:103411425|mdm:103404306|mdm:103451194|mdm:103443741|mdm:103433018|mdm:103439064|mdm:103404486|mdm:103455662|mdm:103416906|	| | | | | | | | | | | | | | | | | |	103419436|103450376|103451980|103444277|103439907|103404306|103454409|103450376|103439065|103411425|103404306|103451194|103443741|103433018|103439064|103404486|103455662|103416906|	-|-|-|-|-|-|-|-|-|-|-|-|-|-|-|-|-|-|	http://www.genome.jp/kegg-bin/show_pathway?mdm00052/mdm:103433018%09red/mdm:103411425%09red/mdm:103443741%09red/mdm:103404306%09red/mdm:103454409%09red/mdm:103451194%09red/mdm:103404486%09red/mdm:103450376%09red/mdm:103455662%09red/mdm:103451980%09red/mdm:103439065%09red/mdm:103439064%09red/mdm:103419436%09red/mdm:103416906%09red/mdm:103444277%09red/mdm:103439907%09red
Sulfur relay system	KEGG PATHWAY	mdm04122	7	20	0.003110873	0.021614739	MD02G1319400_novel04|MD05G1228700|MD10G1208500|MD05G1228600|MD10G1208500_novel01|Novelgene3877_novel01|MD02G1193700	mdm:103413548|mdm:103427942|mdm:103445864|mdm:103419846|mdm:103445864|mdm:103405440|mdm:103405440|	| | | | | | |	103413548|103427942|103445864|103419846|103445864|103405440|103405440|	-|-|-|-|-|-|-|	http://www.genome.jp/kegg-bin/show_pathway?mdm04122/mdm:103445864%09red/mdm:103413548%09red/mdm:103427942%09red/mdm:103405440%09red/mdm:103419846%09red
Amino sugar and nucleotide sugar metabolism	KEGG PATHWAY	mdm00520	32	224	0.003242211	0.021614739	MD08G1027900|MD15G1037300|MD07G1190100|MD12G1240900_novel05|MD12G1240900_novel02|MD05G1263800_novel03|MD09G1137100_novel02|MD17G1140800_novel02|MD02G1011100|MD12G1263800|MD15G1103100|MD05G1263800|MD05G1063400_novel02|MD13G1274600_novel02|MD13G1274600_novel01|MD00G1171900|MD10G1241500_novel02|MD15G1247100_novel02|MD13G1064400_novel01|MD06G1108600|MD09G1154700_novel01|MD14G1187500|MD15G1247100|MD04…	mdm:103450465|mdm:103441854|mdm:103434574|mdm:103430505|mdm:103430505|mdm:103446079|mdm:103441448|mdm:103405184|mdm:103400019|mdm:103430524|mdm:103456069|mdm:103446079|mdm:103448413|mdm:103425033|mdm:103425033|mdm:103404492|mdm:103446079|mdm:103436130|mdm:103451773|mdm:103404486|mdm:103443206|mdm:103455258|mdm:103436130|mdm:103433018|mdm:103425033|mdm:103429252|mdm:103439907|mdm:103443741|mdm:103…	| | | | | | | | | | | | | | | | | | | | | | | | | | | | | | | |	103450465|103441854|103434574|103430505|103430505|103446079|103441448|103405184|103400019|103430524|103456069|103446079|103448413|103425033|103425033|103404492|103446079|103436130|103451773|103404486|103443206|103455258|103436130|103433018|103425033|103429252|103439907|103443741|103445708|103410588|103404258|103433494|	-|-|-|-|-|-|-|-|-|-|-|-|-|-|-|-|-|-|-|-|-|-|-|-|-|-|-|-|-|-|-|-|	http://www.genome.jp/kegg-bin/show_pathway?mdm00520/mdm:103441448%09red/mdm:103404492%09red/mdm:103455258%09red/mdm:103429252%09red/mdm:103451773%09red/mdm:103400019%09red/mdm:103443741%09red/mdm:103425033%09red/mdm:103436130%09red/mdm:103433018%09red/mdm:103448413%09red/mdm:103410588%09red/mdm:103434574%09red/mdm:103443206%09red/mdm:103439907%09red/mdm:103446079%09red/mdm:103433494%09red/mdm:103…
alpha-Linolenic acid metabolism	KEGG PATHWAY	mdm00592	19	110	0.003603722	0.022760347	MD10G1014500|MD10G1167800_novel01|MD12G1169900|MD02G1043200|MD01G1026400_novel01|MD15G1023600|MD11G1023100_novel03|MD02G1317800|MD05G1157000|MD10G1071200|MD17G1100800|MD07G1004600|MD09G1071400|MD07G1004500|MD13G1114000|MD15G1003500|MD15G1402800|MD05G1179800_novel02|MD04G1155700_novel04	mdm:103432769|mdm:103412230|mdm:103408450|mdm:103452503|mdm:103433701|mdm:103450454|mdm:103422578|mdm:103418601|mdm:103428313|mdm:103440379|mdm:103427164|mdm:103438366|mdm:103427164|mdm:103438366|mdm:103452114|mdm:103450322|mdm:103445041|mdm:103435799|mdm:103408450|	| | | | | | | | | | | | | | | | | | |	103432769|103412230|103408450|103452503|103433701|103450454|103422578|103418601|103428313|103440379|103427164|103438366|103427164|103438366|103452114|103450322|103445041|103435799|103408450|	-|-|-|-|-|-|-|-|-|-|-|-|-|-|-|-|-|-|-|	http://www.genome.jp/kegg-bin/show_pathway?mdm00592/mdm:103445041%09red/mdm:103452503%09red/mdm:103452114%09red/mdm:103408450%09red/mdm:103450322%09red/mdm:103428313%09red/mdm:103427164%09red/mdm:103435799%09red/mdm:103433701%09red/mdm:103432769%09red/mdm:103438366%09red/mdm:103418601%09red/mdm:103412230%09red/mdm:103422578%09red/mdm:103440379%09red/mdm:103450454%09red
Glycosaminoglycan degradation	KEGG PATHWAY	mdm00531	7	21	0.003882448	0.02329469	MD15G1206800|MD02G1019000|MD07G1190100|MD04G1200000|MD05G1122500|MD01G1120700|MD02G1079200_novel11	mdm:103450376|mdm:103447604|mdm:103434574|mdm:103433911|mdm:103440802|mdm:103433494|mdm:103450376|	| | | | | | |	103450376|103447604|103434574|103433911|103440802|103433494|103450376|	-|-|-|-|-|-|-|	http://www.genome.jp/kegg-bin/show_pathway?mdm00531/mdm:103433494%09red/mdm:103450376%09red/mdm:103447604%09red/mdm:103434574%09red/mdm:103440802%09red/mdm:103433911%09red
Plant-pathogen interaction	KEGG PATHWAY	mdm04626	39	299	0.005144198	0.028264141	MD06G1024300|MD04G1038500_novel02|MD01G1071300|MD15G1007200|MD03G1057400|MD13G1184700|MD09G1262900_novel03|MD11G1059400|MD13G1134500|MD05G1140300|MD14G1116100|MD04G1038500_novel03|MD07G1291200|MD06G1186000|MD12G1072600|MD13G1134500_novel02|MD14G1192200|MD13G1151300|MD06G1024500|MD07G1279200|MD13G1184700_novel01|MD13G1184700_novel02|MD05G1172400|MD07G1259600|MD07G1236200|MD14G1188700|MD07G1235900|…	mdm:103436839|mdm:103435449|mdm:103407953|mdm:103450350|mdm:103407650|mdm:103455622|mdm:103444188|mdm:103447297|mdm:103441525|mdm:103440928|mdm:103428835|mdm:103435449|mdm:103420792|mdm:103437787|mdm:103449720|mdm:103441525|mdm:103437787|mdm:103452671|mdm:103409441|mdm:103439807|mdm:103455623|mdm:103455622|mdm:103435847|mdm:103439674|mdm:103436045|mdm:103455264|mdm:103436045|mdm:103405382|mdm:103…	| | | | | | | | | | | | | | | | | | | | | | | | | | | | | | | | | | | | | | |	103436839|103435449|103407953|103450350|103407650|103455622|103444188|103447297|103441525|103440928|103428835|103435449|103420792|103437787|103449720|103441525|103437787|103452671|103409441|103439807|103455623|103455622|103435847|103439674|103436045|103455264|103436045|103405382|103444117|103402122|103442976|103443876|103415247|103436384|103436500|103431251|103439883|103436384|103403202|	-|-|-|-|-|-|-|-|-|-|-|-|-|-|-|-|-|-|-|-|-|-|-|-|-|-|-|-|-|-|-|-|-|-|-|-|-|-|-|	http://www.genome.jp/kegg-bin/show_pathway?mdm04626/mdm:103431251%09red/mdm:103437787%09red/mdm:103436839%09red/mdm:103441525%09red/mdm:103407953%09red/mdm:103443876%09red/mdm:103442976%09red/mdm:103435847%09red/mdm:103449720%09red/mdm:103436500%09red/mdm:103455623%09red/mdm:103455622%09red/mdm:103444117%09red/mdm:103415247%09red/mdm:103428835%09red/mdm:103407650%09red/mdm:103409441%09red/mdm:103…
Nitrogen metabolism	KEGG PATHWAY	mdm00910	13	65	0.005181759	0.028264141	MD10G1054100|MD17G1268700|MD00G1015600|MD08G1172400|MD07G1290500|MD13G1180400|MD00G1015700|MD09G1028900_novel01|MD16G1181300|MD13G1096700|MD05G1081500|MD15G1294800|MD12G1024600	mdm:103444995|mdm:103417448|mdm:103401494|mdm:103439424|mdm:103439880|mdm:103453050|mdm:103401494|mdm:103421471|mdm:103416800|mdm:103452006|mdm:103436487|mdm:103401494|mdm:103449532|	| | | | | | | | | | | | |	103444995|103417448|103401494|103439424|103439880|103453050|103401494|103421471|103416800|103452006|103436487|103401494|103449532|	-|-|-|-|-|-|-|-|-|-|-|-|-|	http://www.genome.jp/kegg-bin/show_pathway?mdm00910/mdm:103452006%09red/mdm:103417448%09red/mdm:103436487%09red/mdm:103439880%09red/mdm:103444995%09red/mdm:103421471%09red/mdm:103439424%09red/mdm:103453050%09red/mdm:103449532%09red/mdm:103416800%09red/mdm:103401494%09red
Taurine and hypotaurine metabolism	KEGG PATHWAY	mdm00430	7	23	0.005850217	0.030522872	MD14G1242700_novel01|MD06G1208200|MD14G1242700_novel07|MD14G1242700_novel23|MD09G1277000|MD06G1235500|MD14G1218600	mdm:103455676|mdm:103437942|mdm:103455676|mdm:103455676|mdm:103444239|mdm:103455676|mdm:103431210|	| | | | | | |	103455676|103437942|103455676|103455676|103444239|103455676|103431210|	-|-|-|-|-|-|-|	http://www.genome.jp/kegg-bin/show_pathway?mdm00430/mdm:103431210%09red/mdm:103455676%09red/mdm:103437942%09red/mdm:103444239%09red
Cysteine and methionine metabolism	KEGG PATHWAY	mdm00270	25	172	0.007046547	0.035232735	MD13G1052600|MD15G1096800|MD02G1119600_novel01|MD05G1228700|MD10G1208500|MD16G1057400|MD05G1228600|MD16G1091000_novel03|MD10G1208500_novel01|MD16G1057400_novel04|MD17G1070300|MD08G1117200|MD03G1234800_novel01|MD04G1218500|MD17G1106300|MD07G1135000_novel01|MD17G1051900|MD15G1233400_novel01|MD06G1193800_novel01|MD02G1119600|MD16G1199500|MD01G1065600|MD16G1010900|Novelgene2106_novel01|MD16G1091000_n…	mdm:103423769|mdm:103441177|mdm:103455681|mdm:103427942|mdm:103445864|mdm:103402795|mdm:103419846|mdm:103403001|mdm:103445864|mdm:103402795|mdm:103425910|mdm:103441177|mdm:103448720|mdm:103434138|mdm:103404960|mdm:103401891|mdm:103432045|mdm:103401004|mdm:103437822|mdm:103455681|mdm:103416852|mdm:103405317|mdm:103403474|mdm:103443415|mdm:103451952|	| | | | | | | | | | | | | | | | | | | | | | | | |	103423769|103441177|103455681|103427942|103445864|103402795|103419846|103403001|103445864|103402795|103425910|103441177|103448720|103434138|103404960|103401891|103432045|103401004|103437822|103455681|103416852|103405317|103403474|103443415|103451952|	-|-|-|-|-|-|-|-|-|-|-|-|-|-|-|-|-|-|-|-|-|-|-|-|-|	http://www.genome.jp/kegg-bin/show_pathway?mdm00270/mdm:103445864%09red/mdm:103455681%09red/mdm:103404960%09red/mdm:103425910%09red/mdm:103419846%09red/mdm:103401004%09red/mdm:103405317%09red/mdm:103403001%09red/mdm:103434138%09red/mdm:103416852%09red/mdm:103448720%09red/mdm:103427942%09red/mdm:103403474%09red/mdm:103441177%09red/mdm:103402795%09red/mdm:103437822%09red/mdm:103432045%09red/mdm:103…
Stilbenoid, diarylheptanoid and gingerol biosynthesis	KEGG PATHWAY	mdm00945	10	46	0.008250807	0.039603871	MD00G1221400|MD08G1243000|MD14G1222800|MD00G1221400_novel02|Novelgene2555_novel01|MD03G1281500|MD08G1242900|Novelgene2069_novel01|MD15G1436500|MD17G1224900	mdm:103447265|mdm:103428961|mdm:103455482|mdm:103447265|mdm:103437977|mdm:103432708|mdm:103441965|mdm:103455482|mdm:103441965|mdm:103417342|	| | | | | | | | | |	103447265|103428961|103455482|103447265|103437977|103432708|103441965|103455482|103441965|103417342|	-|-|-|-|-|-|-|-|-|-|	http://www.genome.jp/kegg-bin/show_pathway?mdm00945/mdm:103417342%09red/mdm:103455482%09red/mdm:103428961%09red/mdm:103432708%09red/mdm:103441965%09red/mdm:103447265%09red/mdm:103437977%09red
Porphyrin and chlorophyll metabolism	KEGG PATHWAY	mdm00860	15	90	0.011848413	0.054684982	MD00G1178300|MD11G1241700|MD11G1241700_novel03|MD17G1014800|MD15G1061700|MD03G1223800_novel02|MD15G1346700|MD15G1184100|MD11G1149200|MD08G1106500|MD03G1169100|MD09G1144600|MD08G1161600|MD03G1223800_novel01|MD03G1223800	mdm:103441948|mdm:103448652|mdm:103448652|mdm:103404531|mdm:103424647|mdm:103430380|mdm:103445227|mdm:103400502|mdm:103448044|mdm:103455996|mdm:103426911|mdm:103405128|mdm:103441578|mdm:103430380|mdm:103430380|	| | | | | | | | | | | | | | |	103441948|103448652|103448652|103404531|103424647|103430380|103445227|103400502|103448044|103455996|103426911|103405128|103441578|103430380|103430380|	-|-|-|-|-|-|-|-|-|-|-|-|-|-|-|	http://www.genome.jp/kegg-bin/show_pathway?mdm00860/mdm:103404531%09red/mdm:103424647%09red/mdm:103426911%09red/mdm:103430380%09red/mdm:103441578%09red/mdm:103448652%09red/mdm:103405128%09red/mdm:103455996%09red/mdm:103445227%09red/mdm:103400502%09red/mdm:103441948%09red/mdm:103448044%09red
Butanoate metabolism	KEGG PATHWAY	mdm00650	8	36	0.01555811	0.069147154	MD14G1242700_novel01|MD14G1242700_novel07|MD11G1251600_novel01|MD14G1242700_novel23|MD09G1277000|MD09G1139200_novel01|MD06G1235500|MD11G1183500_novel02	mdm:103455676|mdm:103455676|mdm:103413299|mdm:103455676|mdm:103444239|mdm:103441440|mdm:103455676|mdm:103448176|	| | | | | | | |	103455676|103455676|103413299|103455676|103444239|103441440|103455676|103448176|	-|-|-|-|-|-|-|-|	http://www.genome.jp/kegg-bin/show_pathway?mdm00650/mdm:103455676%09red/mdm:103448176%09red/mdm:103413299%09red/mdm:103441440%09red/mdm:103444239%09red
Glyoxylate and dicarboxylate metabolism	KEGG PATHWAY	mdm00630	17	112	0.01658435	0.071075788	MD13G1041800|MD17G1268700|MD06G1008700|MD00G1015600|MD06G1193800_novel01|MD17G1148900|MD13G1180400|MD00G1015700|MD16G1042700_novel04|MD04G1132900|MD16G1181300|MD13G1041900|MD09G1108800|MD09G1156400|MD16G1042700|MD15G1294800|MD09G1034400	mdm:103402699|mdm:103417448|mdm:103412104|mdm:103401494|mdm:103437822|mdm:103426032|mdm:103453050|mdm:103401494|mdm:103402699|mdm:103427588|mdm:103416800|mdm:103416457|mdm:103442605|mdm:103443220|mdm:103402699|mdm:103401494|mdm:103429023|	| | | | | | | | | | | | | | | | |	103402699|103417448|103412104|103401494|103437822|103426032|103453050|103401494|103402699|103427588|103416800|103416457|103442605|103443220|103402699|103401494|103429023|	-|-|-|-|-|-|-|-|-|-|-|-|-|-|-|-|-|	http://www.genome.jp/kegg-bin/show_pathway?mdm00630/mdm:103417448%09red/mdm:103427588%09red/mdm:103429023%09red/mdm:103412104%09red/mdm:103416457%09red/mdm:103402699%09red/mdm:103443220%09red/mdm:103416800%09red/mdm:103437822%09red/mdm:103442605%09red/mdm:103401494%09red/mdm:103426032%09red/mdm:103453050%09red
Carbon metabolism	KEGG PATHWAY	mdm01200	53	471	0.017221245	0.071260325	MD15G1263800|MD17G1019700_novel01|MD05G1348800|MD09G1034400|MD15G1096800|MD02G1119600_novel01|MD16G1042700_novel04|MD09G1234200|MD01G1046200_novel01|MD04G1096100|MD05G1107300|MD10G1240700|MD09G1064200|MD09G1108800|MD09G1013300|MD03G1242000_novel01|MD16G1083900|MD00G1015600|MD09G1110700|MD15G1263800_novel15|MD00G1015700|MD05G1363600|MD04G1132900|MD16G1126100|MD08G1117200|MD04G1218500|MD17G1180800|…	mdm:103401166|mdm:103442184|mdm:103419610|mdm:103429023|mdm:103441177|mdm:103455681|mdm:103402699|mdm:103444101|mdm:103417932|mdm:103433221|mdm:103436310|mdm:103446073|mdm:103442406|mdm:103442605|mdm:103442148|mdm:103431561|mdm:103402966|mdm:103401494|mdm:103404831|mdm:103401166|mdm:103401494|mdm:103439065|mdm:103427588|mdm:103403207|mdm:103441177|mdm:103434138|mdm:103439064|mdm:103416457|mdm:103…	| | | | | | | | | | | | | | | | | | | | | | | | | | | | | | | | | | | | | | | | | | | | | | | | | | | | |	103401166|103442184|103419610|103429023|103441177|103455681|103402699|103444101|103417932|103433221|103436310|103446073|103442406|103442605|103442148|103431561|103402966|103401494|103404831|103401166|103401494|103439065|103427588|103403207|103441177|103434138|103439064|103416457|103403121|103402699|103403121|103401004|103437822|103447988|103453644|103401538|103455681|103411137|103401494|103442231…	-|-|-|-|-|-|-|-|-|-|-|-|-|-|-|-|-|-|-|-|-|-|-|-|-|-|-|-|-|-|-|-|-|-|-|-|-|-|-|-|-|-|-|-|-|-|-|-|-|-|-|-|-|	http://www.genome.jp/kegg-bin/show_pathway?mdm01200/mdm:103447988%09red/mdm:103402966%09red/mdm:103442406%09red/mdm:103434138%09red/mdm:103439064%09red/mdm:103428997%09red/mdm:103417932%09red/mdm:103436310%09red/mdm:103416457%09red/mdm:103443741%09red/mdm:103442605%09red/mdm:103441177%09red/mdm:103431561%09red/mdm:103405317%09red/mdm:103442231%09red/mdm:103444241%09red/mdm:103442184%09red/mdm:103…
Biosynthesis of unsaturated fatty acids	KEGG PATHWAY	mdm01040	14	87	0.018783246	0.075132983	Novelgene1971_novel01|MD12G1057600_novel03|Novelgene3236_novel01|MD12G1057600|MD11G1072500|MD01G1026400_novel01|MD02G1261000|MD10G1167800_novel01|MD13G1112000|Novelgene0648_novel05|MD11G1072300|MD12G1168600|MD04G1155700_novel04|MD12G1169900	mdm:103454260|mdm:103443127|mdm:103408877|mdm:103443127|mdm:103412939|mdm:103433701|mdm:103408877|mdm:103412230|mdm:103452100|mdm:103443127|mdm:103447381|mdm:103430794|mdm:103408450|mdm:103408450|	| | | | | | | | | | | | | |	103454260|103443127|103408877|103443127|103412939|103433701|103408877|103412230|103452100|103443127|103447381|103430794|103408450|103408450|	-|-|-|-|-|-|-|-|-|-|-|-|-|-|	http://www.genome.jp/kegg-bin/show_pathway?mdm01040/mdm:103447381%09red/mdm:103452100%09red/mdm:103408450%09red/mdm:103412939%09red/mdm:103433701%09red/mdm:103443127%09red/mdm:103412230%09red/mdm:103454260%09red/mdm:103430794%09red/mdm:103408877%09red
Starch and sucrose metabolism	KEGG PATHWAY	mdm00500	45	392	0.020037328	0.07756385	MD08G1027900|MD01G1218000|MD17G1154500|MD03G1161800|MD10G1063800|MD05G1167500|MD09G1052000|MD11G1199800|MD08G1006000|MD11G1199700|MD06G1112400|MD11G1307000_novel20|MD05G1081200|MD05G1063400_novel02|MD04G1030100|MD13G1274600_novel02|MD13G1274600_novel01|MD09G1234800|MD00G1171900|MD06G1229100|MD06G1043900|MD13G1064400_novel01|MD06G1044100|MD11G1082200_novel13|MD11G1307200|MD11G1178000|MD16G1231500_…	mdm:103450465|mdm:103443655|mdm:103403339|mdm:103418926|mdm:103453816|mdm:103447449|mdm:103429037|mdm:103430089|mdm:103440221|mdm:103430089|mdm:103400673|mdm:103449164|mdm:103436492|mdm:103448413|mdm:103448633|mdm:103425033|mdm:103425033|mdm:103444060|mdm:103404492|mdm:103438060|mdm:103437033|mdm:103451773|mdm:103437033|mdm:103447449|mdm:103423120|mdm:103448135|mdm:103405347|mdm:103453523|mdm:103…	| | | | | | | | | | | | | | | | | | | | | | | | | | | | | | | | | | | | | | | | | | | | |	103450465|103443655|103403339|103418926|103453816|103447449|103429037|103430089|103440221|103430089|103400673|103449164|103436492|103448413|103448633|103425033|103425033|103444060|103404492|103438060|103437033|103451773|103437033|103447449|103423120|103448135|103405347|103453523|103429037|103400887|103404446|103425033|103410907|103429252|103438774|103411620|103431906|103424236|103443741|103439907…	-|-|-|-|-|-|-|-|-|-|-|-|-|-|-|-|-|-|-|-|-|-|-|-|-|-|-|-|-|-|-|-|-|-|-|-|-|-|-|-|-|-|-|-|-|	http://www.genome.jp/kegg-bin/show_pathway?mdm00500/mdm:103423120%09red/mdm:103443741%09red/mdm:103404492%09red/mdm:103429252%09red/mdm:103411620%09red/mdm:103440221%09red/mdm:103451773%09red/mdm:103448633%09red/mdm:103424908%09red/mdm:103425033%09red/mdm:103448413%09red/mdm:103429037%09red/mdm:103430089%09red/mdm:103451194%09red/mdm:103453816%09red/mdm:103447449%09red/mdm:103405347%09red/mdm:103…
Nicotinate and nicotinamide metabolism	KEGG PATHWAY	mdm00760	7	31	0.021482261	0.078435135	MD00G1107300|MD14G1170100_novel05|MD06G1164800|MD09G1032700|MD14G1170100|MD17G1034300_novel16|MD02G1035600	mdm:103400448|mdm:103431122|mdm:103428277|mdm:103411161|mdm:103431122|mdm:103404573|mdm:103448292|	| | | | | | |	103400448|103431122|103428277|103411161|103431122|103404573|103448292|	-|-|-|-|-|-|-|	http://www.genome.jp/kegg-bin/show_pathway?mdm00760/mdm:103431122%09red/mdm:103411161%09red/mdm:103448292%09red/mdm:103404573%09red/mdm:103428277%09red/mdm:103400448%09red
Glutathione metabolism	KEGG PATHWAY	mdm00480	24	182	0.021569662	0.078435135	MD10G1196800_novel01|MD02G1007600|MD16G1091000_novel03|MD16G1091000_novel02|MD17G1270700|MD05G1210600|MD16G1081100|MD04G1111400|MD04G1111700|MD05G1210200|MD10G1196900|MD01G1115000|MD05G1211000|MD12G1149900_novel03|MD13G1182000|MD09G1029200|MD06G1081300|MD09G1017200_novel01|MD09G1017200_novel08|MD05G1210000|MD10G1197100|MD05G1210100|MD10G1172300|MD16G1123600	mdm:103445382|mdm:103447010|mdm:103403001|mdm:103451952|mdm:103444241|mdm:103424010|mdm:103451886|mdm:103419315|mdm:103408400|mdm:103414617|mdm:103445382|mdm:103433281|mdm:103452956|mdm:103413789|mdm:103453059|mdm:103442231|mdm:103454744|mdm:103428997|mdm:103428997|mdm:103435649|mdm:103445382|mdm:103424011|mdm:103445446|mdm:103403189|	| | | | | | | | | | | | | | | | | | | | | | | |	103445382|103447010|103403001|103451952|103444241|103424010|103451886|103419315|103408400|103414617|103445382|103433281|103452956|103413789|103453059|103442231|103454744|103428997|103428997|103435649|103445382|103424011|103445446|103403189|	-|-|-|-|-|-|-|-|-|-|-|-|-|-|-|-|-|-|-|-|-|-|-|-|	http://www.genome.jp/kegg-bin/show_pathway?mdm00480/mdm:103453059%09red/mdm:103433281%09red/mdm:103435649%09red/mdm:103428997%09red/mdm:103447010%09red/mdm:103424010%09red/mdm:103403001%09red/mdm:103452956%09red/mdm:103451952%09red/mdm:103424011%09red/mdm:103419315%09red/mdm:103454744%09red/mdm:103403189%09red/mdm:103442231%09red/mdm:103445446%09red/mdm:103408400%09red/mdm:103444241%09red/mdm:103…
Phagosome	KEGG PATHWAY	mdm04145	21	155	0.023843979	0.084155222	MD10G1077700|MD15G1398700|MD04G1045300|MD17G1004400|MD08G1012800_novel01|MD15G1398600_novel03|MD04G1247000|MD10G1038200|MD14G1103900|MD10G1095000|MD07G1270800|MD09G1173300|MD08G1012800|MD08G1210600|MD09G1001200|MD08G1010300|MD05G1036100|MD11G1005100|MD17G1193300|MD09G1177400_novel01|MD01G1238500	mdm:103454250|mdm:103410967|mdm:103432753|mdm:103425759|mdm:103440256|mdm:103436316|mdm:103434283|mdm:103424899|mdm:103415092|mdm:103421031|mdm:103439762|mdm:103443630|mdm:103440256|mdm:103410967|mdm:103425759|mdm:103410421|mdm:103411684|mdm:103412642|mdm:103405467|mdm:103443666|mdm:103406616|	| | | | | | | | | | | | | | | | | | | | |	103454250|103410967|103432753|103425759|103440256|103436316|103434283|103424899|103415092|103421031|103439762|103443630|103440256|103410967|103425759|103410421|103411684|103412642|103405467|103443666|103406616|	-|-|-|-|-|-|-|-|-|-|-|-|-|-|-|-|-|-|-|-|-|	http://www.genome.jp/kegg-bin/show_pathway?mdm04145/mdm:103406616%09red/mdm:103439762%09red/mdm:103405467%09red/mdm:103421031%09red/mdm:103415092%09red/mdm:103454250%09red/mdm:103412642%09red/mdm:103410421%09red/mdm:103434283%09red/mdm:103424899%09red/mdm:103440256%09red/mdm:103436316%09red/mdm:103432753%09red/mdm:103410967%09red/mdm:103443666%09red/mdm:103425759%09red/mdm:103443630%09red/mdm:103…
Fatty acid degradation	KEGG PATHWAY	mdm00071	13	82	0.025289727	0.086707636	MD12G1169900|MD02G1043200|MD01G1026400_novel01|MD10G1167800_novel01|MD10G1014500|MD08G1163100_novel01|MD09G1129700_novel15|MD13G1090600|MD09G1129700_novel09|MD05G1179800_novel02|MD15G1137200|MD04G1155700_novel04|MD10G1014200	mdm:103408450|mdm:103452503|mdm:103433701|mdm:103412230|mdm:103432769|mdm:103450636|mdm:103405061|mdm:103451955|mdm:103443015|mdm:103435799|mdm:103431350|mdm:103408450|mdm:103428551|	| | | | | | | | | | | | |	103408450|103452503|103433701|103412230|103432769|103450636|103405061|103451955|103443015|103435799|103431350|103408450|103428551|	-|-|-|-|-|-|-|-|-|-|-|-|-|	http://www.genome.jp/kegg-bin/show_pathway?mdm00071/mdm:103451955%09red/mdm:103428551%09red/mdm:103450636%09red/mdm:103452503%09red/mdm:103408450%09red/mdm:103435799%09red/mdm:103433701%09red/mdm:103432769%09red/mdm:103431350%09red/mdm:103443015%09red/mdm:103412230%09red/mdm:103405061%09red
Carotenoid biosynthesis	KEGG PATHWAY	mdm00906	11	65	0.026144606	0.087148686	MD09G1146800|MD07G1278900|MD17G1133400|MD00G1049000_novel01|MD05G1081400|MD05G1081400_novel09|MD02G1083500|MD03G1088100|MD09G1146800_novel05|MD01G1208300|MD16G1090700	mdm:103443160|mdm:103406562|mdm:103443160|mdm:103454566|mdm:103436490|mdm:103436490|mdm:103450601|mdm:103420642|mdm:103443160|mdm:103406562|mdm:103403002|	| | | | | | | | | | |	103443160|103406562|103443160|103454566|103436490|103436490|103450601|103420642|103443160|103406562|103403002|	-|-|-|-|-|-|-|-|-|-|-|	http://www.genome.jp/kegg-bin/show_pathway?mdm00906/mdm:103420642%09red/mdm:103443160%09red/mdm:103403002%09red/mdm:103436490%09red/mdm:103454566%09red/mdm:103406562%09red/mdm:103450601%09red
Isoquinoline alkaloid biosynthesis	KEGG PATHWAY	mdm00950	6	28	0.038960472	0.126358289	MD02G1257400|MD15G1096800|MD08G1117200|MD13G1102300_novel01|MD03G1234800_novel01|MD10G1175100	mdm:103407292|mdm:103441177|mdm:103441177|mdm:103452038|mdm:103448720|mdm:103422211|	| | | | | |	103407292|103441177|103441177|103452038|103448720|103422211|	-|-|-|-|-|-|	http://www.genome.jp/kegg-bin/show_pathway?mdm00950/mdm:103448720%09red/mdm:103441177%09red/mdm:103452038%09red/mdm:103422211%09red/mdm:103407292%09red
Steroid biosynthesis	KEGG PATHWAY	mdm00100	10	63	0.045778002	0.14456211	MD05G1112000|MD06G1143700|MD07G1018200_novel01|MD17G1247400|MD13G1133800|MD16G1141900|MD09G1164900|MD08G1007400|MD13G1232100_novel07|MD07G1018200	mdm:103445174|mdm:103455012|mdm:103438422|mdm:103401753|mdm:103452509|mdm:103433156|mdm:103443342|mdm:103440228|mdm:103453651|mdm:103438422|	| | | | | | | | | |	103445174|103455012|103438422|103401753|103452509|103433156|103443342|103440228|103453651|103438422|	-|-|-|-|-|-|-|-|-|-|	http://www.genome.jp/kegg-bin/show_pathway?mdm00100/mdm:103452509%09red/mdm:103401753%09red/mdm:103438422%09red/mdm:103443342%09red/mdm:103440228%09red/mdm:103453651%09red/mdm:103455012%09red/mdm:103445174%09red/mdm:103433156%09red
Tyrosine metabolism	KEGG PATHWAY	mdm00350	10	64	0.049515912	0.149197139	MD02G1257400|MD15G1096800|MD10G1014500|MD05G1272000|MD08G1117200|MD13G1102300_novel01|MD03G1234800_novel01|MD10G1175100|MD05G1179800_novel02|MD10G1014200	mdm:103407292|mdm:103441177|mdm:103432769|mdm:103403735|mdm:103441177|mdm:103452038|mdm:103448720|mdm:103422211|mdm:103435799|mdm:103428551|	| | | | | | | | | |	103407292|103441177|103432769|103403735|103441177|103452038|103448720|103422211|103435799|103428551|	-|-|-|-|-|-|-|-|-|-|	http://www.genome.jp/kegg-bin/show_pathway?mdm00350/mdm:103448720%09red/mdm:103428551%09red/mdm:103452038%09red/mdm:103403735%09red/mdm:103435799%09red/mdm:103432769%09red/mdm:103422211%09red/mdm:103441177%09red/mdm:103407292%09red
Limonene and pinene degradation	KEGG PATHWAY	mdm00903	6	30	0.04973238	0.149197139	MD14G1222800|MD15G1137200|Novelgene2555_novel01|MD03G1281500|MD13G1090600|Novelgene2069_novel01	mdm:103455482|mdm:103431350|mdm:103437977|mdm:103432708|mdm:103451955|mdm:103455482|	| | | | | |	103455482|103431350|103437977|103432708|103451955|103455482|	-|-|-|-|-|-|	http://www.genome.jp/kegg-bin/show_pathway?mdm00903/mdm:103451955%09red/mdm:103455482%09red/mdm:103437977%09red/mdm:103431350%09red/mdm:103432708%09red
Fatty acid metabolism	KEGG PATHWAY	mdm01212	20	167	0.069929209	0.204670854	Novelgene1971_novel01|MD12G1057600_novel03|Novelgene3236_novel01|MD12G1057600|MD11G1072500|MD02G1043200|MD01G1026400_novel01|MD02G1261000|MD10G1167800_novel01|MD13G1112000|Novelgene0648_novel05|MD09G1064200|MD11G1072300|MD08G1163100_novel01|MD09G1129700_novel15|MD12G1168600|MD15G1330100|MD09G1129700_novel09|MD04G1155700_novel04|MD12G1169900	mdm:103454260|mdm:103443127|mdm:103408877|mdm:103443127|mdm:103412939|mdm:103452503|mdm:103433701|mdm:103408877|mdm:103412230|mdm:103452100|mdm:103443127|mdm:103442406|mdm:103447381|mdm:103450636|mdm:103405061|mdm:103430794|mdm:103453644|mdm:103443015|mdm:103408450|mdm:103408450|	| | | | | | | | | | | | | | | | | | | |	103454260|103443127|103408877|103443127|103412939|103452503|103433701|103408877|103412230|103452100|103443127|103442406|103447381|103450636|103405061|103430794|103453644|103443015|103408450|103408450|	-|-|-|-|-|-|-|-|-|-|-|-|-|-|-|-|-|-|-|-|	http://www.genome.jp/kegg-bin/show_pathway?mdm01212/mdm:103412230%09red/mdm:103447381%09red/mdm:103453644%09red/mdm:103450636%09red/mdm:103452503%09red/mdm:103442406%09red/mdm:103408450%09red/mdm:103412939%09red/mdm:103452100%09red/mdm:103433701%09red/mdm:103443127%09red/mdm:103443015%09red/mdm:103454260%09red/mdm:103405061%09red/mdm:103430794%09red/mdm:103408877%09red
Diterpenoid biosynthesis	KEGG PATHWAY	mdm00904	8	51	0.072889066	0.208254473	MD10G1194100|MD05G1207000|MD10G1194100_novel03|MD17G1080400|MD11G1208700_novel01|MD10G1216200|MD11G1208700|MD10G1262000	mdm:103445723|mdm:103435672|mdm:103445723|mdm:103432127|mdm:103448353|mdm:103445924|mdm:103448995|mdm:103446186|	| | | | | | | |	103445723|103435672|103445723|103432127|103448353|103445924|103448995|103446186|	-|-|-|-|-|-|-|-|	http://www.genome.jp/kegg-bin/show_pathway?mdm00904/mdm:103435672%09red/mdm:103448353%09red/mdm:103446186%09red/mdm:103445924%09red/mdm:103445723%09red/mdm:103448995%09red/mdm:103432127%09red
ABC transporters	KEGG PATHWAY	mdm02010	7	43	0.078560814	0.21923948	MD09G1041500|MD09G1049400|MD04G1092800|MD17G1284300|MD15G1010300|MD10G1016500_novel01|MD11G1049800	mdm:103442303|mdm:103442343|mdm:103433112|mdm:103405966|mdm:103450365|mdm:103450009|mdm:103419512|	| | | | | | |	103442303|103442343|103433112|103405966|103450365|103450009|103419512|	-|-|-|-|-|-|-|	http://www.genome.jp/kegg-bin/show_pathway?mdm02010/mdm:103450009%09red/mdm:103433112%09red/mdm:103405966%09red/mdm:103450365%09red/mdm:103419512%09red/mdm:103442343%09red/mdm:103442303%09red
Glycolysis / Gluconeogenesis	KEGG PATHWAY	mdm00010	26	241	0.105102491	0.286643158	MD15G1137200|MD16G1126100|MD01G1046200_novel01|MD01G1157500_novel02|MD05G1107300|MD07G1143900|MD16G1083900|MD01G1157500|MD05G1363600|MD10G1014500|MD12G1018800_novel01|MD17G1180800|MD16G1111100_novel09|MD10G1014200|MD11G1158000_novel01|MD17G1023600|MD13G1090600|MD16G1111100_novel07|MD01G1192300_novel01|MD17G1183100|MD06G1100000|MD12G1195300_novel01|MD12G1195300_novel07|MD12G1018800|MD16G1010900|MD…	mdm:103431350|mdm:103403207|mdm:103417932|mdm:103417780|mdm:103436310|mdm:103412014|mdm:103402966|mdm:103417780|mdm:103439065|mdm:103432769|mdm:103449399|mdm:103439064|mdm:103403121|mdm:103428551|mdm:103447988|mdm:103404264|mdm:103451955|mdm:103403121|mdm:103439907|mdm:103443741|mdm:103454643|mdm:103443243|mdm:103443243|mdm:103449399|mdm:103403474|mdm:103435799|	| | | | | | | | | | | | | | | | | | | | | | | | | |	103431350|103403207|103417932|103417780|103436310|103412014|103402966|103417780|103439065|103432769|103449399|103439064|103403121|103428551|103447988|103404264|103451955|103403121|103439907|103443741|103454643|103443243|103443243|103449399|103403474|103435799|	-|-|-|-|-|-|-|-|-|-|-|-|-|-|-|-|-|-|-|-|-|-|-|-|-|-|	http://www.genome.jp/kegg-bin/show_pathway?mdm00010/mdm:103447988%09red/mdm:103402966%09red/mdm:103403474%09red/mdm:103403121%09red/mdm:103417932%09red/mdm:103436310%09red/mdm:103431350%09red/mdm:103443741%09red/mdm:103404264%09red/mdm:103417780%09red/mdm:103443243%09red/mdm:103432769%09red/mdm:103449399%09red/mdm:103439907%09red/mdm:103428551%09red/mdm:103439065%09red/mdm:103439064%09red/mdm:103…
Vitamin B6 metabolism	KEGG PATHWAY	mdm00750	4	21	0.113769869	0.303386317	MD11G1133800_novel02|Novelgene0728_novel04|Novelgene0728_novel02|MD12G1166700	mdm:103447873|mdm:103452951|mdm:103452951|mdm:103452951|	| | | |	103447873|103452951|103452951|103452951|	-|-|-|-|	http://www.genome.jp/kegg-bin/show_pathway?mdm00750/mdm:103452951%09red/mdm:103447873%09red
Ascorbate and aldarate metabolism	KEGG PATHWAY	mdm00053	10	77	0.116802887	0.304703183	MD14G1018700|MD13G1064400_novel01|MD12G1240900_novel02|MD15G1137200|MD05G1113100|MD11G1182500|MD17G1022300|MD12G1240900_novel05|MD15G1201000|MD13G1090600	mdm:103453944|mdm:103451773|mdm:103430505|mdm:103431350|mdm:103436244|mdm:103448151|mdm:103404258|mdm:103430505|mdm:103400740|mdm:103451955|	| | | | | | | | | |	103453944|103451773|103430505|103431350|103436244|103448151|103404258|103430505|103400740|103451955|	-|-|-|-|-|-|-|-|-|-|	http://www.genome.jp/kegg-bin/show_pathway?mdm00053/mdm:103451955%09red/mdm:103453944%09red/mdm:103436244%09red/mdm:103451773%09red/mdm:103430505%09red/mdm:103404258%09red/mdm:103431350%09red/mdm:103448151%09red/mdm:103400740%09red
Biosynthesis of amino acids	KEGG PATHWAY	mdm01230	47	481	0.128868004	0.329024692	MD12G1150700_novel04|MD15G1096800|MD02G1119600_novel01|MD11G1214000|MD04G1096100|MD05G1107300|MD05G1363600|MD09G1013300|MD09G1108800|MD10G1142800_novel01|MD12G1150700_novel01|MD07G1290500|MD16G1181300|MD02G1187100|MD12G1018800_novel01|MD04G1132900|MD13G1180400|MD08G1117200|MD03G1234800_novel01|MD04G1218500|MD17G1180800|MD16G1065700|MD16G1111100_novel09|Novelgene2289_novel01|MD17G1051900|MD16G1111…	mdm:103450277|mdm:103441177|mdm:103455681|mdm:103448480|mdm:103433221|mdm:103436310|mdm:103439065|mdm:103442148|mdm:103442605|mdm:103445495|mdm:103450277|mdm:103439880|mdm:103416800|mdm:103425873|mdm:103449399|mdm:103427588|mdm:103453050|mdm:103441177|mdm:103448720|mdm:103434138|mdm:103439064|mdm:103402853|mdm:103403121|mdm:103421012|mdm:103432045|mdm:103403121|mdm:103401004|mdm:103447988|mdm:103…	| | | | | | | | | | | | | | | | | | | | | | | | | | | | | | | | | | | | | | | | | | | | | | |	103450277|103441177|103455681|103448480|103433221|103436310|103439065|103442148|103442605|103445495|103450277|103439880|103416800|103425873|103449399|103427588|103453050|103441177|103448720|103434138|103439064|103402853|103403121|103421012|103432045|103403121|103401004|103447988|103455681|103403601|103444241|103442231|103417448|103435445|103455852|103403916|103405317|103443243|103443243|103410829…	-|-|-|-|-|-|-|-|-|-|-|-|-|-|-|-|-|-|-|-|-|-|-|-|-|-|-|-|-|-|-|-|-|-|-|-|-|-|-|-|-|-|-|-|-|-|-|	http://www.genome.jp/kegg-bin/show_pathway?mdm01230/mdm:103447988%09red/mdm:103444241%09red/mdm:103434138%09red/mdm:103403121%09red/mdm:103436310%09red/mdm:103453050%09red/mdm:103432045%09red/mdm:103442605%09red/mdm:103441177%09red/mdm:103455852%09red/mdm:103403601%09red/mdm:103405317%09red/mdm:103417448%09red/mdm:103442231%09red/mdm:103450277%09red/mdm:103439880%09red/mdm:103443243%09red/mdm:103…
Ubiquinone and other terpenoid-quinone biosynthesis	KEGG PATHWAY	mdm00130	8	60	0.136352219	0.331946397	MD00G1221400|MD14G1015100_novel09|MD10G1052500|MD16G1247200|MD00G1221400_novel02|MD07G1309000|MD03G1234800_novel01|MD13G1094000	mdm:103447265|mdm:103449390|mdm:103444873|mdm:103424079|mdm:103447265|mdm:103440010|mdm:103448720|mdm:103451983|	| | | | | | | |	103447265|103449390|103444873|103424079|103447265|103440010|103448720|103451983|	-|-|-|-|-|-|-|-|	http://www.genome.jp/kegg-bin/show_pathway?mdm00130/mdm:103448720%09red/mdm:103447265%09red/mdm:103451983%09red/mdm:103440010%09red/mdm:103424079%09red/mdm:103449390%09red/mdm:103444873%09red
Citrate cycle (TCA cycle)	KEGG PATHWAY	mdm00020	14	121	0.136868546	0.331946397	MD15G1263800|MD17G1019700_novel01|MD06G1193800_novel01|MD09G1110700|MD16G1126100|MD15G1263800_novel15|MD01G1046200_novel01|MD04G1096100|MD09G1019100|MD17G1270700|MD09G1108800|MD09G1156400|MD09G1029200|MD16G1083900	mdm:103401166|mdm:103442184|mdm:103437822|mdm:103404831|mdm:103403207|mdm:103401166|mdm:103417932|mdm:103433221|mdm:103411137|mdm:103444241|mdm:103442605|mdm:103443220|mdm:103442231|mdm:103402966|	| | | | | | | | | | | | | |	103401166|103442184|103437822|103404831|103403207|103401166|103417932|103433221|103411137|103444241|103442605|103443220|103442231|103402966|	-|-|-|-|-|-|-|-|-|-|-|-|-|-|	http://www.genome.jp/kegg-bin/show_pathway?mdm00020/mdm:103404831%09red/mdm:103401166%09red/mdm:103444241%09red/mdm:103442184%09red/mdm:103417932%09red/mdm:103442231%09red/mdm:103443220%09red/mdm:103402966%09red/mdm:103437822%09red/mdm:103442605%09red/mdm:103433221%09red/mdm:103411137%09red/mdm:103403207%09red
Propanoate metabolism	KEGG PATHWAY	mdm00640	6	41	0.138310999	0.331946397	MD15G1330100|MD09G1234200|MD15G1309700|MD05G1351700|MD09G1064200|MD16G1010900	mdm:103453644|mdm:103444101|mdm:103401538|mdm:103434476|mdm:103442406|mdm:103403474|	| | | | | |	103453644|103444101|103401538|103434476|103442406|103403474|	-|-|-|-|-|-|	http://www.genome.jp/kegg-bin/show_pathway?mdm00640/mdm:103444101%09red/mdm:103403474%09red/mdm:103442406%09red/mdm:103401538%09red/mdm:103453644%09red/mdm:103434476%09red
Degradation of aromatic compounds	KEGG PATHWAY	mdm01220	3	15	0.148630305	0.349718365	MD00G1221400|MD00G1221400_novel02|MD10G1014200	mdm:103447265|mdm:103447265|mdm:103428551|	| | |	103447265|103447265|103428551|	-|-|-|	http://www.genome.jp/kegg-bin/show_pathway?mdm01220/mdm:103428551%09red/mdm:103447265%09red
Carbon fixation in photosynthetic organisms	KEGG PATHWAY	mdm00710	15	136	0.163017981	0.37619534	MD13G1041800|MD06G1193800_novel01|MD15G1096800|MD09G1013300|MD16G1042700_novel04|MD01G1046200_novel01|MD12G1018800_novel01|MD08G1117200|MD16G1111100_novel09|MD10G1240700|MD12G1018800|MD13G1041900|MD03G1242000_novel01|MD16G1111100_novel07|MD16G1042700	mdm:103402699|mdm:103437822|mdm:103441177|mdm:103442148|mdm:103402699|mdm:103417932|mdm:103449399|mdm:103441177|mdm:103403121|mdm:103446073|mdm:103449399|mdm:103416457|mdm:103431561|mdm:103403121|mdm:103402699|	| | | | | | | | | | | | | | |	103402699|103437822|103441177|103442148|103402699|103417932|103449399|103441177|103403121|103446073|103449399|103416457|103431561|103403121|103402699|	-|-|-|-|-|-|-|-|-|-|-|-|-|-|-|	http://www.genome.jp/kegg-bin/show_pathway?mdm00710/mdm:103442148%09red/mdm:103437822%09red/mdm:103446073%09red/mdm:103403121%09red/mdm:103417932%09red/mdm:103416457%09red/mdm:103402699%09red/mdm:103449399%09red/mdm:103441177%09red/mdm:103431561%09red
Glycosphingolipid biosynthesis - globo series	KEGG PATHWAY	mdm00603	3	16	0.167208408	0.378585075	MD01G1120700|MD05G1317900|MD07G1190100	mdm:103433494|mdm:103434765|mdm:103434574|	| | |	103433494|103434765|103434574|	-|-|-|	http://www.genome.jp/kegg-bin/show_pathway?mdm00603/mdm:103433494%09red/mdm:103434765%09red/mdm:103434574%09red
Fatty acid elongation	KEGG PATHWAY	mdm00062	7	54	0.171796387	0.381769749	Novelgene3236_novel01|Novelgene2788_novel01|MD02G1261000|MD10G1075000|MD00G1025800_novel01|MD08G1046600|MD00G1026700	mdm:103408877|mdm:103448443|mdm:103408877|mdm:103440401|mdm:103448443|mdm:103440610|mdm:103452364|	| | | | | | |	103408877|103448443|103408877|103440401|103448443|103440610|103452364|	-|-|-|-|-|-|-|	http://www.genome.jp/kegg-bin/show_pathway?mdm00062/mdm:103440401%09red/mdm:103452364%09red/mdm:103440610%09red/mdm:103408877%09red/mdm:103448443%09red
Glycerolipid metabolism	KEGG PATHWAY	mdm00561	12	107	0.182688386	0.391475113	MD15G1084000|MD12G1161400|MD14G1209800|MD15G1137200|MD02G1107800|MD15G1213500_novel01|MD15G1210700|MD12G1066700|MD04G1116800|MD13G1090600|MD14G1241800|MD00G1083900_novel03	mdm:103455981|mdm:103450599|mdm:103455409|mdm:103431350|mdm:103454359|mdm:103450792|mdm:103400825|mdm:103454364|mdm:103408363|mdm:103451955|mdm:103455662|mdm:103446228|	| | | | | | | | | | | |	103455981|103450599|103455409|103431350|103454359|103450792|103400825|103454364|103408363|103451955|103455662|103446228|	-|-|-|-|-|-|-|-|-|-|-|-|	http://www.genome.jp/kegg-bin/show_pathway?mdm00561/mdm:103451955%09red/mdm:103454359%09red/mdm:103446228%09red/mdm:103400825%09red/mdm:103455662%09red/mdm:103455409%09red/mdm:103450599%09red/mdm:103454364%09red/mdm:103450792%09red/mdm:103455981%09red/mdm:103431350%09red/mdm:103408363%09red
Inositol phosphate metabolism	KEGG PATHWAY	mdm00562	12	107	0.182688386	0.391475113	MD09G1173300|MD01G1157500|MD01G1153000|MD05G1068200_novel01|MD09G1234200|MD15G1309700|MD01G1157500_novel02|MD15G1201000|MD06G1140600|MD08G1026900|MD01G1237400|Novelgene2777_novel01	mdm:103443630|mdm:103417780|mdm:103406415|mdm:103424996|mdm:103444101|mdm:103401538|mdm:103417780|mdm:103400740|mdm:103437527|mdm:103440309|mdm:103444921|mdm:103420816|	| | | | | | | | | | | |	103443630|103417780|103406415|103424996|103444101|103401538|103417780|103400740|103437527|103440309|103444921|103420816|	-|-|-|-|-|-|-|-|-|-|-|-|	http://www.genome.jp/kegg-bin/show_pathway?mdm00562/mdm:103417780%09red/mdm:103424996%09red/mdm:103444101%09red/mdm:103420816%09red/mdm:103437527%09red/mdm:103440309%09red/mdm:103406415%09red/mdm:103443630%09red/mdm:103401538%09red/mdm:103444921%09red/mdm:103400740%09red
Pentose and glucuronate interconversions	KEGG PATHWAY	mdm00040	19	184	0.189596111	0.399149707	MD09G1172600|MD08G1195600|MD13G1064400_novel01|MD01G1195300|MD14G1167100|MD04G1030100|MD11G1307200|MD16G1236000|MD17G1154500|MD15G1224900|MD17G1022300|MD15G1137200|MD06G1161400|MD01G1195100|MD01G1100600|MD13G1090600|MD09G1013300|MD12G1133200|MD14G1241800	mdm:103411620|mdm:103410907|mdm:103451773|mdm:103440095|mdm:103415187|mdm:103448633|mdm:103423120|mdm:103402329|mdm:103403339|mdm:103400887|mdm:103404258|mdm:103431350|mdm:103409687|mdm:103440075|mdm:103406254|mdm:103451955|mdm:103442148|mdm:103450189|mdm:103455662|	| | | | | | | | | | | | | | | | | | |	103411620|103410907|103451773|103440095|103415187|103448633|103423120|103402329|103403339|103400887|103404258|103431350|103409687|103440075|103406254|103451955|103442148|103450189|103455662|	-|-|-|-|-|-|-|-|-|-|-|-|-|-|-|-|-|-|-|	http://www.genome.jp/kegg-bin/show_pathway?mdm00040/mdm:103451955%09red/mdm:103423120%09red/mdm:103409687%09red/mdm:103450189%09red/mdm:103415187%09red/mdm:103442148%09red/mdm:103448633%09red/mdm:103406254%09red/mdm:103440075%09red/mdm:103403339%09red/mdm:103455662%09red/mdm:103451773%09red/mdm:103440095%09red/mdm:103404258%09red/mdm:103410907%09red/mdm:103431350%09red/mdm:103411620%09red/mdm:103…
Valine, leucine and isoleucine degradation	KEGG PATHWAY	mdm00280	10	88	0.20018069	0.414166945	MD15G1137200|MD05G1082300|MD09G1234200|MD10G1167800_novel01|MD15G1063100|MD15G1309700|MD11G1280500|MD13G1090600|MD05G1271700|MD11G1183500_novel02	mdm:103431350|mdm:103436482|mdm:103444101|mdm:103412230|mdm:103455852|mdm:103401538|mdm:103448970|mdm:103451955|mdm:103435630|mdm:103448176|	| | | | | | | | | |	103431350|103436482|103444101|103412230|103455852|103401538|103448970|103451955|103435630|103448176|	-|-|-|-|-|-|-|-|-|-|	http://www.genome.jp/kegg-bin/show_pathway?mdm00280/mdm:103451955%09red/mdm:103448970%09red/mdm:103436482%09red/mdm:103444101%09red/mdm:103435630%09red/mdm:103412230%09red/mdm:103401538%09red/mdm:103448176%09red/mdm:103455852%09red/mdm:103431350%09red
Ribosome biogenesis in eukaryotes	KEGG PATHWAY	mdm03008	17	166	0.214278427	0.435820528	MD09G1079700|MD09G1079700_novel03|MD14G1101800|MD17G1203900|MD08G1080300|MD10G1017600|MD05G1177400|MD14G1159900|MD11G1296600|MD11G1308900|MD15G1014000_novel04|MD15G1014000_novel02|MD16G1255900|MD10G1037500_novel01|MD12G1236200_novel02|MD04G1216600|MD15G1287900	mdm:103421541|mdm:103421541|mdm:103424400|mdm:103440701|mdm:103455880|mdm:103402181|mdm:103435821|mdm:103455020|mdm:103413389|mdm:103449179|mdm:103450393|mdm:103450393|mdm:103453862|mdm:103400367|mdm:103451007|mdm:103434134|mdm:103401406|	| | | | | | | | | | | | | | | | |	103421541|103421541|103424400|103440701|103455880|103402181|103435821|103455020|103413389|103449179|103450393|103450393|103453862|103400367|103451007|103434134|103401406|	-|-|-|-|-|-|-|-|-|-|-|-|-|-|-|-|-|	http://www.genome.jp/kegg-bin/show_pathway?mdm03008/mdm:103401406%09red/mdm:103455020%09red/mdm:103435821%09red/mdm:103400367%09red/mdm:103453862%09red/mdm:103434134%09red/mdm:103402181%09red/mdm:103421541%09red/mdm:103424400%09red/mdm:103451007%09red/mdm:103440701%09red/mdm:103449179%09red/mdm:103413389%09red/mdm:103455880%09red/mdm:103450393%09red
Other types of O-glycan biosynthesis	KEGG PATHWAY	mdm00514	2	10	0.226239991	0.451669341	MD09G1171900|MD17G1155100	mdm:103443616|mdm:103436268|	| |	103443616|103436268|	-|-|	http://www.genome.jp/kegg-bin/show_pathway?mdm00514/mdm:103436268%09red/mdm:103443616%09red
Histidine metabolism	KEGG PATHWAY	mdm00340	5	39	0.232886786	0.451669341	MD13G1090600|MD16G1193500|MD15G1137200|MD05G1021600|MD11G1214000	mdm:103451955|mdm:103403916|mdm:103431350|mdm:103402161|mdm:103448480|	| | | | |	103451955|103403916|103431350|103402161|103448480|	-|-|-|-|-|	http://www.genome.jp/kegg-bin/show_pathway?mdm00340/mdm:103451955%09red/mdm:103448480%09red/mdm:103403916%09red/mdm:103431350%09red/mdm:103402161%09red
Pentose phosphate pathway	KEGG PATHWAY	mdm00030	10	92	0.235550382	0.451669341	MD09G1017200_novel01|MD01G1192300_novel01|MD09G1017200_novel08|MD05G1363600|MD12G1018800_novel01|MD10G1240700|MD12G1018800|MD17G1180800|MD09G1013300|MD16G1123600	mdm:103428997|mdm:103439907|mdm:103428997|mdm:103439065|mdm:103449399|mdm:103446073|mdm:103449399|mdm:103439064|mdm:103442148|mdm:103403189|	| | | | | | | | | |	103428997|103439907|103428997|103439065|103449399|103446073|103449399|103439064|103442148|103403189|	-|-|-|-|-|-|-|-|-|-|	http://www.genome.jp/kegg-bin/show_pathway?mdm00030/mdm:103442148%09red/mdm:103439064%09red/mdm:103446073%09red/mdm:103428997%09red/mdm:103403189%09red/mdm:103439065%09red/mdm:103449399%09red/mdm:103439907%09red
2-Oxocarboxylic acid metabolism	KEGG PATHWAY	mdm01210	12	114	0.237126404	0.451669341	MD15G1096800|MD02G1187100|MD15G1063100|MD04G1096100|MD08G1117200|MD13G1222900|MD17G1270700|MD09G1108800|MD09G1156400|MD09G1029200|MD08G1134500|MD10G1142800_novel01	mdm:103441177|mdm:103425873|mdm:103455852|mdm:103433221|mdm:103441177|mdm:103403601|mdm:103444241|mdm:103442605|mdm:103443220|mdm:103442231|mdm:103410829|mdm:103445495|	| | | | | | | | | | | |	103441177|103425873|103455852|103433221|103441177|103403601|103444241|103442605|103443220|103442231|103410829|103445495|	-|-|-|-|-|-|-|-|-|-|-|-|	http://www.genome.jp/kegg-bin/show_pathway?mdm01210/mdm:103445495%09red/mdm:103442231%09red/mdm:103410829%09red/mdm:103443220%09red/mdm:103425873%09red/mdm:103444241%09red/mdm:103442605%09red/mdm:103441177%09red/mdm:103433221%09red/mdm:103455852%09red/mdm:103403601%09red
Terpenoid backbone biosynthesis	KEGG PATHWAY	mdm00900	11	104	0.245355358	0.456994268	MD00G1178300|MD15G1227900|MD05G1029700_novel01|MD10G1340100|MD03G1252200_novel02|MD02G1118000|MD10G1258500_novel06|MD10G1143400|MD03G1034900_novel01|MD02G1118000_novel02|MD11G1273800	mdm:103441948|mdm:103421562|mdm:103432740|mdm:103429742|mdm:103427372|mdm:103400423|mdm:103435019|mdm:103412133|mdm:103407600|mdm:103400423|mdm:103448906|	| | | | | | | | | | |	103441948|103421562|103432740|103429742|103427372|103400423|103435019|103412133|103407600|103400423|103448906|	-|-|-|-|-|-|-|-|-|-|-|	http://www.genome.jp/kegg-bin/show_pathway?mdm00900/mdm:103448906%09red/mdm:103441948%09red/mdm:103427372%09red/mdm:103435019%09red/mdm:103421562%09red/mdm:103412133%09red/mdm:103429742%09red/mdm:103400423%09red/mdm:103432740%09red/mdm:103407600%09red
Glycerophospholipid metabolism	KEGG PATHWAY	mdm00564	16	160	0.248958176	0.456994268	Novelgene3672_novel01|MD16G1057500_novel14|MD07G1182900|MD16G1057500_novel01|MD14G1209800|MD15G1084000|MD16G1057500_novel08|MD05G1247800|MD06G1140600|MD12G1066700|MD04G1116800|MD07G1043500_novel03|MD06G1226700|MD07G1043500_novel01|MD00G1083900_novel03|MD15G1175300	mdm:103455875|mdm:103402793|mdm:103446943|mdm:103402793|mdm:103455409|mdm:103455981|mdm:103402793|mdm:103435306|mdm:103437527|mdm:103454364|mdm:103408363|mdm:103455419|mdm:103428324|mdm:103455419|mdm:103446228|mdm:103400438|	| | | | | | | | | | | | | | | |	103455875|103402793|103446943|103402793|103455409|103455981|103402793|103435306|103437527|103454364|103408363|103455419|103428324|103455419|103446228|103400438|	-|-|-|-|-|-|-|-|-|-|-|-|-|-|-|-|	http://www.genome.jp/kegg-bin/show_pathway?mdm00564/mdm:103446943%09red/mdm:103455875%09red/mdm:103437527%09red/mdm:103435306%09red/mdm:103455409%09red/mdm:103446228%09red/mdm:103402793%09red/mdm:103454364%09red/mdm:103428324%09red/mdm:103455981%09red/mdm:103400438%09red/mdm:103455419%09red/mdm:103408363%09red
SNARE interactions in vesicular transport	KEGG PATHWAY	mdm04130	8	72	0.251346848	0.456994268	MD15G1380400|MD14G1040900|MD15G1126900|MD17G1004400|MD14G1004100|MD09G1001200|MD05G1201200|MD09G1177400_novel01	mdm:103401958|mdm:103454171|mdm:103415513|mdm:103425759|mdm:103453889|mdm:103425759|mdm:103424106|mdm:103443666|	| | | | | | | |	103401958|103454171|103415513|103425759|103453889|103425759|103424106|103443666|	-|-|-|-|-|-|-|-|	http://www.genome.jp/kegg-bin/show_pathway?mdm04130/mdm:103424106%09red/mdm:103453889%09red/mdm:103454171%09red/mdm:103415513%09red/mdm:103401958%09red/mdm:103443666%09red/mdm:103425759%09red
Spliceosome	KEGG PATHWAY	mdm03040	37	408	0.282750887	0.5064195	MD15G1065300_novel09|MD16G1090200_novel01|MD16G1059400_novel01|MD16G1091700|MD03G1287500_novel03|MD11G1035400|MD06G1166600|MD13G1135200|MD15G1265800_novel02|MD11G1259900_novel02|MD16G1001000|MD11G1310700_novel03|MD07G1290300|MD17G1277100|MD04G1125600|MD01G1117500|MD14G1172300|MD13G1089900|MD15G1264400|MD05G1122700|MD08G1126400_novel02|MD12G1223200_novel04|MD04G1208800_novel01|MD03G1134200|MD11G11…	mdm:103429221|mdm:103402999|mdm:103416488|mdm:103404818|mdm:103432664|mdm:103429844|mdm:103429292|mdm:103452513|mdm:103401181|mdm:103408033|mdm:103403406|mdm:103449270|mdm:103428556|mdm:103405060|mdm:103433399|mdm:103433644|mdm:103429292|mdm:103451950|mdm:103401169|mdm:103440800|mdm:103421173|mdm:103450958|mdm:103433976|mdm:103418888|mdm:103448000|mdm:103434397|mdm:103451950|mdm:103434172|mdm:103…	| | | | | | | | | | | | | | | | | | | | | | | | | | | | | | | | | | | | |	103429221|103402999|103416488|103404818|103432664|103429844|103429292|103452513|103401181|103408033|103403406|103449270|103428556|103405060|103433399|103433644|103429292|103451950|103401169|103440800|103421173|103450958|103433976|103418888|103448000|103434397|103451950|103434172|103434525|103439716|103405060|103449493|103451753|103429292|103433399|103404818|103453942|	-|-|-|-|-|-|-|-|-|-|-|-|-|-|-|-|-|-|-|-|-|-|-|-|-|-|-|-|-|-|-|-|-|-|-|-|-|	http://www.genome.jp/kegg-bin/show_pathway?mdm03040/mdm:103452513%09red/mdm:103433976%09red/mdm:103434172%09red/mdm:103439716%09red/mdm:103432664%09red/mdm:103405060%09red/mdm:103449270%09red/mdm:103448000%09red/mdm:103433399%09red/mdm:103408033%09red/mdm:103429292%09red/mdm:103402999%09red/mdm:103440800%09red/mdm:103404818%09red/mdm:103418888%09red/mdm:103451753%09red/mdm:103403406%09red/mdm:103…
Tropane, piperidine and pyridine alkaloid biosynthesis	KEGG PATHWAY	mdm00960	5	46	0.336426361	0.593693577	MD02G1257400|MD08G1117200|MD13G1102300_novel01|MD03G1234800_novel01|MD15G1096800	mdm:103407292|mdm:103441177|mdm:103452038|mdm:103448720|mdm:103441177|	| | | | |	103407292|103441177|103452038|103448720|103441177|	-|-|-|-|-|	http://www.genome.jp/kegg-bin/show_pathway?mdm00960/mdm:103448720%09red/mdm:103441177%09red/mdm:103452038%09red/mdm:103407292%09red
Lysine degradation	KEGG PATHWAY	mdm00310	6	59	0.362154658	0.629834188	MD02G1267300_novel01|MD15G1137200|MD09G1110700|MD15G1244100|MD15G1106400|MD13G1090600	mdm:103409193|mdm:103431350|mdm:103404831|mdm:103456183|mdm:103456087|mdm:103451955|	| | | | | |	103409193|103431350|103404831|103456183|103456087|103451955|	-|-|-|-|-|-|	http://www.genome.jp/kegg-bin/show_pathway?mdm00310/mdm:103451955%09red/mdm:103404831%09red/mdm:103431350%09red/mdm:103409193%09red/mdm:103456183%09red/mdm:103456087%09red
Zeatin biosynthesis	KEGG PATHWAY	mdm00908	3	26	0.373025386	0.63816142	MD09G1087700|MD08G1071200|MD03G1267900	mdm:103442522|mdm:103440905|mdm:103432442|	| | |	103442522|103440905|103432442|	-|-|-|	http://www.genome.jp/kegg-bin/show_pathway?mdm00908/mdm:103440905%09red/mdm:103432442%09red/mdm:103442522%09red
mRNA surveillance pathway	KEGG PATHWAY	mdm03015	23	260	0.37757884	0.63816142	MD17G1263100|MD15G1212200_novel01|MD14G1233200_novel13|MD07G1054700|MD13G1219200|MD05G1038100|MD04G1153600|MD10G1253900|MD05G1035900|MD14G1233200_novel01|MD03G1215400|MD15G1212200|MD14G1177400|MD16G1130800_novel05|MD16G1130800_novel02|MD15G1061300|MD05G1342300|MD16G1001000|MD15G1429300|MD12G1210900|MD05G1194000_novel03|MD15G1284600|MD00G1116100	mdm:103405849|mdm:103400879|mdm:103438054|mdm:103408978|mdm:103414747|mdm:103443911|mdm:103452952|mdm:103446121|mdm:103400361|mdm:103438054|mdm:103429539|mdm:103400879|mdm:103455205|mdm:103433128|mdm:103433128|mdm:103455837|mdm:103434603|mdm:103403406|mdm:103402533|mdm:103450891|mdm:103435725|mdm:103401381|mdm:103446392|	| | | | | | | | | | | | | | | | | | | | | | |	103405849|103400879|103438054|103408978|103414747|103443911|103452952|103446121|103400361|103438054|103429539|103400879|103455205|103433128|103433128|103455837|103434603|103403406|103402533|103450891|103435725|103401381|103446392|	-|-|-|-|-|-|-|-|-|-|-|-|-|-|-|-|-|-|-|-|-|-|-|	http://www.genome.jp/kegg-bin/show_pathway?mdm03015/mdm:103450891%09red/mdm:103405849%09red/mdm:103433128%09red/mdm:103400361%09red/mdm:103408978%09red/mdm:103455205%09red/mdm:103429539%09red/mdm:103403406%09red/mdm:103446121%09red/mdm:103452952%09red/mdm:103400879%09red/mdm:103401381%09red/mdm:103446392%09red/mdm:103434603%09red/mdm:103402533%09red/mdm:103435725%09red/mdm:103414747%09red/mdm:103…
Thiamine metabolism	KEGG PATHWAY	mdm00730	3	27	0.393921128	0.656535213	Novelgene3877_novel01|MD03G1285900|MD02G1193700	mdm:103405440|mdm:103432577|mdm:103405440|	| | |	103405440|103432577|103405440|	-|-|-|	http://www.genome.jp/kegg-bin/show_pathway?mdm00730/mdm:103405440%09red/mdm:103432577%09red
Fructose and mannose metabolism	KEGG PATHWAY	mdm00051	11	121	0.405343757	0.660497139	MD15G1247100|MD01G1195300|MD12G1018800_novel01|MD17G1183100|MD14G1187500|MD05G1363600|MD14G1241800|MD01G1195100|MD12G1018800|MD17G1180800|MD15G1247100_novel02	mdm:103436130|mdm:103440095|mdm:103449399|mdm:103443741|mdm:103455258|mdm:103439065|mdm:103455662|mdm:103440075|mdm:103449399|mdm:103439064|mdm:103436130|	| | | | | | | | | | |	103436130|103440095|103449399|103443741|103455258|103439065|103455662|103440075|103449399|103439064|103436130|	-|-|-|-|-|-|-|-|-|-|-|	http://www.genome.jp/kegg-bin/show_pathway?mdm00051/mdm:103440095%09red/mdm:103439065%09red/mdm:103455258%09red/mdm:103439064%09red/mdm:103440075%09red/mdm:103455662%09red/mdm:103443741%09red/mdm:103449399%09red/mdm:103436130%09red
Fatty acid biosynthesis	KEGG PATHWAY	mdm00061	7	74	0.407306569	0.660497139	MD02G1127500|MD09G1129700_novel15|MD15G1330100|MD13G1112000|MD08G1163100_novel01|MD09G1064200|MD09G1129700_novel09	mdm:103456108|mdm:103405061|mdm:103453644|mdm:103452100|mdm:103450636|mdm:103442406|mdm:103443015|	| | | | | | |	103456108|103405061|103453644|103452100|103450636|103442406|103443015|	-|-|-|-|-|-|-|	http://www.genome.jp/kegg-bin/show_pathway?mdm00061/mdm:103442406%09red/mdm:103456108%09red/mdm:103452100%09red/mdm:103450636%09red/mdm:103443015%09red/mdm:103405061%09red/mdm:103453644%09red
Protein export	KEGG PATHWAY	mdm03060	9	99	0.423247886	0.660915163	MD15G1424200|MD15G1151700_novel03|MD05G1204500|MD11G1192300|MD03G1174500_novel03|MD15G1151700|MD13G1110100|MD05G1287400|MD06G1113000	mdm:103402387|mdm:103415545|mdm:103445703|mdm:103407556|mdm:103431671|mdm:103415545|mdm:103452090|mdm:103448904|mdm:103400676|	| | | | | | | | |	103402387|103415545|103445703|103407556|103431671|103415545|103452090|103448904|103400676|	-|-|-|-|-|-|-|-|-|	http://www.genome.jp/kegg-bin/show_pathway?mdm03060/mdm:103448904%09red/mdm:103407556%09red/mdm:103402387%09red/mdm:103415545%09red/mdm:103431671%09red/mdm:103445703%09red/mdm:103400676%09red/mdm:103452090%09red
RNA degradation	KEGG PATHWAY	mdm03018	19	220	0.432385897	0.660915163	MD11G1212600_novel01|MD05G1035900|MD12G1053300_novel04|MD03G1226500|MD05G1049700|MD05G1137800|MD10G1056800|MD12G1203100|MD05G1194500|MD05G1363600|MD15G1368500|MD09G1137000_novel04|MD12G1011400|MD15G1014000_novel04|MD15G1014000_novel02|MD17G1180800|MD12G1236200_novel02|MD10G1056800_novel08|MD13G1003400	mdm:103407938|mdm:103400361|mdm:103413578|mdm:103430568|mdm:103436566|mdm:103453460|mdm:103429530|mdm:103450832|mdm:103435729|mdm:103439065|mdm:103426287|mdm:103441447|mdm:103449351|mdm:103450393|mdm:103450393|mdm:103439064|mdm:103451007|mdm:103429530|mdm:103451444|	| | | | | | | | | | | | | | | | | | |	103407938|103400361|103413578|103430568|103436566|103453460|103429530|103450832|103435729|103439065|103426287|103441447|103449351|103450393|103450393|103439064|103451007|103429530|103451444|	-|-|-|-|-|-|-|-|-|-|-|-|-|-|-|-|-|-|-|	http://www.genome.jp/kegg-bin/show_pathway?mdm03018/mdm:103429530%09red/mdm:103435729%09red/mdm:103453460%09red/mdm:103407938%09red/mdm:103400361%09red/mdm:103450832%09red/mdm:103441447%09red/mdm:103426287%09red/mdm:103451007%09red/mdm:103430568%09red/mdm:103436566%09red/mdm:103449351%09red/mdm:103439065%09red/mdm:103439064%09red/mdm:103413578%09red/mdm:103450393%09red/mdm:103451444%09red
Phenylalanine, tyrosine and tryptophan biosynthesis	KEGG PATHWAY	mdm00400	8	88	0.433462547	0.660915163	MD15G1096800|MD08G1117200|MD03G1234800_novel01|MD16G1065700|Novelgene0312_novel01|MD08G1057400|MD03G1208800|Novelgene2289_novel01	mdm:103441177|mdm:103441177|mdm:103448720|mdm:103402853|mdm:103424012|mdm:103421012|mdm:103429143|mdm:103421012|	| | | | | | | |	103441177|103441177|103448720|103402853|103424012|103421012|103429143|103421012|	-|-|-|-|-|-|-|-|	http://www.genome.jp/kegg-bin/show_pathway?mdm00400/mdm:103448720%09red/mdm:103421012%09red/mdm:103429143%09red/mdm:103424012%09red/mdm:103402853%09red/mdm:103441177%09red
Arachidonic acid metabolism	KEGG PATHWAY	mdm00590	3	29	0.435102482	0.660915163	MD01G1113900|MD06G1081300|MD12G1149900_novel03	mdm:103433303|mdm:103454744|mdm:103413789|	| | |	103433303|103454744|103413789|	-|-|-|	http://www.genome.jp/kegg-bin/show_pathway?mdm00590/mdm:103454744%09red/mdm:103433303%09red/mdm:103413789%09red
Folate biosynthesis	KEGG PATHWAY	mdm00790	3	29	0.435102482	0.660915163	MD11G1255500|MD15G1096500|MD02G1319400_novel04	mdm:103430141|mdm:103430141|mdm:103413548|	| | |	103430141|103430141|103413548|	-|-|-|	http://www.genome.jp/kegg-bin/show_pathway?mdm00790/mdm:103413548%09red/mdm:103430141%09red
Base excision repair	KEGG PATHWAY	mdm03410	6	66	0.457685722	0.678211917	MD05G1201000|MD11G1160700_novel13|MD10G1225100|MD10G1187800|MD16G1006100|MD10G1218500	mdm:103441354|mdm:103422885|mdm:103445971|mdm:103441354|mdm:103403419|mdm:103445940|	| | | | | |	103441354|103422885|103445971|103441354|103403419|103445940|	-|-|-|-|-|-|	http://www.genome.jp/kegg-bin/show_pathway?mdm03410/mdm:103422885%09red/mdm:103403419%09red/mdm:103445971%09red/mdm:103441354%09red/mdm:103445940%09red
Tryptophan metabolism	KEGG PATHWAY	mdm00380	5	54	0.457793044	0.678211917	MD13G1090600|MD06G1169600|MD06G1008700|MD15G1137200|MD14G1175000	mdm:103451955|mdm:103437690|mdm:103412104|mdm:103431350|mdm:103455193|	| | | | |	103451955|103437690|103412104|103431350|103455193|	-|-|-|-|-|	http://www.genome.jp/kegg-bin/show_pathway?mdm00380/mdm:103451955%09red/mdm:103431350%09red/mdm:103437690%09red/mdm:103455193%09red/mdm:103412104%09red
Endocytosis	KEGG PATHWAY	mdm04144	21	249	0.4661305	0.682142195	MD05G1324100_novel07|MD09G1288000|MD16G1093400|MD16G1239900|MD10G1077700|MD01G1102500|MD04G1125600|MD05G1324100|MD10G1038200|MD17G1193300|Novelgene0989_novel01|MD10G1275700|MD10G1286600|MD02G1263600_novel02|MD03G1194000_novel01|MD11G1264700|MD05G1036100|MD01G1126500|MD11G1070100|MD07G1037300_novel03|MD10G1301800	mdm:103434720|mdm:103426236|mdm:103403013|mdm:103433399|mdm:103454250|mdm:103427133|mdm:103433399|mdm:103434720|mdm:103424899|mdm:103405467|mdm:103448778|mdm:103446301|mdm:103446355|mdm:103418492|mdm:103422966|mdm:103448778|mdm:103411684|mdm:103434172|mdm:103418648|mdm:103438553|mdm:103434720|	| | | | | | | | | | | | | | | | | | | | |	103434720|103426236|103403013|103433399|103454250|103427133|103433399|103434720|103424899|103405467|103448778|103446301|103446355|103418492|103422966|103448778|103411684|103434172|103418648|103438553|103434720|	-|-|-|-|-|-|-|-|-|-|-|-|-|-|-|-|-|-|-|-|-|	http://www.genome.jp/kegg-bin/show_pathway?mdm04144/mdm:103424899%09red/mdm:103418648%09red/mdm:103405467%09red/mdm:103446301%09red/mdm:103434720%09red/mdm:103434172%09red/mdm:103433399%09red/mdm:103438553%09red/mdm:103403013%09red/mdm:103454250%09red/mdm:103426236%09red/mdm:103418492%09red/mdm:103427133%09red/mdm:103446355%09red/mdm:103448778%09red/mdm:103422966%09red/mdm:103411684%09red
Sphingolipid metabolism	KEGG PATHWAY	mdm00600	5	55	0.472643434	0.683339904	MD15G1206800|MD02G1287500|MD03G1109400|MD02G1079200_novel11|MD13G1072900	mdm:103450376|mdm:103411425|mdm:103455938|mdm:103450376|mdm:103451822|	| | | | |	103450376|103411425|103455938|103450376|103451822|	-|-|-|-|-|	http://www.genome.jp/kegg-bin/show_pathway?mdm00600/mdm:103450376%09red/mdm:103411425%09red/mdm:103455938%09red/mdm:103451822%09red
Phenylalanine metabolism	KEGG PATHWAY	mdm00360	17	205	0.502798466	0.718067636	MD17G1092400|MD00G1221400|MD02G1257400|MD05G1345800|MD15G1096800|MD03G1059200|MD08G1230700|MD04G1096200|MD00G1221400_novel02|MD11G1251600_novel01|MD08G1117200|MD13G1102300_novel01|MD01G1162100|MD12G1116700|MD17G1040100|MD03G1234800_novel01|MD07G1309000	mdm:103404791|mdm:103447265|mdm:103407292|mdm:103408778|mdm:103441177|mdm:103418409|mdm:103441899|mdm:103433222|mdm:103447265|mdm:103413299|mdm:103441177|mdm:103452038|mdm:103437785|mdm:103450046|mdm:103404368|mdm:103448720|mdm:103440010|	| | | | | | | | | | | | | | | | |	103404791|103447265|103407292|103408778|103441177|103418409|103441899|103433222|103447265|103413299|103441177|103452038|103437785|103450046|103404368|103448720|103440010|	-|-|-|-|-|-|-|-|-|-|-|-|-|-|-|-|-|	http://www.genome.jp/kegg-bin/show_pathway?mdm00360/mdm:103404791%09red/mdm:103448720%09red/mdm:103413299%09red/mdm:103450046%09red/mdm:103408778%09red/mdm:103437785%09red/mdm:103452038%09red/mdm:103441899%09red/mdm:103418409%09red/mdm:103404368%09red/mdm:103447265%09red/mdm:103441177%09red/mdm:103433222%09red/mdm:103440010%09red/mdm:103407292%09red
Cyanoamino acid metabolism	KEGG PATHWAY	mdm00460	12	144	0.508631242	0.718067636	MD07G1060900|MD00G1015700|MD11G1178000|MD03G1161800|MD04G1132900|MD01G1065600|MD00G1015600|MD03G1161800_novel07|MD00G1013300|MD15G1294800|MD06G1229100|MD07G1135000_novel01	mdm:103438774|mdm:103401494|mdm:103448135|mdm:103418926|mdm:103427588|mdm:103405317|mdm:103401494|mdm:103418926|mdm:103447445|mdm:103401494|mdm:103438060|mdm:103401891|	| | | | | | | | | | | |	103438774|103401494|103448135|103418926|103427588|103405317|103401494|103418926|103447445|103401494|103438060|103401891|	-|-|-|-|-|-|-|-|-|-|-|-|	http://www.genome.jp/kegg-bin/show_pathway?mdm00460/mdm:103448135%09red/mdm:103405317%09red/mdm:103427588%09red/mdm:103401891%09red/mdm:103438060%09red/mdm:103401494%09red/mdm:103418926%09red/mdm:103438774%09red/mdm:103447445%09red
Ether lipid metabolism	KEGG PATHWAY	mdm00565	4	46	0.523276199	0.730152835	MD06G1140600|MD16G1057500_novel14|MD16G1057500_novel08|MD16G1057500_novel01	mdm:103437527|mdm:103402793|mdm:103402793|mdm:103402793|	| | | |	103437527|103402793|103402793|103402793|	-|-|-|-|	http://www.genome.jp/kegg-bin/show_pathway?mdm00565/mdm:103437527%09red/mdm:103402793%09red
Regulation of autophagy	KEGG PATHWAY	mdm04140	6	73	0.549335164	0.757703674	MD05G1345400|Novelgene2870_novel01|MD12G1185000_novel03|MD12G1185000|Novelgene1200_novel01|MD07G1303800	mdm:103410128|mdm:103423097|mdm:103423508|mdm:103423508|mdm:103446313|mdm:103439976|	| | | | | |	103410128|103423097|103423508|103423508|103446313|103439976|	-|-|-|-|-|-|	http://www.genome.jp/kegg-bin/show_pathway?mdm04140/mdm:103439976%09red/mdm:103446313%09red/mdm:103423097%09red/mdm:103423508%09red/mdm:103410128%09red
Glycine, serine and threonine metabolism	KEGG PATHWAY	mdm00260	11	138	0.567979105	0.759927919	MD02G1257400|MD11G1158000_novel01|MD05G1348800|MD04G1132900|MD12G1195300_novel01|MD13G1102300_novel01|MD15G1106400|MD12G1195300_novel07|MD12G1184100_novel01|MD12G1184100|MD03G1208800	mdm:103407292|mdm:103447988|mdm:103419610|mdm:103427588|mdm:103443243|mdm:103452038|mdm:103456087|mdm:103443243|mdm:103450725|mdm:103450725|mdm:103429143|	| | | | | | | | | | |	103407292|103447988|103419610|103427588|103443243|103452038|103456087|103443243|103450725|103450725|103429143|	-|-|-|-|-|-|-|-|-|-|-|	http://www.genome.jp/kegg-bin/show_pathway?mdm00260/mdm:103450725%09red/mdm:103447988%09red/mdm:103429143%09red/mdm:103427588%09red/mdm:103419610%09red/mdm:103452038%09red/mdm:103443243%09red/mdm:103456087%09red/mdm:103407292%09red
Sesquiterpenoid and triterpenoid biosynthesis	KEGG PATHWAY	mdm00909	3	36	0.568966109	0.759927919	MD05G1112000|MD09G1168200|MD17G1158300	mdm:103445174|mdm:103443366|mdm:103429325|	| | |	103445174|103443366|103429325|	-|-|-|	http://www.genome.jp/kegg-bin/show_pathway?mdm00909/mdm:103443366%09red/mdm:103429325%09red/mdm:103445174%09red
Cutin, suberine and wax biosynthesis	KEGG PATHWAY	mdm00073	4	49	0.570144659	0.759927919	MD02G1296000|MD13G1273200_novel06|MD11G1161800|MD13G1273200	mdm:103451675|mdm:103406883|mdm:103417541|mdm:103406883|	| | | |	103451675|103406883|103417541|103406883|	-|-|-|-|	http://www.genome.jp/kegg-bin/show_pathway?mdm00073/mdm:103406883%09red/mdm:103451675%09red/mdm:103417541%09red
Synthesis and degradation of ketone bodies	KEGG PATHWAY	mdm00072	1	10	0.576278672	0.759927919	MD11G1183500_novel02	mdm:103448176|	|	103448176|	-|	http://www.genome.jp/kegg-bin/show_pathway?mdm00072/mdm:103448176%09red
Phosphatidylinositol signaling system	KEGG PATHWAY	mdm04070	8	103	0.599828771	0.782385354	MD01G1153000|MD05G1068200_novel01|Novelgene2777_novel01|MD09G1173300|MD13G1151300|MD08G1026900|MD01G1237400|MD14G1209800	mdm:103406415|mdm:103424996|mdm:103420816|mdm:103443630|mdm:103452671|mdm:103440309|mdm:103444921|mdm:103455409|	| | | | | | | |	103406415|103424996|103420816|103443630|103452671|103440309|103444921|103455409|	-|-|-|-|-|-|-|-|	http://www.genome.jp/kegg-bin/show_pathway?mdm04070/mdm:103424996%09red/mdm:103452671%09red/mdm:103420816%09red/mdm:103440309%09red/mdm:103455409%09red/mdm:103406415%09red/mdm:103443630%09red/mdm:103444921%09red
Monoterpenoid biosynthesis	KEGG PATHWAY	mdm00902	2	27	0.651304131	0.838054562	MD00G1032200|MD01G1052700	mdm:103407258|mdm:103417586|	| |	103407258|103417586|	-|-|	http://www.genome.jp/kegg-bin/show_pathway?mdm00902/mdm:103407258%09red/mdm:103417586%09red
Protein processing in endoplasmic reticulum	KEGG PATHWAY	mdm04141	36	470	0.656476073	0.838054562	MD04G1125600|MD12G1238800|MD11G1192300|MD03G1174500_novel03|MD01G1144300|MD17G1098700|MD07G1210400|MD03G1081800|MD09G1271100|MD07G1062300|MD09G1137300|MD16G1155400|MD04G1247000|MD07G1210700|MD06G1113000|MD07G1279200|MD04G1045300|MD13G1155700|MD02G1060500|MD15G1232900|MD10G1319400|MD05G1343700|MD08G1235900|MD12G1145000|MD01G1126500|MD09G1110800_novel03|MD01G1144400|MD09G1110800_novel01|MD07G112510…	mdm:103433399|mdm:103451022|mdm:103407556|mdm:103431671|mdm:103417894|mdm:103404834|mdm:103406608|mdm:103419375|mdm:103445871|mdm:103438785|mdm:103441449|mdm:103403547|mdm:103434283|mdm:103431126|mdm:103400676|mdm:103439807|mdm:103432753|mdm:103452767|mdm:103449627|mdm:103401002|mdm:103446712|mdm:103434517|mdm:103441935|mdm:103450254|mdm:103434172|mdm:103411270|mdm:103426503|mdm:103411270|mdm:103…	| | | | | | | | | | | | | | | | | | | | | | | | | | | | | | | | | | | |	103433399|103451022|103407556|103431671|103417894|103404834|103406608|103419375|103445871|103438785|103441449|103403547|103434283|103431126|103400676|103439807|103432753|103452767|103449627|103401002|103446712|103434517|103441935|103450254|103434172|103411270|103426503|103411270|103405253|103447257|103439629|103436955|103454275|103431125|103433399|103407888|	-|-|-|-|-|-|-|-|-|-|-|-|-|-|-|-|-|-|-|-|-|-|-|-|-|-|-|-|-|-|-|-|-|-|-|-|	http://www.genome.jp/kegg-bin/show_pathway?mdm04141/mdm:103411270%09red/mdm:103452767%09red/mdm:103436955%09red/mdm:103446712%09red/mdm:103434172%09red/mdm:103451022%09red/mdm:103438785%09red/mdm:103405253%09red/mdm:103419375%09red/mdm:103434283%09red/mdm:103449627%09red/mdm:103433399%09red/mdm:103441449%09red/mdm:103406608%09red/mdm:103441935%09red/mdm:103434517%09red/mdm:103450254%09red/mdm:103…
Ubiquitin mediated proteolysis	KEGG PATHWAY	mdm04120	20	273	0.703224576	0.880113426	MD11G1052000|MD16G1155400|MD13G1155700|MD07G1267700|MD07G1134700|MD13G1172900|MD15G1194500_novel02|MD12G1107600|MD06G1134200|MD16G1174300|MD10G1328500|MD15G1021700|MD09G1049800_novel02|MD11G1075200|MD11G1187700|MD02G1193300|MD06G1086900|MD06G1179100|MD14G1108100|MD07G1125100	mdm:103447257|mdm:103403547|mdm:103452767|mdm:103439743|mdm:103401889|mdm:103452984|mdm:103452888|mdm:103456136|mdm:103428259|mdm:103403783|mdm:103412548|mdm:103450430|mdm:103442346|mdm:103447396|mdm:103448291|mdm:103418391|mdm:103401889|mdm:103438140|mdm:103424408|mdm:103405253|	| | | | | | | | | | | | | | | | | | | |	103447257|103403547|103452767|103439743|103401889|103452984|103452888|103456136|103428259|103403783|103412548|103450430|103442346|103447396|103448291|103418391|103401889|103438140|103424408|103405253|	-|-|-|-|-|-|-|-|-|-|-|-|-|-|-|-|-|-|-|-|	http://www.genome.jp/kegg-bin/show_pathway?mdm04120/mdm:103456136%09red/mdm:103412548%09red/mdm:103401889%09red/mdm:103452767%09red/mdm:103438140%09red/mdm:103448291%09red/mdm:103439743%09red/mdm:103403547%09red/mdm:103418391%09red/mdm:103450430%09red/mdm:103424408%09red/mdm:103405253%09red/mdm:103452888%09red/mdm:103428259%09red/mdm:103447257%09red/mdm:103442346%09red/mdm:103452984%09red/mdm:103…
Biotin metabolism	KEGG PATHWAY	mdm00780	2	30	0.704090741	0.880113426	MD15G1302100|MD13G1112000	mdm:103451302|mdm:103452100|	| |	103451302|103452100|	-|-|	http://www.genome.jp/kegg-bin/show_pathway?mdm00780/mdm:103451302%09red/mdm:103452100%09red
C5-Branched dibasic acid metabolism	KEGG PATHWAY	mdm00660	1	15	0.713221342	0.882335681	MD13G1222900	mdm:103403601|	|	103403601|	-|	http://www.genome.jp/kegg-bin/show_pathway?mdm00660/mdm:103403601%09red
Brassinosteroid biosynthesis	KEGG PATHWAY	mdm00905	2	32	0.735451147	0.896717278	MD07G1220800|MD15G1251500	mdm:103432823|mdm:103431557|	| |	103432823|103431557|	-|-|	http://www.genome.jp/kegg-bin/show_pathway?mdm00905/mdm:103431557%09red/mdm:103432823%09red
Phenylpropanoid biosynthesis	KEGG PATHWAY	mdm00940	26	359	0.740829906	0.896717278	MD03G1059200|MD03G1161800|MD07G1309000|MD08G1009200|MD00G1221400|MD05G1345800|MD01G1162100|MD17G1040100|MD11G1178000|MD06G1229100|MD15G1436500|MD08G1243000|MD10G1097200|MD15G1008300|MD08G1230700|MD00G1221400_novel02|MD12G1116700|MD17G1092400|MD07G1060900|MD04G1096200|MD02G1049900|MD02G1049800|MD07G1183600|MD03G1161800_novel07|MD08G1242900|MD17G1224900	mdm:103418409|mdm:103418926|mdm:103440010|mdm:103423450|mdm:103447265|mdm:103408778|mdm:103437785|mdm:103404368|mdm:103448135|mdm:103438060|mdm:103441965|mdm:103428961|mdm:103425085|mdm:103420889|mdm:103441899|mdm:103447265|mdm:103450046|mdm:103404791|mdm:103438774|mdm:103433222|mdm:103449117|mdm:103406762|mdm:103401820|mdm:103418926|mdm:103441965|mdm:103417342|	| | | | | | | | | | | | | | | | | | | | | | | | | |	103418409|103418926|103440010|103423450|103447265|103408778|103437785|103404368|103448135|103438060|103441965|103428961|103425085|103420889|103441899|103447265|103450046|103404791|103438774|103433222|103449117|103406762|103401820|103418926|103441965|103417342|	-|-|-|-|-|-|-|-|-|-|-|-|-|-|-|-|-|-|-|-|-|-|-|-|-|-|	http://www.genome.jp/kegg-bin/show_pathway?mdm00940/mdm:103418409%09red/mdm:103449117%09red/mdm:103406762%09red/mdm:103404791%09red/mdm:103401820%09red/mdm:103420889%09red/mdm:103450046%09red/mdm:103408778%09red/mdm:103417342%09red/mdm:103404368%09red/mdm:103438060%09red/mdm:103418926%09red/mdm:103438774%09red/mdm:103440010%09red/mdm:103448135%09red/mdm:103428961%09red/mdm:103437785%09red/mdm:103…
One carbon pool by folate	KEGG PATHWAY	mdm00670	3	48	0.747264398	0.896717278	MD04G1132900|MD05G1348800|MD10G1330400	mdm:103427588|mdm:103419610|mdm:103412552|	| | |	103427588|103419610|103412552|	-|-|-|	http://www.genome.jp/kegg-bin/show_pathway?mdm00670/mdm:103419610%09red/mdm:103412552%09red/mdm:103427588%09red
Basal transcription factors	KEGG PATHWAY	mdm03022	5	79	0.764957853	0.908651088	MD09G1184100|MD09G1117900|MD14G1020000|MD15G1265100_novel01|MD14G1073800	mdm:103453604|mdm:103404975|mdm:103419298|mdm:103401177|mdm:103454431|	| | | | |	103453604|103404975|103419298|103401177|103454431|	-|-|-|-|-|	http://www.genome.jp/kegg-bin/show_pathway?mdm03022/mdm:103404975%09red/mdm:103454431%09red/mdm:103401177%09red/mdm:103419298%09red/mdm:103453604%09red
Pyruvate metabolism	KEGG PATHWAY	mdm00620	12	178	0.772353425	0.908651088	MD06G1193800_novel01|MD15G1137200|MD15G1330100|MD16G1126100|MD01G1046200_novel01|MD05G1107300|MD16G1083900|MD09G1064200|MD13G1090600|MD16G1010900|MD03G1242000_novel01|MD09G1281500	mdm:103437822|mdm:103431350|mdm:103453644|mdm:103403207|mdm:103417932|mdm:103436310|mdm:103402966|mdm:103442406|mdm:103451955|mdm:103403474|mdm:103431561|mdm:103444254|	| | | | | | | | | | | |	103437822|103431350|103453644|103403207|103417932|103436310|103402966|103442406|103451955|103403474|103431561|103444254|	-|-|-|-|-|-|-|-|-|-|-|-|	http://www.genome.jp/kegg-bin/show_pathway?mdm00620/mdm:103451955%09red/mdm:103453644%09red/mdm:103442406%09red/mdm:103403474%09red/mdm:103417932%09red/mdm:103436310%09red/mdm:103444254%09red/mdm:103431350%09red/mdm:103402966%09red/mdm:103437822%09red/mdm:103431561%09red/mdm:103403207%09red
Purine metabolism	KEGG PATHWAY	mdm00230	22	315	0.781663577	0.910676012	MD08G1010500|MD01G1114300|MD17G1014400|MD09G1187900|MD04G1055500|MD00G1061700|MD05G1107300|MD14G1105600|MD10G1061900_novel01|MD10G1061900|MD02G1012500_novel01|MD12G1011400|MD17G1165300|MD11G1160700_novel13|MD10G1330400|MD05G1100600_novel01|MD00G1098400|MD08G1227600|MD03G1174900|MD13G1182000|MD01G1192300_novel01|MD07G1182200	mdm:103428591|mdm:103417717|mdm:103404205|mdm:103453588|mdm:103431465|mdm:103426006|mdm:103436310|mdm:103415093|mdm:103445155|mdm:103445155|mdm:103451211|mdm:103449351|mdm:103405375|mdm:103422885|mdm:103412552|mdm:103436118|mdm:103412679|mdm:103428934|mdm:103401760|mdm:103453059|mdm:103439907|mdm:103446931|	| | | | | | | | | | | | | | | | | | | | | |	103428591|103417717|103404205|103453588|103431465|103426006|103436310|103415093|103445155|103445155|103451211|103449351|103405375|103422885|103412552|103436118|103412679|103428934|103401760|103453059|103439907|103446931|	-|-|-|-|-|-|-|-|-|-|-|-|-|-|-|-|-|-|-|-|-|-|	http://www.genome.jp/kegg-bin/show_pathway?mdm00230/mdm:103453588%09red/mdm:103428934%09red/mdm:103428591%09red/mdm:103449351%09red/mdm:103415093%09red/mdm:103446931%09red/mdm:103426006%09red/mdm:103453059%09red/mdm:103404205%09red/mdm:103436118%09red/mdm:103401760%09red/mdm:103436310%09red/mdm:103412679%09red/mdm:103431465%09red/mdm:103445155%09red/mdm:103412552%09red/mdm:103405375%09red/mdm:103…
Oxidative phosphorylation	KEGG PATHWAY	mdm00190	16	244	0.828088783	0.948670862	MD15G1263800|MD17G1019700_novel01|MD12G1137900|MD02G1279300|MD05G1347300|MD15G1263800_novel15|MD02G1073700_novel01|MD10G1043200|MD04G1194100_novel01|MD17G1003000|MD09G1019100|MD14G1192600|Novelgene1240_novel01|MD04G1120600_novel01|MD01G1238500|MD03G1227400	mdm:103401166|mdm:103442184|mdm:103450198|mdm:103411085|mdm:103434495|mdm:103401166|mdm:103406802|mdm:103429793|mdm:103433876|mdm:103443904|mdm:103411137|mdm:103437790|mdm:103446814|mdm:103427567|mdm:103406616|mdm:103448680|	| | | | | | | | | | | | | | | |	103401166|103442184|103450198|103411085|103434495|103401166|103406802|103429793|103433876|103443904|103411137|103437790|103446814|103427567|103406616|103448680|	-|-|-|-|-|-|-|-|-|-|-|-|-|-|-|-|	http://www.genome.jp/kegg-bin/show_pathway?mdm00190/mdm:103406616%09red/mdm:103427567%09red/mdm:103450198%09red/mdm:103401166%09red/mdm:103434495%09red/mdm:103448680%09red/mdm:103442184%09red/mdm:103433876%09red/mdm:103437790%09red/mdm:103446814%09red/mdm:103406802%09red/mdm:103443904%09red/mdm:103411085%09red/mdm:103411137%09red/mdm:103429793%09red
Pyrimidine metabolism	KEGG PATHWAY	mdm00240	14	219	0.840522346	0.948670862	MD08G1010500|MD17G1165300|MD11G1160700_novel13|MD10G1221000|MD09G1187900|MD12G1011400|MD10G1221000_novel02|MD04G1136300|MD06G1232500|MD08G1227600|MD03G1174900|MD10G1153100|MD13G1182000|MD04G1025300	mdm:103428591|mdm:103405375|mdm:103422885|mdm:103435334|mdm:103453588|mdm:103449351|mdm:103435334|mdm:103423438|mdm:103438108|mdm:103428934|mdm:103401760|mdm:103445346|mdm:103453059|mdm:103431505|	| | | | | | | | | | | | | |	103428591|103405375|103422885|103435334|103453588|103449351|103435334|103423438|103438108|103428934|103401760|103445346|103453059|103431505|	-|-|-|-|-|-|-|-|-|-|-|-|-|-|	http://www.genome.jp/kegg-bin/show_pathway?mdm00240/mdm:103453588%09red/mdm:103428934%09red/mdm:103428591%09red/mdm:103423438%09red/mdm:103453059%09red/mdm:103401760%09red/mdm:103449351%09red/mdm:103438108%09red/mdm:103405375%09red/mdm:103435334%09red/mdm:103422885%09red/mdm:103431505%09red/mdm:103445346%09red
Valine, leucine and isoleucine biosynthesis	KEGG PATHWAY	mdm00290	2	42	0.852681844	0.948670862	MD13G1222900|MD15G1063100	mdm:103403601|mdm:103455852|	| |	103403601|103455852|	-|-|	http://www.genome.jp/kegg-bin/show_pathway?mdm00290/mdm:103455852%09red/mdm:103403601%09red
Riboflavin metabolism	KEGG PATHWAY	mdm00740	1	24	0.857980542	0.948670862	MD14G1240300	mdm:103438260|	|	103438260|	-|	http://www.genome.jp/kegg-bin/show_pathway?mdm00740/mdm:103438260%09red
RNA polymerase	KEGG PATHWAY	mdm03020	4	76	0.859864343	0.948670862	MD08G1227600|MD03G1174900|MD08G1010500|MD09G1187900	mdm:103428934|mdm:103401760|mdm:103428591|mdm:103453588|	| | | |	103428934|103401760|103428591|103453588|	-|-|-|-|	http://www.genome.jp/kegg-bin/show_pathway?mdm03020/mdm:103453588%09red/mdm:103428934%09red/mdm:103428591%09red/mdm:103401760%09red
N-Glycan biosynthesis	KEGG PATHWAY	mdm00510	5	92	0.861709367	0.948670862	MD02G1060500|MD16G1101100|MD10G1195500|MD13G1100100|MD07G1198100	mdm:103449627|mdm:103403060|mdm:103445749|mdm:103414319|mdm:103445584|	| | | | |	103449627|103403060|103445749|103414319|103445584|	-|-|-|-|-|	http://www.genome.jp/kegg-bin/show_pathway?mdm00510/mdm:103445749%09red/mdm:103414319%09red/mdm:103445584%09red/mdm:103449627%09red/mdm:103403060%09red
Glycosylphosphatidylinositol(GPI)-anchor biosynthesis	KEGG PATHWAY	mdm00563	2	46	0.884553586	0.964967548	MD14G1141900|MD12G1089200	mdm:103415160|mdm:103436379|	| |	103415160|103436379|	-|-|	http://www.genome.jp/kegg-bin/show_pathway?mdm00563/mdm:103415160%09red/mdm:103436379%09red
Pantothenate and CoA biosynthesis	KEGG PATHWAY	mdm00770	3	67	0.904379562	0.977707635	MD15G1063100|MD13G1093600_novel03|MD06G1232500	mdm:103455852|mdm:103451979|mdm:103438108|	| | |	103455852|103451979|103438108|	-|-|-|	http://www.genome.jp/kegg-bin/show_pathway?mdm00770/mdm:103451979%09red/mdm:103438108%09red/mdm:103455852%09red
RNA transport	KEGG PATHWAY	mdm03013	20	338	0.936428364	1	MD12G1083100|MD11G1131300_novel03|MD16G1225300|MD16G1166900_novel05|MD06G1210100|MD02G1043500|MD16G1010400_novel01|MD03G1103900|Novelgene3828_novel01|MD11G1217400|MD07G1257000_novel05|MD14G1003400|MD05G1035900|MD17G1186700|MD15G1150600|MD07G1093700_novel01|MD17G1026600|MD16G1001000|MD03G1104900|MD10G1068300	mdm:103415044|mdm:103429999|mdm:103403580|mdm:103452896|mdm:103437950|mdm:103448823|mdm:103403465|mdm:103447858|mdm:103402157|mdm:103422977|mdm:103439655|mdm:103453883|mdm:103400361|mdm:103443831|mdm:103417945|mdm:103445082|mdm:103404556|mdm:103403406|mdm:103447856|mdm:103445106|	| | | | | | | | | | | | | | | | | | | |	103415044|103429999|103403580|103452896|103437950|103448823|103403465|103447858|103402157|103422977|103439655|103453883|103400361|103443831|103417945|103445082|103404556|103403406|103447856|103445106|	-|-|-|-|-|-|-|-|-|-|-|-|-|-|-|-|-|-|-|-|	http://www.genome.jp/kegg-bin/show_pathway?mdm03013/mdm:103439655%09red/mdm:103415044%09red/mdm:103400361%09red/mdm:103448823%09red/mdm:103403406%09red/mdm:103403580%09red/mdm:103447856%09red/mdm:103453883%09red/mdm:103404556%09red/mdm:103445082%09red/mdm:103452896%09red/mdm:103447858%09red/mdm:103437950%09red/mdm:103402157%09red/mdm:103429999%09red/mdm:103403465%09red/mdm:103443831%09red/mdm:103…
Selenocompound metabolism	KEGG PATHWAY	mdm00450	1	43	0.967798545	1	MD17G1051900	mdm:103432045|	|	103432045|	-|	http://www.genome.jp/kegg-bin/show_pathway?mdm00450/mdm:103432045%09red
Nucleotide excision repair	KEGG PATHWAY	mdm03420	5	130	0.977278219	1	MD15G1109200|MD11G1160700_novel13|MD07G1125100|MD05G1047200_novel02|MD11G1075200	mdm:103456110|mdm:103422885|mdm:103405253|mdm:103420106|mdm:103447396|	| | | | |	103456110|103422885|103405253|103420106|103447396|	-|-|-|-|-|	http://www.genome.jp/kegg-bin/show_pathway?mdm03420/mdm:103422885%09red/mdm:103420106%09red/mdm:103447396%09red/mdm:103405253%09red/mdm:103456110%09red
Mismatch repair	KEGG PATHWAY	mdm03430	3	93	0.978445277	1	MD00G1095300_novel01|MD05G1047200_novel02|MD15G1109200	mdm:103446422|mdm:103420106|mdm:103456110|	| | |	103446422|103420106|103456110|	-|-|-|	http://www.genome.jp/kegg-bin/show_pathway?mdm03430/mdm:103456110%09red/mdm:103420106%09red/mdm:103446422%09red
Homologous recombination	KEGG PATHWAY	mdm03440	3	93	0.978445277	1	MD02G1081700|MD16G1027600|MD15G1109200	mdm:103418069|mdm:103402596|mdm:103456110|	| | |	103418069|103402596|103456110|	-|-|-|	http://www.genome.jp/kegg-bin/show_pathway?mdm03440/mdm:103418069%09red/mdm:103456110%09red/mdm:103402596%09red
DNA replication	KEGG PATHWAY	mdm03030	4	124	0.988721408	1	MD05G1242400_novel01|MD11G1160700_novel13|MD05G1047200_novel02|MD15G1109200	mdm:103435330|mdm:103422885|mdm:103420106|mdm:103456110|	| | | |	103435330|103422885|103420106|103456110|	-|-|-|-|	http://www.genome.jp/kegg-bin/show_pathway?mdm03030/mdm:103422885%09red/mdm:103456110%09red/mdm:103435330%09red/mdm:103420106%09red
Proteasome	KEGG PATHWAY	mdm03050	3	119	0.995671031	1	Novelgene1638_novel01|MD12G1161700|MD08G1008900	mdm:103450462|mdm:103450602|mdm:103444914|	| | |	103450462|103450602|103444914|	-|-|-|	http://www.genome.jp/kegg-bin/show_pathway?mdm03050/mdm:103450602%09red/mdm:103444914%09red/mdm:103450462%09red
Aminoacyl-tRNA biosynthesis	KEGG PATHWAY	mdm00970	4	143	0.996276289	1	MD16G1168800|MD05G1130000|MD13G1168400|MD14G1218400	mdm:103403761|mdm:103454649|mdm:103452907|mdm:103437944|	| | | |	103403761|103454649|103452907|103437944|	-|-|-|-|	http://www.genome.jp/kegg-bin/show_pathway?mdm00970/mdm:103452907%09red/mdm:103437944%09red/mdm:103454649%09red/mdm:103403761%09red
Ribosome	KEGG PATHWAY	mdm03010	11	618	1	1	MD01G1171100|MD00G1145600|MD05G1188200|MD00G1115700|Novelgene1514_novel01|MD04G1023100|MD03G1139600|MD17G1221600_novel02|Novelgene0724_novel01|MD15G1072200_novel01|MD09G1010200	mdm:103439551|mdm:103433019|mdm:103409148|mdm:103446395|mdm:103441519|mdm:103400617|mdm:103405452|mdm:103406472|mdm:103455793|mdm:103455913|mdm:103442125|	| | | | | | | | | | |	103439551|103433019|103409148|103446395|103441519|103400617|103405452|103406472|103455793|103455913|103442125|	-|-|-|-|-|-|-|-|-|-|-|	http://www.genome.jp/kegg-bin/show_pathway?mdm03010/mdm:103433019%09red/mdm:103406472%09red/mdm:103441519%09red/mdm:103455913%09red/mdm:103400617%09red/mdm:103446395%09red/mdm:103405452%09red/mdm:103455793%09red/mdm:103442125%09red/mdm:103439551%09red/mdm:103409148%09red
--------------------
#Term	Database	ID	Input number	Background number	P-Value	Corrected P-Value	Input	KO	Entrez_ID	Ensembl_ID	KO_name	Hyperlink
--------------------
#Term	Database	ID	Input number	Background number	P-Value	Corrected P-Value	Input	KO	Entrez_ID	Ensembl_ID	KO_name	Hyperlink
--------------------
