# Supplementary material for: Transcriptome profiling of Malus sieversii under freezing stress after being cold-acclimated
Source: BMC Genomics. 2021 Sep 21;22:681. doi: 10.1186/s12864-021-07998-0 (PMC8456659; doi:10.1186/s12864-021-07998-0)
Supplement: Supplementary file 13 — Additional file 13: Table S8. Details regarding pathways. [file 12864_2021_7998_MOESM13_ESM.xlsx]

## Sheet: Sheet1
Table S8 Details regarding pathways
pathway_term	gene_number	Background gene_number	transcript_ID
Photosynthesis	38	88	MD09G1098300|MD13G1106700|MD03G1042800|MD05G1259200|MD17G1003000|MD08G1007200_novel01|MD13G1106700_novel01|Novelgene1297_novel02|MD11G1169900_novel01|MD04G1244400|MD09G1209500|MD11G1227900|MD09G1090500|MD16G1106800|MD02G1130800|MD09G1146300|MD09G1098300_novel02|MD10G1043200|MD17G1191400|MD17G1079700|MD13G1191300|MD16G1191400|MD17G1191200|MD03G1150500|MD10G1311700|MD12G1260300_novel01|MD03G1150500…
Plant hormone signal transduction	61	443	MD03G1143600|MD17G1198300|MD04G1228800|MD04G1149300|MD14G1086100|MD06G1046300|MD17G1183500|MD08G1035400|MD09G1178600|MD10G1176400|MD15G1355600|MD11G1306200_novel01|MD10G1193000|MD09G1146000|MD12G1178800_novel01|MD01G1083400|MD16G1084400|MD12G1178800|MD01G1021600|MD15G1373200|MD01G1220800|MD07G1047300_novel02|MD07G1291000|MD15G1090700|MD15G1417900|MD08G1059000|MD04G1212100|MD15G1031900|MD08G106630…
Peroxisome	28	170	MD00G1107300|MD11G1161800|MD13G1217400|MD02G1195700|MD01G1026400_novel01|MD12G1004800|MD10G1167800_novel01|MD05G1349300|MD15G1098000|MD09G1129700_novel09|MD17G1270700|MD02G1035600|MD17G1080100|MD00G1054500|MD12G1169900|MD08G1163100_novel01|MD09G1090700_novel01|MD11G1183500_novel02|MD06G1008700|MD05G1249900|MD05G1351700|MD09G1129700_novel15|MD09G1090700|MD09G1029200|MD04G1155700_novel04|MD17G11489…
Starch and sucrose metabolism	45	392	MD08G1027900|MD01G1218000|MD17G1154500|MD03G1161800|MD10G1063800|MD05G1167500|MD09G1052000|MD11G1199800|MD08G1006000|MD11G1199700|MD06G1112400|MD11G1307000_novel20|MD05G1081200|MD05G1063400_novel02|MD04G1030100|MD13G1274600_novel02|MD13G1274600_novel01|MD09G1234800|MD00G1171900|MD06G1229100|MD06G1043900|MD13G1064400_novel01|MD06G1044100|MD11G1082200_novel13|MD11G1307200|MD11G1178000|MD16G1231500_…
ABA signal transduction pathway	11		MD05G1300200|MD08G1043500|MD12G1178800_novel01|MD12G1178800|MD01G1139200_novel04|MD01G1139200|MD15G1081800_novel02|MD15G1081800_novel03|MD15G1081800| MD08G1099600_novel01|MD08G1099600
JA signal transduction pathway	10		MD02G1096100|MD06G1228900|MD09G1178600|MD10G1260700|MD15G1116100|MD15G1116100_novel01|MD16G1127400|MD17G1164400|MD01G1086900|MD06G1119900
BR signal transduction pathway	4		MD15G1413200|MD15G1031900|MD08G1035400|MD15G1288100
ET signal transduction pathway	5		MD09G1236700|MD10G1168800|MD02G1266200|MD04G1228800|MD04G1228800_novel01
Auxin signal transduction pathway	18		Novelgene0397|MD10G1176400|MD13G1204700|MD17G1183500|MD17G1198300|MD09G1216100|MD01G1083400|MD14G1131900|MD10G1059800|MD05G1113200|MD05G1113200_novel01|MD07G1297400|MD07G1297400_novel01|MD00G1067200|MD15G1014200|MD10G1061300|MD12G1027600|MD16G1240600
