# Supplementary material for: Transcriptome profiling of Malus sieversii under freezing stress after being cold-acclimated
Source: BMC Genomics. 2021 Sep 21;22:681. doi: 10.1186/s12864-021-07998-0 (PMC8456659; doi:10.1186/s12864-021-07998-0)
Supplement: Supplementary file 14 — Additional file 14: Table S9. Details regarding TFs. [file 12864_2021_7998_MOESM14_ESM.xlsx]

## Sheet: NAC
Table S9 Details regarding TFs
famly_id	transcript_ID
NAC	MD00G1096600
NAC	MD00G1096600_novel01
NAC	MD00G1096600_novel02
NAC	MD00G1096600_novel03
NAC	MD00G1117000
NAC	MD00G1117000_novel01
NAC	MD00G1130200
NAC	MD01G1094000_novel01
NAC	MD01G1094000_novel02
NAC	MD01G1094400_novel01
NAC	MD01G1094400_novel04
NAC	MD01G1094400_novel05
NAC	MD01G1094400_novel06
NAC	MD01G1229900
NAC	MD02G1243900_novel01
NAC	MD03G1222700
NAC	MD03G1222700_novel01
NAC	MD03G1222700_novel03
NAC	MD04G1028400_novel01
NAC	MD04G1043700_novel01
NAC	MD04G1043700_novel02
NAC	MD04G1043700_novel03
NAC	MD04G1043700_novel05
NAC	MD05G1037700
NAC	MD05G1037700_novel01
NAC	MD05G1309700_novel01
NAC	MD06G1124800
NAC	MD06G1135700
NAC	MD06G1196100
NAC	MD07G1073100
NAC	MD07G1073100_novel02
NAC	MD07G1073200
NAC	MD07G1073200_novel01
NAC	MD07G1073200_novel02
NAC	MD07G1073200_novel03
NAC	MD07G1073200_novel04
NAC	MD07G1162700
NAC	MD07G1163200_novel01
NAC	MD07G1163200_novel02
NAC	MD07G1163200_novel03
NAC	MD07G1163200_novel04
NAC	MD07G1163200_novel05
NAC	MD07G1301800
NAC	MD08G1096700
NAC	MD08G1250000_novel01
NAC	MD08G1250000_novel02
NAC	MD09G1006400
NAC	MD09G1053700
NAC	MD09G1123400_novel01
NAC	MD09G1147500
NAC	MD09G1147600_novel01
NAC	MD09G1147600_novel02
NAC	MD10G1030400_novel01
NAC	MD10G1041500
NAC	MD10G1041500_novel01
NAC	MD10G1041500_novel02
NAC	MD10G1133400
NAC	MD10G1198400
NAC	MD10G1299900_novel01
NAC	MD11G1170300
NAC	MD11G1239900
NAC	MD12G1000800
NAC	MD12G1001200
NAC	MD12G1001200_novel01
NAC	MD13G1046600
NAC	MD13G1069200
NAC	MD14G1001000
NAC	MD14G1001200
NAC	MD14G1001200_novel01
NAC	MD14G1001200_novel02
NAC	MD14G1137900
NAC	MD15G1032200_novel01
NAC	MD15G1032200_novel02
NAC	MD15G1032200_novel03
NAC	MD15G1032200_novel04
NAC	MD15G1032200_novel05
NAC	MD15G1079400
NAC	MD15G1136600
NAC	MD15G1136600_novel01
NAC	MD15G1136600_novel03
NAC	MD15G1136600_novel04
NAC	MD15G1247800_novel02
NAC	MD15G1344900
NAC	MD15G1344900_novel01
NAC	MD15G1344900_novel02
NAC	MD15G1344900_novel03
NAC	MD15G1344900_novel05
NAC	MD15G1444700
NAC	MD16G1069500
NAC	MD16G1069500_novel01
NAC	MD16G1069500_novel04
NAC	MD16G1125800_novel01
NAC	MD16G1125800_novel02
NAC	MD17G1023100_novel01
NAC	MD17G1134400
NAC	MD17G1134400_novel01
NAC	MD17G1286600
NAC	Novelgene3478_novel01

## Sheet: GARP-G2-like
famly_id	transcript_ID
GARP-G2-like	MD00G1060900
GARP-G2-like	MD00G1060900_novel01
GARP-G2-like	MD00G1060900_novel02
GARP-G2-like	MD00G1060900_novel03
GARP-G2-like	MD00G1060900_novel05
GARP-G2-like	MD00G1060900_novel06
GARP-G2-like	MD00G1060900_novel08
GARP-G2-like	MD00G1060900_novel09
GARP-G2-like	MD00G1060900_novel10
GARP-G2-like	MD01G1156500
GARP-G2-like	MD02G1039800
GARP-G2-like	MD02G1039800_novel01
GARP-G2-like	MD02G1166700
GARP-G2-like	MD03G1086800_novel01
GARP-G2-like	MD04G1008300_novel01
GARP-G2-like	MD04G1231600
GARP-G2-like	MD04G1231600_novel02
GARP-G2-like	MD04G1231600_novel03
GARP-G2-like	MD04G1231600_novel04
GARP-G2-like	MD05G1074600
GARP-G2-like	MD05G1074600_novel01
GARP-G2-like	MD05G1189400_novel01
GARP-G2-like	MD05G1189400_novel02
GARP-G2-like	MD05G1189400_novel04
GARP-G2-like	MD05G1189400_novel05
GARP-G2-like	MD05G1189400_novel08
GARP-G2-like	MD05G1189400_novel09
GARP-G2-like	MD05G1189400_novel10
GARP-G2-like	MD05G1189400_novel11
GARP-G2-like	MD05G1189400_novel13
GARP-G2-like	MD05G1189400_novel15
GARP-G2-like	MD05G1238400_novel01
GARP-G2-like	MD05G1364200
GARP-G2-like	MD05G1364200_novel01
GARP-G2-like	MD05G1364200_novel02
GARP-G2-like	MD05G1364400_novel01
GARP-G2-like	MD05G1364400_novel04
GARP-G2-like	MD06G1026200
GARP-G2-like	MD06G1039500_novel05
GARP-G2-like	MD06G1039500_novel06
GARP-G2-like	MD06G1039500_novel07
GARP-G2-like	MD06G1039500_novel10
GARP-G2-like	MD06G1039500_novel14
GARP-G2-like	MD06G1039500_novel15
GARP-G2-like	MD06G1039500_novel18
GARP-G2-like	MD06G1039500_novel21
GARP-G2-like	MD06G1039500_novel22
GARP-G2-like	MD08G1059000_novel02
GARP-G2-like	MD09G1169000
GARP-G2-like	MD09G1169000_novel01
GARP-G2-like	MD09G1169000_novel02
GARP-G2-like	MD09G1169000_novel03
GARP-G2-like	MD09G1169000_novel04
GARP-G2-like	MD09G1241800
GARP-G2-like	MD09G1241800_novel01
GARP-G2-like	MD09G1241800_novel02
GARP-G2-like	MD09G1241800_novel03
GARP-G2-like	MD10G1216700
GARP-G2-like	MD10G1342000
GARP-G2-like	MD10G1342100
GARP-G2-like	MD10G1342100_novel01
GARP-G2-like	MD11G1095900
GARP-G2-like	MD12G1001900
GARP-G2-like	MD12G1058400
GARP-G2-like	MD12G1094000_novel01
GARP-G2-like	MD12G1094000_novel02
GARP-G2-like	MD12G1111000
GARP-G2-like	MD12G1249600
GARP-G2-like	MD12G1249600_novel01
GARP-G2-like	MD12G1249600_novel02
GARP-G2-like	MD12G1249600_novel03
GARP-G2-like	MD12G1249600_novel04
GARP-G2-like	MD12G1249600_novel05
GARP-G2-like	MD12G1249600_novel06
GARP-G2-like	MD12G1249600_novel07
GARP-G2-like	MD12G1249600_novel08
GARP-G2-like	MD13G1013200_novel01
GARP-G2-like	MD13G1019800_novel02
GARP-G2-like	MD13G1019800_novel04
GARP-G2-like	MD13G1045700_novel02
GARP-G2-like	MD13G1045700_novel03
GARP-G2-like	MD13G1070900_novel01
GARP-G2-like	MD13G1070900_novel03
GARP-G2-like	MD13G1070900_novel04
GARP-G2-like	MD14G1001600
GARP-G2-like	MD14G1091900
GARP-G2-like	MD14G1091900_novel01
GARP-G2-like	MD14G1091900_novel02
GARP-G2-like	MD14G1091900_novel03
GARP-G2-like	MD14G1091900_novel04
GARP-G2-like	MD14G1240500_novel01
GARP-G2-like	MD15G1034000
GARP-G2-like	MD15G1037400_novel05
GARP-G2-like	MD15G1180700
GARP-G2-like	MD15G1180700_novel01
GARP-G2-like	MD15G1279200
GARP-G2-like	MD15G1279200_novel02
GARP-G2-like	MD15G1279200_novel03
GARP-G2-like	MD15G1279200_novel04
GARP-G2-like	MD15G1279200_novel05
GARP-G2-like	MD16G1017900_novel04
GARP-G2-like	MD16G1047300
GARP-G2-like	MD16G1047300_novel01
GARP-G2-like	MD16G1047300_novel03
GARP-G2-like	MD16G1047300_novel04
GARP-G2-like	MD16G1071600
GARP-G2-like	MD16G1071600_novel01
GARP-G2-like	MD16G1159400_novel02
GARP-G2-like	MD17G1234400
GARP-G2-like	MD17G1234400_novel02
GARP-G2-like	MD17G1261500
GARP-G2-like	MD17G1261500_novel01

## Sheet: C2H2
famly_id	transcript_ID
C2H2	MD00G1089900_novel01
C2H2	MD01G1106000_novel02
C2H2	MD01G1106000_novel03
C2H2	MD01G1106000_novel04
C2H2	MD01G1106000_novel06
C2H2	MD01G1205100
C2H2	MD01G1205100_novel01
C2H2	MD02G1048300_novel01
C2H2	MD02G1048300_novel02
C2H2	MD02G1048300_novel03
C2H2	MD02G1048300_novel05
C2H2	MD02G1048300_novel06
C2H2	MD02G1151700
C2H2	MD02G1151700_novel01
C2H2	MD02G1151700_novel05
C2H2	MD02G1151700_novel06
C2H2	MD02G1151700_novel07
C2H2	MD02G1151700_novel09
C2H2	MD02G1151700_novel10
C2H2	MD02G1151700_novel11
C2H2	MD02G1263700_novel01
C2H2	MD02G1310400_novel01
C2H2	MD03G1114800_novel01
C2H2	MD03G1114800_novel02
C2H2	MD03G1114800_novel03
C2H2	MD03G1128800
C2H2	MD03G1142800
C2H2	MD03G1219800_novel01
C2H2	MD04G1100300
C2H2	MD04G1100300_novel01
C2H2	MD04G1119600
C2H2	MD04G1203000
C2H2	MD04G1203000_novel01
C2H2	MD05G1040600
C2H2	MD05G1043400
C2H2	MD06G1202400
C2H2	MD06G1234600
C2H2	MD07G1172400
C2H2	MD07G1172400_novel02
C2H2	MD07G1192900
C2H2	MD07G1273500
C2H2	MD07G1273500_novel01
C2H2	MD08G1013600
C2H2	MD08G1033100
C2H2	MD08G1033100_novel01
C2H2	MD08G1033100_novel02
C2H2	MD08G1063600_novel01
C2H2	MD08G1063600_novel02
C2H2	MD08G1063600_novel03
C2H2	MD08G1063600_novel04
C2H2	MD08G1086500_novel01
C2H2	MD08G1095900
C2H2	MD08G1169800
C2H2	MD08G1239600
C2H2	MD08G1239600_novel01
C2H2	MD09G1010100
C2H2	MD09G1192300_novel01
C2H2	MD09G1192300_novel03
C2H2	MD09G1192300_novel04
C2H2	MD10G1046700_novel01
C2H2	MD10G1050700_novel01
C2H2	MD10G1050700_novel03
C2H2	MD10G1050700_novel04
C2H2	MD10G1050700_novel05
C2H2	MD10G1227600
C2H2	MD10G1227600_novel01
C2H2	MD10G1227600_novel02
C2H2	MD11G1133100_novel01
C2H2	MD11G1133100_novel02
C2H2	MD11G1133100_novel04
C2H2	MD11G1133100_novel05
C2H2	MD11G1133100_novel06
C2H2	MD11G1229000
C2H2	MD11G1278800
C2H2	MD11G1278800_novel01
C2H2	MD12G1018100
C2H2	MD12G1018100_novel03
C2H2	MD12G1018100_novel04
C2H2	MD12G1066400
C2H2	MD12G1120300
C2H2	MD12G1120300_novel01
C2H2	MD12G1216800
C2H2	MD12G1216800_novel01
C2H2	MD13G1013000
C2H2	MD13G1013000_novel02
C2H2	MD13G1013100
C2H2	MD13G1015000
C2H2	MD13G1015000_novel01
C2H2	MD13G1016900_novel01
C2H2	MD13G1029800
C2H2	MD13G1029800_novel01
C2H2	MD13G1064600
C2H2	MD14G1014900_novel03
C2H2	MD14G1066100
C2H2	MD14G1070700
C2H2	MD14G1165600
C2H2	MD14G1165600_novel02
C2H2	MD14G1165600_novel03
C2H2	MD14G1165600_novel04
C2H2	MD14G1211500_novel01
C2H2	MD14G1241600
C2H2	MD14G1241600_novel01
C2H2	MD15G1029700
C2H2	MD15G1058000
C2H2	MD15G1058000_novel01
C2H2	MD15G1058000_novel02
C2H2	MD15G1071400
C2H2	MD15G1071400_novel01
C2H2	MD15G1071400_novel03
C2H2	MD15G1266200
C2H2	MD15G1266200_novel01
C2H2	MD15G1271600_novel04
C2H2	MD15G1411000
C2H2	MD15G1411000_novel01
C2H2	MD15G1411000_novel02
C2H2	MD15G1411000_novel03
C2H2	MD15G1411000_novel04
C2H2	MD15G1411000_novel05
C2H2	MD16G1009600
C2H2	MD16G1009600_novel01
C2H2	MD16G1009600_novel02
C2H2	MD16G1009600_novel03
C2H2	MD16G1012300
C2H2	MD16G1012300_novel01
C2H2	MD16G1014800
C2H2	MD16G1014800_novel02
C2H2	MD16G1014800_novel03
C2H2	MD16G1014800_novel04
C2H2	MD16G1014800_novel05
C2H2	MD16G1014800_novel06
C2H2	MD16G1014800_novel07
C2H2	MD16G1020600
C2H2	Novelgene0891_novel01
C2H2	Novelgene1427_novel01
C2H2	Novelgene1427_novel02
C2H2	Novelgene1427_novel04

## Sheet: WRKY
famly_id	transcript_ID
WRKY	MD00G1140800
WRKY	MD00G1143500
WRKY	MD00G1143600
WRKY	MD01G1071300
WRKY	MD01G1078000
WRKY	MD01G1078000_novel01
WRKY	MD01G1168600
WRKY	MD02G1007900
WRKY	MD02G1177500
WRKY	MD03G1044400_novel01
WRKY	MD03G1044400_novel02
WRKY	MD03G1057400
WRKY	MD03G1057400_novel01
WRKY	MD03G1057400_novel02
WRKY	MD03G1057400_novel03
WRKY	MD03G1057400_novel04
WRKY	MD03G1057400_novel05
WRKY	MD03G1057400_novel06
WRKY	MD03G1188900
WRKY	MD03G1188900_novel01
WRKY	MD03G1292900
WRKY	MD03G1292900_novel01
WRKY	MD03G1292900_novel02
WRKY	MD03G1292900_novel03
WRKY	MD03G1292900_novel04
WRKY	MD04G1113100
WRKY	MD04G1113100_novel01
WRKY	MD04G1113100_novel02
WRKY	MD04G1113100_novel03
WRKY	MD04G1113100_novel04
WRKY	MD04G1113100_novel05
WRKY	MD04G1113100_novel06
WRKY	MD04G1113100_novel07
WRKY	MD04G1167700
WRKY	MD04G1167700_novel01
WRKY	MD04G1167700_novel03
WRKY	MD04G1167700_novel04
WRKY	MD04G1167700_novel05
WRKY	MD05G1204400_novel01
WRKY	MD05G1204400_novel02
WRKY	MD05G1290300
WRKY	MD05G1295700
WRKY	MD05G1349800
WRKY	MD05G1349800_novel01
WRKY	MD05G1349800_novel02
WRKY	MD05G1349800_novel03
WRKY	MD05G1349800_novel04
WRKY	MD05G1349800_novel05
WRKY	MD05G1349800_novel07
WRKY	MD05G1349800_novel08
WRKY	MD06G1104100_novel01
WRKY	MD06G1189100
WRKY	MD07G1131400
WRKY	MD07G1146900
WRKY	MD07G1234700
WRKY	MD08G1127200
WRKY	MD09G1056600
WRKY	MD09G1111200
WRKY	MD09G1111200_novel01
WRKY	MD09G1111200_novel02
WRKY	MD09G1111200_novel03
WRKY	MD09G1121600_novel01
WRKY	MD09G1121600_novel02
WRKY	MD09G1224500
WRKY	MD09G1224500_novel01
WRKY	MD09G1235100
WRKY	MD09G1285400
WRKY	MD10G1191400_novel01
WRKY	MD10G1191400_novel02
WRKY	MD10G1191400_novel03
WRKY	MD10G1266400
WRKY	MD10G1266400_novel01
WRKY	MD10G1275800
WRKY	MD10G1324500
WRKY	MD11G1059400
WRKY	MD11G1059400_novel01
WRKY	MD11G1059400_novel02
WRKY	MD11G1059400_novel03
WRKY	MD11G1205000
WRKY	MD11G1205000_novel01
WRKY	MD11G1213500
WRKY	MD12G1128800
WRKY	MD12G1128800_novel01
WRKY	MD12G1128800_novel02
WRKY	MD12G1128800_novel03
WRKY	MD12G1181000
WRKY	MD12G1181000_novel01
WRKY	MD12G1181000_novel02
WRKY	MD12G1189900_novel01
WRKY	MD13G1064700_novel01
WRKY	MD13G1067600
WRKY	MD13G1067600_novel01
WRKY	MD13G1077900
WRKY	MD13G1077900_novel01
WRKY	MD13G1077900_novel02
WRKY	MD13G1150700
WRKY	MD13G1239100
WRKY	MD14G1196100
WRKY	MD15G1039500
WRKY	MD15G1039500_novel01
WRKY	MD15G1106600
WRKY	MD15G1106600_novel01
WRKY	MD15G1106600_novel02
WRKY	MD15G1287300
WRKY	MD15G1331300_novel01
WRKY	MD15G1337100
WRKY	MD16G1063200_novel01
WRKY	MD16G1066500_novel01
WRKY	MD16G1066500_novel02
WRKY	MD16G1244300
WRKY	MD17G1048400
WRKY	MD17G1054100
WRKY	MD17G1054100_novel01
WRKY	MD17G1054100_novel03
WRKY	MD17G1112600
WRKY	MD17G1112600_novel01
WRKY	MD17G1223100
WRKY	MD17G1278100_novel01

## Sheet: AP2
famly_id	transcript_ID
AP2/ERF-ERF	MD01G1113400
AP2/ERF-ERF	MD01G1113400_novel01
AP2/ERF-ERF	MD01G1177000
AP2/ERF-ERF	MD01G1177100
AP2/ERF-ERF	MD01G1177200
AP2/ERF-ERF	MD01G1214500
AP2/ERF-ERF	MD02G1176000_novel07
AP2/ERF-ERF	MD02G1176000_novel08
AP2/ERF-ERF	MD02G1217800_novel01
AP2/ERF-ERF	MD02G1217800_novel03
AP2/ERF-ERF	MD03G1049900
AP2/ERF-ERF	MD03G1107900_novel01
AP2/ERF-ERF	MD04G1058200_novel01
AP2/ERF-ERF	MD04G1067800
AP2/ERF-ERF	MD04G1067800_novel01
AP2/ERF-ERF	MD04G1067800_novel02
AP2/ERF-ERF	MD04G1105200_novel01
AP2/ERF-ERF	MD04G1105200_novel02
AP2/ERF-ERF	MD04G1105200_novel05
AP2/ERF-ERF	MD04G1165400_novel01
AP2/ERF-ERF	MD04G1228800
AP2/ERF-ERF	MD04G1228800_novel01
AP2/ERF-ERF	MD05G1030800
AP2/ERF-ERF	MD05G1030800_novel01
AP2/ERF-ERF	MD05G1162100_novel01
AP2/ERF-ERF	MD05G1162100_novel02
AP2/ERF-ERF	MD05G1162100_novel03
AP2/ERF-ERF	MD05G1171400
AP2/ERF-ERF	MD05G1171400_novel01
AP2/ERF-ERF	MD05G1306900
AP2/ERF-ERF	MD05G1311400
AP2/ERF-ERF	MD05G1311400_novel01
AP2/ERF-ERF	MD05G1311400_novel02
AP2/ERF-ERF	MD06G1100500
AP2/ERF-ERF	MD07G1180900
AP2/ERF-ERF	MD07G1248600
AP2/ERF-ERF	MD07G1248600_novel02
AP2/ERF-ERF	MD07G1248700
AP2/ERF-ERF	MD07G1248700_novel01
AP2/ERF-ERF	MD07G1248700_novel02
AP2/ERF-ERF	MD07G1248700_novel04
AP2/ERF-ERF	MD07G1284200_novel01
AP2/ERF-ERF	MD08G1096000
AP2/ERF-ERF	MD08G1096000_novel02
AP2/ERF-ERF	MD08G1176000_novel01
AP2/ERF-ERF	MD08G1176000_novel02
AP2/ERF-ERF	MD08G1176000_novel03
AP2/ERF-ERF	MD08G1176000_novel04
AP2/ERF-ERF	MD08G1176000_novel05
AP2/ERF-ERF	MD08G1180200
AP2/ERF-ERF	MD08G1180200_novel01
AP2/ERF-ERF	MD09G1161000
AP2/ERF-ERF	MD09G1174400_novel01
AP2/ERF-ERF	MD09G1174400_novel02
AP2/ERF-ERF	MD09G1206700
AP2/ERF-ERF	MD10G1032000
AP2/ERF-ERF	MD10G1159600_novel01
AP2/ERF-ERF	MD10G1159600_novel02
AP2/ERF-ERF	MD10G1159600_novel03
AP2/ERF-ERF	MD10G1286300
AP2/ERF-ERF	MD11G1052100
AP2/ERF-ERF	MD11G1121200_novel01
AP2/ERF-ERF	MD11G1121200_novel02
AP2/ERF-ERF	MD11G1121200_novel05
AP2/ERF-ERF	MD11G1121200_novel07
AP2/ERF-ERF	MD11G1121200_novel08
AP2/ERF-ERF	MD11G1306500
AP2/ERF-ERF	MD12G1125900
AP2/ERF-ERF	MD12G1125900_novel01
AP2/ERF-ERF	MD12G1252100
AP2/ERF-ERF	MD13G1042600_novel01
AP2/ERF-ERF	MD13G1042600_novel02
AP2/ERF-ERF	MD13G1130700
AP2/ERF-ERF	MD13G1130700_novel01
AP2/ERF-ERF	MD13G1130700_novel02
AP2/ERF-ERF	MD13G1163300
AP2/ERF-ERF	MD13G1163300_novel01
AP2/ERF-ERF	MD13G1213100
AP2/ERF-ERF	MD14G1120000
AP2/ERF-ERF	MD15G1078900
AP2/ERF-ERF	MD15G1078900_novel01
AP2/ERF-ERF	MD15G1078900_novel02
AP2/ERF-ERF	MD15G1093800
AP2/ERF-ERF	MD15G1286400_novel02
AP2/ERF-ERF	MD15G1286400_novel03
AP2/ERF-ERF	MD15G1286600
AP2/ERF-ERF	MD16G1140800_novel01
AP2/ERF-ERF	MD17G1152400
AP2/ERF-ERF	MD17G1152400_novel01
AP2/ERF-ERF	MD17G1152400_novel02
AP2/ERF-ERF	MD17G1152400_novel03
AP2/ERF-ERF	MD17G1152400_novel04
AP2/ERF-ERF	Novelgene0410_novel01
AP2/ERF-ERF	Novelgene0410_novel02
AP2/ERF-ERF	Novelgene2916_novel01
AP2/ERF-ERF	Novelgene2916_novel02
AP2/ERF-ERF	Novelgene3780_novel01

## Sheet: C3H
famly_id	transcript_ID
C3H	MD00G1040500_novel02
C3H	MD00G1040500_novel03
C3H	MD01G1079100
C3H	MD01G1079100_novel01
C3H	MD01G1113600
C3H	MD01G1113600_novel01
C3H	MD01G1113600_novel02
C3H	MD01G1154000
C3H	MD01G1154000_novel02
C3H	MD01G1195600_novel01
C3H	MD01G1195600_novel02
C3H	MD01G1195600_novel03
C3H	MD02G1035700
C3H	MD02G1069500
C3H	MD02G1080200_novel01
C3H	MD02G1080200_novel02
C3H	MD02G1080200_novel03
C3H	MD02G1134000
C3H	MD02G1135700_novel04
C3H	MD02G1135700_novel05
C3H	MD02G1135700_novel07
C3H	MD02G1135700_novel08
C3H	MD02G1135700_novel09
C3H	MD02G1195200
C3H	MD02G1195200_novel01
C3H	MD02G1195200_novel02
C3H	MD02G1313900
C3H	MD02G1313900_novel01
C3H	MD02G1313900_novel02
C3H	MD02G1313900_novel04
C3H	MD02G1313900_novel05
C3H	MD02G1313900_novel06
C3H	MD03G1068400
C3H	MD03G1068400_novel02
C3H	MD03G1116700_novel01
C3H	MD03G1116700_novel02
C3H	MD03G1116700_novel03
C3H	MD04G1000600
C3H	MD04G1000600_novel01
C3H	MD04G1114100
C3H	MD04G1114100_novel01
C3H	MD04G1189400
C3H	MD04G1189400_novel01
C3H	MD04G1244100
C3H	MD04G1244100_novel02
C3H	MD04G1244100_novel04
C3H	MD05G1311700
C3H	MD05G1322700_novel01
C3H	MD07G1008500
C3H	MD07G1008500_novel01
C3H	MD07G1008500_novel02
C3H	MD07G1008500_novel03
C3H	MD07G1008500_novel04
C3H	MD07G1008500_novel05
C3H	MD07G1008500_novel06
C3H	MD07G1181600_novel01
C3H	MD07G1181600_novel02
C3H	MD07G1181600_novel04
C3H	MD07G1181600_novel05
C3H	MD07G1222900
C3H	MD07G1222900_novel01
C3H	MD07G1262400
C3H	MD07G1262400_novel01
C3H	MD08G1015700
C3H	MD08G1051900_novel01
C3H	MD09G1115400
C3H	MD09G1115400_novel01
C3H	MD09G1115400_novel02
C3H	MD09G1123600_novel06
C3H	MD10G1062000
C3H	MD10G1062000_novel01
C3H	MD10G1062000_novel02
C3H	MD10G1062000_novel03
C3H	MD10G1219700
C3H	MD10G1219700_novel01
C3H	MD10G1219700_novel02
C3H	MD10G1219700_novel03
C3H	MD10G1219700_novel04
C3H	MD10G1253900
C3H	MD10G1253900_novel01
C3H	MD10G1253900_novel02
C3H	MD10G1291300
C3H	MD11G1017100
C3H	MD11G1017100_novel01
C3H	MD11G1072800
C3H	MD11G1072800_novel01
C3H	MD11G1301200
C3H	MD11G1301200_novel02
C3H	MD11G1301200_novel03
C3H	MD12G1016800_novel01
C3H	MD12G1016800_novel02
C3H	MD12G1059600
C3H	MD12G1059600_novel01
C3H	MD12G1068100
C3H	MD12G1068100_novel02
C3H	MD12G1068100_novel03
C3H	MD12G1259900
C3H	MD12G1259900_novel01
C3H	MD12G1259900_novel02
C3H	MD12G1259900_novel03
C3H	MD13G1010000_novel01
C3H	MD13G1171100_novel01
C3H	MD13G1171100_novel02
C3H	MD13G1171100_novel03
C3H	MD13G1171100_novel04
C3H	MD14G1014800_novel01
C3H	MD14G1014800_novel02
C3H	MD14G1058500
C3H	MD14G1058500_novel01
C3H	MD14G1058500_novel02
C3H	MD14G1068200
C3H	MD14G1068200_novel01
C3H	MD14G1125700_novel02
C3H	MD14G1165100_novel01
C3H	MD14G1165100_novel03
C3H	MD14G1165100_novel04
C3H	MD15G1014600
C3H	MD15G1014600_novel01
C3H	MD15G1133400
C3H	MD15G1133400_novel02
C3H	MD15G1133400_novel03
C3H	MD15G1201300
C3H	MD15G1201300_novel01
C3H	MD15G1209300_novel02
C3H	MD15G1209300_novel04
C3H	MD15G1209300_novel05
C3H	MD15G1249200_novel01
C3H	MD15G1249200_novel05
C3H	MD15G1249200_novel07
C3H	MD15G1249200_novel08
C3H	MD15G1337600
C3H	MD15G1337600_novel02
C3H	MD16G1008200
C3H	MD16G1008200_novel03
C3H	MD16G1172700
C3H	Novelgene2422_novel04

## Sheet: MYB-related
famly_id	transcript_ID
MYB-related	MD00G1041900_novel04
MYB-related	MD00G1057900
MYB-related	MD00G1057900_novel01
MYB-related	MD00G1057900_novel02
MYB-related	MD00G1057900_novel03
MYB-related	MD00G1057900_novel04
MYB-related	MD00G1057900_novel05
MYB-related	MD00G1057900_novel07
MYB-related	MD00G1060900_novel07
MYB-related	MD00G1169600
MYB-related	MD00G1169600_novel01
MYB-related	MD01G1004200
MYB-related	MD01G1004200_novel01
MYB-related	MD01G1004200_novel02
MYB-related	MD01G1004200_novel04
MYB-related	MD01G1017100_novel01
MYB-related	MD01G1017100_novel04
MYB-related	MD01G1070000
MYB-related	MD01G1070000_novel01
MYB-related	MD01G1070000_novel02
MYB-related	MD01G1070000_novel03
MYB-related	MD01G1090900_novel01
MYB-related	MD01G1090900_novel03
MYB-related	MD01G1090900_novel11
MYB-related	MD01G1090900_novel19
MYB-related	MD01G1090900_novel20
MYB-related	MD01G1090900_novel25
MYB-related	MD01G1090900_novel29
MYB-related	MD01G1090900_novel35
MYB-related	MD01G1146800
MYB-related	MD01G1208900
MYB-related	MD01G1208900_novel01
MYB-related	MD02G1076300
MYB-related	MD02G1076300_novel01
MYB-related	MD02G1076300_novel02
MYB-related	MD02G1083400
MYB-related	MD02G1186900
MYB-related	MD02G1186900_novel01
MYB-related	MD02G1186900_novel02
MYB-related	MD02G1259300_novel01
MYB-related	MD02G1318400
MYB-related	MD02G1318400_novel01
MYB-related	MD02G1318400_novel03
MYB-related	MD03G1099900_novel02
MYB-related	MD03G1297100_novel01
MYB-related	MD03G1297100_novel03
MYB-related	MD04G1142200_novel01
MYB-related	MD04G1147800_novel01
MYB-related	MD04G1203700_novel01
MYB-related	MD04G1203700_novel03
MYB-related	MD05G1101700_novel02
MYB-related	MD05G1326500_novel01
MYB-related	MD06G1040800_novel01
MYB-related	MD06G1054100
MYB-related	MD06G1183300
MYB-related	MD06G1183300_novel01
MYB-related	MD06G1183300_novel02
MYB-related	MD06G1192900_novel01
MYB-related	MD06G1236500
MYB-related	MD06G1236500_novel01
MYB-related	MD06G1236500_novel02
MYB-related	MD06G1236500_novel03
MYB-related	MD06G1236500_novel04
MYB-related	MD06G1236500_novel05
MYB-related	MD06G1236500_novel06
MYB-related	MD06G1236500_novel07
MYB-related	MD07G1002900
MYB-related	MD07G1002900_novel01
MYB-related	MD07G1002900_novel02
MYB-related	MD07G1002900_novel04
MYB-related	MD07G1132500_novel02
MYB-related	MD07G1132500_novel03
MYB-related	MD07G1132500_novel05
MYB-related	MD07G1176800_novel09
MYB-related	MD07G1279300
MYB-related	MD08G1198900
MYB-related	MD08G1198900_novel01
MYB-related	MD08G1198900_novel02
MYB-related	MD09G1054000_novel01
MYB-related	MD09G1106400_novel01
MYB-related	MD09G1134000_novel01
MYB-related	MD09G1184800
MYB-related	MD09G1184800_novel01
MYB-related	MD09G1184800_novel02
MYB-related	MD09G1184800_novel03
MYB-related	MD09G1184800_novel04
MYB-related	MD09G1184800_novel05
MYB-related	MD09G1188600
MYB-related	MD09G1203200
MYB-related	MD09G1265100_novel01
MYB-related	MD09G1278400_novel01
MYB-related	MD09G1278600_novel01
MYB-related	MD09G1278600_novel02
MYB-related	MD09G1279300
MYB-related	MD09G1279300_novel01
MYB-related	MD09G1279300_novel02
MYB-related	MD09G1279300_novel03
MYB-related	MD10G1070200_novel02
MYB-related	MD10G1070200_novel03
MYB-related	MD10G1070200_novel04
MYB-related	MD10G1070200_novel05
MYB-related	MD10G1070200_novel06
MYB-related	MD10G1070200_novel07
MYB-related	MD10G1107300
MYB-related	MD10G1107300_novel01
MYB-related	MD10G1107300_novel02
MYB-related	MD10G1107300_novel03
MYB-related	MD10G1150700
MYB-related	MD10G1150700_novel02
MYB-related	MD10G1336800
MYB-related	MD10G1336800_novel01
MYB-related	MD10G1336800_novel02
MYB-related	MD11G1006500_novel02
MYB-related	MD11G1054300
MYB-related	MD11G1080800
MYB-related	MD12G1059100
MYB-related	MD12G1059100_novel01
MYB-related	MD12G1113900
MYB-related	MD12G1113900_novel01
MYB-related	MD12G1113900_novel02
MYB-related	MD12G1113900_novel03
MYB-related	MD12G1115600_novel01
MYB-related	MD12G1115600_novel02
MYB-related	MD12G1115600_novel03
MYB-related	MD12G1115600_novel04
MYB-related	MD12G1115600_novel05
MYB-related	MD12G1115600_novel06
MYB-related	MD12G1126100_novel02
MYB-related	MD12G1126100_novel03
MYB-related	MD12G1126100_novel04
MYB-related	MD12G1126100_novel05
MYB-related	MD12G1126100_novel06
MYB-related	MD12G1126100_novel08
MYB-related	MD12G1217500
MYB-related	MD12G1217500_novel01
MYB-related	MD12G1217500_novel02
MYB-related	MD13G1084100
MYB-related	MD13G1213900_novel01
MYB-related	MD14G1058900
MYB-related	MD14G1189300
MYB-related	MD14G1189300_novel02
MYB-related	MD14G1209100_novel01
MYB-related	MD14G1209100_novel03
MYB-related	MD14G1222200_novel01
MYB-related	MD14G1243400
MYB-related	MD14G1243400_novel01
MYB-related	MD15G1050300_novel01
MYB-related	MD15G1066500_novel02
MYB-related	MD15G1204700
MYB-related	MD15G1211100
MYB-related	MD15G1211100_novel01
MYB-related	MD15G1260000
MYB-related	MD15G1298000
MYB-related	MD15G1298000_novel01
MYB-related	MD15G1298000_novel02
MYB-related	MD16G1083300
MYB-related	MD16G1083300_novel01
MYB-related	MD16G1083300_novel02
MYB-related	MD16G1083300_novel03
MYB-related	MD17G1094200_novel01
MYB-related	MD17G1115800
MYB-related	MD17G1115800_novel01
MYB-related	MD17G1168700
MYB-related	MD17G1168700_novel01
MYB-related	MD17G1168700_novel02
MYB-related	MD17G1168700_novel03
MYB-related	MD17G1168700_novel05
MYB-related	MD17G1168700_novel06
MYB-related	MD17G1168700_novel07
MYB-related	MD17G1168700_novel11
MYB-related	MD17G1184100
MYB-related	MD17G1184100_novel01
MYB-related	MD17G1261100_novel01
MYB-related	MD17G1271400
MYB-related	MD17G1271400_novel01
MYB-related	MD17G1271400_novel02
MYB-related	Novelgene0227_novel01
MYB-related	Novelgene3841_novel01

## Sheet: BHLH
famly_id	transcript_ID
bHLH	MD00G1068800
bHLH	MD00G1068800_novel01
bHLH	MD00G1068800_novel02
bHLH	MD01G1082700_novel02
bHLH	MD01G1086800
bHLH	MD01G1155000
bHLH	MD01G1155000_novel01
bHLH	MD01G1155000_novel02
bHLH	MD02G1132000
bHLH	MD02G1174600
bHLH	MD02G1315600
bHLH	MD02G1315600_novel01
bHLH	MD02G1315600_novel08
bHLH	MD02G1315600_novel11
bHLH	MD02G1315700
bHLH	MD03G1023200
bHLH	MD03G1023200_novel01
bHLH	MD03G1096500
bHLH	MD03G1212600
bHLH	MD03G1266300
bHLH	MD03G1266300_novel01
bHLH	MD03G1266300_novel05
bHLH	MD04G1006400_novel01
bHLH	MD04G1006400_novel02
bHLH	MD04G1006400_novel03
bHLH	MD04G1006400_novel04
bHLH	MD04G1023500
bHLH	MD04G1023500_novel01
bHLH	MD04G1033000
bHLH	MD04G1185100_novel01
bHLH	MD04G1185100_novel02
bHLH	MD04G1185100_novel03
bHLH	MD04G1185100_novel04
bHLH	MD04G1185100_novel05
bHLH	MD04G1185100_novel06
bHLH	MD04G1185100_novel08
bHLH	MD04G1185100_novel09
bHLH	MD04G1185100_novel11
bHLH	MD04G1185100_novel12
bHLH	MD04G1185100_novel13
bHLH	MD04G1185100_novel14
bHLH	MD04G1224700
bHLH	MD05G1065100_novel01
bHLH	MD05G1065100_novel02
bHLH	MD05G1065100_novel03
bHLH	MD05G1115800_novel01
bHLH	MD05G1165800
bHLH	MD05G1182300
bHLH	MD05G1182300_novel01
bHLH	MD05G1182300_novel02
bHLH	MD05G1202900
bHLH	MD05G1202900_novel01
bHLH	MD06G1120000
bHLH	MD06G1120000_novel01
bHLH	MD06G1133200
bHLH	MD06G1133200_novel01
bHLH	MD06G1184400
bHLH	MD06G1206200
bHLH	MD06G1206200_novel01
bHLH	MD06G1206200_novel03
bHLH	MD06G1206200_novel04
bHLH	MD06G1217100_novel01
bHLH	MD07G1006400
bHLH	MD07G1006400_novel02
bHLH	MD07G1113200_novel01
bHLH	MD07G1113200_novel02
bHLH	MD07G1113200_novel05
bHLH	MD07G1113200_novel06
bHLH	MD07G1151000
bHLH	MD07G1151000_novel01
bHLH	MD07G1224100
bHLH	MD08G1077000
bHLH	MD08G1077000_novel01
bHLH	MD08G1207700
bHLH	MD08G1218800
bHLH	MD08G1218800_novel02
bHLH	MD08G1218800_novel03
bHLH	MD09G1003800
bHLH	MD09G1003800_novel01
bHLH	MD09G1075900_novel01
bHLH	MD09G1146000
bHLH	MD09G1146000_novel01
bHLH	MD09G1146000_novel02
bHLH	MD09G1146000_novel03
bHLH	MD09G1146000_novel04
bHLH	MD09G1146000_novel05
bHLH	MD09G1146000_novel07
bHLH	MD09G1146000_novel08
bHLH	MD09G1146000_novel09
bHLH	MD09G1146000_novel10
bHLH	MD09G1146000_novel11
bHLH	MD09G1146000_novel12
bHLH	MD09G1146000_novel13
bHLH	MD10G1074000
bHLH	MD10G1074000_novel01
bHLH	MD10G1074000_novel02
bHLH	MD10G1074000_novel03
bHLH	MD10G1074000_novel04
bHLH	MD10G1170600_novel01
bHLH	MD10G1170600_novel02
bHLH	MD10G1170600_novel04
bHLH	MD10G1190000
bHLH	MD10G1190000_novel01
bHLH	MD10G1193200
bHLH	MD10G1281100
bHLH	MD11G1028100
bHLH	MD11G1028100_novel01
bHLH	MD11G1028100_novel02
bHLH	MD11G1028100_novel04
bHLH	MD11G1227800
bHLH	MD11G1286900
bHLH	MD11G1286900_novel01
bHLH	MD11G1286900_novel02
bHLH	MD11G1286900_novel03
bHLH	MD11G1286900_novel04
bHLH	MD11G1286900_novel05
bHLH	MD11G1286900_novel06
bHLH	MD11G1286900_novel08
bHLH	MD11G1286900_novel09
bHLH	MD11G1286900_novel10
bHLH	MD12G1062600
bHLH	MD12G1062600_novel02
bHLH	MD12G1095300
bHLH	MD12G1241500
bHLH	MD13G1047100
bHLH	MD13G1054700
bHLH	MD13G1054700_novel01
bHLH	MD13G1056100
bHLH	MD13G1056100_novel01
bHLH	MD13G1074300
bHLH	MD13G1212400
bHLH	MD13G1239700_novel02
bHLH	MD13G1239700_novel03
bHLH	MD14G1063300
bHLH	MD14G1063300_novel01
bHLH	MD14G1064200_novel01
bHLH	MD14G1064200_novel02
bHLH	MD14G1105500_novel01
bHLH	MD14G1126900
bHLH	MD14G1127000
bHLH	MD14G1148600
bHLH	MD14G1149600
bHLH	MD14G1208000_novel01
bHLH	MD14G1217100
bHLH	MD14G1217100_novel01
bHLH	MD14G1217100_novel02
bHLH	MD14G1217100_novel03
bHLH	MD15G1064500
bHLH	MD15G1306400
bHLH	MD15G1407200
bHLH	MD16G1048700
bHLH	MD16G1053600
bHLH	MD16G1055100
bHLH	MD16G1055100_novel01
bHLH	MD16G1184500_novel01
bHLH	MD16G1216000
bHLH	MD17G1132600
bHLH	MD17G1132600_novel01
bHLH	MD17G1132600_novel02
bHLH	MD17G1132600_novel03
bHLH	Novelgene1613_novel01

## Sheet: BZIP
famly_id	transcript_ID
bZIP	MD01G1021600
bZIP	MD01G1074700
bZIP	MD01G1074700_novel01
bZIP	MD01G1074700_novel02
bZIP	MD01G1074700_novel03
bZIP	MD01G1074700_novel04
bZIP	MD01G1074700_novel05
bZIP	MD01G1074700_novel06
bZIP	MD01G1074700_novel07
bZIP	MD01G1074700_novel08
bZIP	MD01G1074700_novel09
bZIP	MD02G1140600_novel01
bZIP	MD02G1266800
bZIP	MD02G1266800_novel01
bZIP	MD02G1266800_novel02
bZIP	MD02G1298400
bZIP	MD02G1298400_novel01
bZIP	MD03G1051900
bZIP	MD03G1143600
bZIP	MD03G1143600_novel01
bZIP	MD04G1043600
bZIP	MD04G1224400
bZIP	MD04G1224400_novel01
bZIP	MD04G1224400_novel02
bZIP	MD05G1022300
bZIP	MD05G1022300_novel01
bZIP	MD05G1022300_novel02
bZIP	MD05G1022300_novel03
bZIP	MD05G1027000
bZIP	MD05G1062200_novel01
bZIP	MD05G1082000
bZIP	MD05G1082000_novel01
bZIP	MD05G1082000_novel03
bZIP	MD05G1206400
bZIP	MD05G1206400_novel01
bZIP	MD05G1206400_novel02
bZIP	MD05G1206400_novel04
bZIP	MD05G1206400_novel05
bZIP	MD05G1206400_novel06
bZIP	MD05G1206400_novel07
bZIP	MD06G1002100
bZIP	MD06G1026900
bZIP	MD06G1026900_novel01
bZIP	MD06G1026900_novel02
bZIP	MD06G1026900_novel03
bZIP	MD06G1026900_novel04
bZIP	MD07G1018800
bZIP	MD07G1019000_novel01
bZIP	MD07G1047300_novel01
bZIP	MD07G1047300_novel02
bZIP	MD07G1052500
bZIP	MD07G1052500_novel01
bZIP	MD07G1052500_novel02
bZIP	MD07G1052500_novel03
bZIP	MD07G1143800
bZIP	MD07G1143800_novel02
bZIP	MD07G1143800_novel03
bZIP	MD07G1143800_novel04
bZIP	MD07G1143800_novel05
bZIP	MD07G1143800_novel07
bZIP	MD07G1143800_novel09
bZIP	MD07G1143800_novel10
bZIP	MD07G1143800_novel11
bZIP	MD07G1143800_novel12
bZIP	MD07G1143800_novel13
bZIP	MD07G1143800_novel14
bZIP	MD07G1143800_novel16
bZIP	MD07G1143800_novel18
bZIP	MD07G1143800_novel20
bZIP	MD07G1233200
bZIP	MD08G1099600
bZIP	MD08G1099600_novel01
bZIP	MD08G1099600_novel02
bZIP	MD08G1099600_novel03
bZIP	MD08G1147100
bZIP	MD08G1147100_novel01
bZIP	MD08G1147100_novel02
bZIP	MD08G1147100_novel04
bZIP	MD08G1147100_novel05
bZIP	MD08G1174200
bZIP	MD08G1224700_novel01
bZIP	MD08G1224700_novel02
bZIP	MD08G1224700_novel03
bZIP	MD10G1023800
bZIP	MD10G1026300
bZIP	MD10G1069900_novel01
bZIP	MD10G1069900_novel02
bZIP	MD10G1124200_novel01
bZIP	MD10G1124200_novel02
bZIP	MD10G1193400
bZIP	MD10G1193400_novel01
bZIP	MD10G1193400_novel02
bZIP	MD10G1193400_novel03
bZIP	MD10G1193400_novel04
bZIP	MD12G1096400
bZIP	MD12G1096400_novel02
bZIP	MD12G1096400_novel03
bZIP	MD12G1096400_novel05
bZIP	MD12G1096400_novel06
bZIP	MD13G1271600
bZIP	MD14G1089200
bZIP	MD14G1089200_novel01
bZIP	MD14G1089200_novel02
bZIP	MD14G1089200_novel03
bZIP	MD14G1089200_novel04
bZIP	MD14G1089200_novel05
bZIP	MD14G1119500_novel01
bZIP	MD14G1119500_novel02
bZIP	MD14G1119500_novel03
bZIP	MD15G1015000
bZIP	MD15G1015000_novel01
bZIP	MD15G1015100
bZIP	MD15G1015100_novel01
bZIP	MD15G1015100_novel02
bZIP	MD15G1022500_novel01
bZIP	MD15G1081800
bZIP	MD15G1081800_novel02
bZIP	MD15G1081800_novel05
bZIP	MD15G1081800_novel06
bZIP	MD15G1102300
bZIP	MD15G1253800_novel01
bZIP	MD15G1266700
bZIP	MD15G1266700_novel01
bZIP	MD15G1266700_novel02
bZIP	MD15G1266700_novel03
bZIP	MD15G1266700_novel04
bZIP	MD15G1330400
bZIP	MD15G1330400_novel01
bZIP	MD15G1330400_novel02
bZIP	MD15G1330400_novel03
bZIP	MD15G1360600_novel01
bZIP	MD15G1417900
bZIP	MD16G1046000
bZIP	MD16G1132200
bZIP	MD16G1132200_novel01
bZIP	MD16G1132200_novel02
bZIP	MD16G1132200_novel04
bZIP	MD16G1132200_novel05
bZIP	MD16G1132200_novel06
bZIP	MD16G1279200
bZIP	MD16G1279200_novel01
bZIP	MD16G1279200_novel02
bZIP	MD17G1068700_novel01

## Sheet: Sheet5
famly_id	transcript_ID
HB-HD-ZIP	MD00G1036300
HB-HD-ZIP	MD01G1036200
HB-HD-ZIP	MD01G1036200_novel01
HB-HD-ZIP	MD01G1036200_novel02
HB-HD-ZIP	MD01G1036200_novel03
HB-HD-ZIP	MD01G1050200
HB-HD-ZIP	MD01G1050200_novel01
HB-HD-ZIP	MD01G1198100_novel01
HB-HD-ZIP	MD01G1198100_novel02
HB-HD-ZIP	MD01G1198100_novel03
HB-HD-ZIP	MD01G1198100_novel04
HB-HD-ZIP	MD01G1226600
HB-HD-ZIP	MD02G1192800
HB-HD-ZIP	MD02G1216800
HB-HD-ZIP	MD02G1318700
HB-HD-ZIP	MD03G1118500_novel01
HB-HD-ZIP	MD03G1118500_novel02
HB-HD-ZIP	MD05G1273700
HB-HD-ZIP	MD05G1342200
HB-HD-ZIP	MD05G1342200_novel01
HB-HD-ZIP	MD05G1342200_novel02
HB-HD-ZIP	MD06G1025900
HB-HD-ZIP	MD06G1025900_novel01
HB-HD-ZIP	MD06G1054800
HB-HD-ZIP	MD06G1187600
HB-HD-ZIP	MD06G1236400_novel01
HB-HD-ZIP	MD07G1002500
HB-HD-ZIP	MD07G1127600
HB-HD-ZIP	MD07G1127600_novel01
HB-HD-ZIP	MD07G1127600_novel02
HB-HD-ZIP	MD07G1156200
HB-HD-ZIP	MD07G1266200
HB-HD-ZIP	MD07G1297100
HB-HD-ZIP	MD08G1112900
HB-HD-ZIP	MD09G1035100
HB-HD-ZIP	MD09G1035100_novel01
HB-HD-ZIP	MD09G1107300
HB-HD-ZIP	MD09G1107300_novel01
HB-HD-ZIP	MD09G1107300_novel02
HB-HD-ZIP	MD09G1107300_novel03
HB-HD-ZIP	MD09G1107300_novel05
HB-HD-ZIP	MD09G1107300_novel06
HB-HD-ZIP	MD09G1205400
HB-HD-ZIP	MD09G1205400_novel03
HB-HD-ZIP	MD09G1209300
HB-HD-ZIP	MD09G1209300_novel01
HB-HD-ZIP	MD09G1209300_novel02
HB-HD-ZIP	MD09G1209300_novel03
HB-HD-ZIP	MD09G1209300_novel04
HB-HD-ZIP	MD09G1209300_novel05
HB-HD-ZIP	MD10G1253500
HB-HD-ZIP	MD10G1315800
HB-HD-ZIP	MD10G1315800_novel01
HB-HD-ZIP	MD10G1315800_novel02
HB-HD-ZIP	MD10G1315800_novel03
HB-HD-ZIP	MD12G1055800
HB-HD-ZIP	MD13G1074800
HB-HD-ZIP	MD13G1079500
HB-HD-ZIP	MD13G1079500_novel01
HB-HD-ZIP	MD13G1079500_novel02
HB-HD-ZIP	MD13G1079500_novel03
HB-HD-ZIP	MD14G1056200
HB-HD-ZIP	MD14G1194000_novel01
HB-HD-ZIP	MD15G1092200
HB-HD-ZIP	MD15G1319800
HB-HD-ZIP	MD15G1319800_novel02
HB-HD-ZIP	MD15G1374500
HB-HD-ZIP	MD16G1076000
HB-HD-ZIP	MD16G1076000_novel01
HB-HD-ZIP	MD16G1079400_novel01
HB-HD-ZIP	MD16G1079400_novel02
HB-HD-ZIP	MD16G1079400_novel03
HB-HD-ZIP	MD16G1079400_novel04
HB-HD-ZIP	MD17G1035400
HB-HD-ZIP	MD17G1095000_novel01
HB-HD-ZIP	MD17G1095000_novel02
HB-HD-ZIP	MD17G1095000_novel04
HB-HD-ZIP	MD17G1095000_novel06
HB-HD-ZIP	MD17G1185400_novel01
HB-HD-ZIP	MD17G1185400_novel02
HB-HD-ZIP	MD17G1185400_novel04
HB-HD-ZIP	MD17G1185400_novel05

[truncated: 5 more sheets: PHD, MYB, SNF2, Jumonji, SET]
